# Supplementary material for: Study on effects of the train-induced airflow on the temperature field of single-track high-speed railway tunnels in cold regions
Source: Sci Rep. 2025 Aug 21;15:30713. doi: 10.1038/s41598-025-16068-4 (PMC12370937; doi:10.1038/s41598-025-16068-4)
Supplement: Supplementary file 1 — Supplementary Material 1 [file 41598_2025_16068_MOESM1_ESM.zip]

Archive with 37 entries (33 files):
- Relevant document/External temperature(data)/
- Relevant document/External temperature(data)/-10.csv
- Relevant document/External temperature(data)/-10.xlsx
- Relevant document/External temperature(data)/-15.csv
- Relevant document/External temperature(data)/-15.xlsx
- Relevant document/External temperature(data)/-20.csv
- Relevant document/External temperature(data)/-20.xlsx
- Relevant document/External temperature(data)/-25.csv
- Relevant document/External temperature(data)/-25.xlsx
- Relevant document/External temperature(data)/-30.csv
- Relevant document/External temperature(data)/-30.xlsx
- Relevant document/External wind speed(data)/
- Relevant document/External wind speed(data)/External wind speed.xlsx
- Relevant document/Surrounding rock temperature(data)/
- Relevant document/Surrounding rock temperature(data)/10.csv
- Relevant document/Surrounding rock temperature(data)/10.xlsx
- Relevant document/Surrounding rock temperature(data)/2.csv
- Relevant document/Surrounding rock temperature(data)/2.xml
- Relevant document/Surrounding rock temperature(data)/4.csv
- Relevant document/Surrounding rock temperature(data)/4.xlsx
- Relevant document/Surrounding rock temperature(data)/6.csv
- Relevant document/Surrounding rock temperature(data)/6.xlsx
- Relevant document/Surrounding rock temperature(data)/8.csv
- Relevant document/Surrounding rock temperature(data)/8.xlsx
- Relevant document/Temperature gradient.xlsx
- Relevant document/Train frequency(data)/
- Relevant document/Train frequency(data)/10min.csv
- Relevant document/Train frequency(data)/10min.xlsx
- Relevant document/Train frequency(data)/15min.csv
- Relevant document/Train frequency(data)/15min.xlsx
- Relevant document/Train frequency(data)/20min.csv
- Relevant document/Train frequency(data)/20min.xlsx
- Relevant document/Train frequency(data)/30min.csv
- Relevant document/Train frequency(data)/30min.xlsx
- Relevant document/Train frequency(data)/5min.csv
- Relevant document/Train frequency(data)/5min.xlsx
- Relevant document/Train frequency(data)/notrain.csv
