# Supplementary material for: Study on effects of the train-induced airflow on the temperature field of single-track high-speed railway tunnels in cold regions
Source: Sci Rep. 2025 Aug 21;15:30713. doi: 10.1038/s41598-025-16068-4 (PMC12370937; doi:10.1038/s41598-025-16068-4)
Supplement: Supplementary file 1 — Supplementary Material 1 [file 41598_2025_16068_MOESM1_ESM.zip › Relevant document/External temperature(data)/-10.csv]

[Name]
Series 1 at /LINE:Line 1
[Data]
Z [ m ]	Temperature [ C ]
0.00000000e+00	-1.00000057e+01
1.68168163e+00	-9.96069908e+00
3.36336327e+00	-9.94714928e+00
5.04504490e+00	-9.93515587e+00
6.72672653e+00	-9.92426109e+00
8.40840816e+00	-9.91058922e+00
1.00900898e+01	-9.87671471e+00
1.17717714e+01	-9.86728477e+00
1.34534531e+01	-9.85107994e+00
1.51351347e+01	-9.84427452e+00
1.68168163e+01	-9.83817101e+00
1.84984970e+01	-9.80670738e+00
2.01801796e+01	-9.78473473e+00
2.18618622e+01	-9.71881676e+00
2.35435448e+01	-9.77152061e+00
2.52252274e+01	-9.73331261e+00
2.69069099e+01	-9.71600914e+00
2.85885925e+01	-9.73505211e+00
3.02702751e+01	-9.69675255e+00
3.19519577e+01	-9.68655968e+00
3.36336403e+01	-9.67886925e+00
3.53153229e+01	-9.67459679e+00
3.69970055e+01	-9.62415123e+00
3.86786880e+01	-9.58466148e+00
4.03603706e+01	-9.56799889e+00
4.20420532e+01	-9.58249474e+00
4.37237358e+01	-9.58417320e+00
4.54054184e+01	-9.56647301e+00
4.70871010e+01	-9.56036949e+00
4.87687836e+01	-9.54477501e+00
5.04504662e+01	-9.56589317e+00
5.21321487e+01	-9.61636925e+00
5.38138313e+01	-9.58994102e+00
5.54955139e+01	-9.51035118e+00
5.71771965e+01	-9.55008507e+00
5.88588791e+01	-9.48740196e+00
6.05405617e+01	-9.48645592e+00
6.22222443e+01	-9.42102623e+00
6.39039268e+01	-9.50702477e+00
6.55856094e+01	-9.52313805e+00
6.72672882e+01	-9.53781700e+00
6.89489670e+01	-9.52960777e+00
7.06306458e+01	-9.48599815e+00
7.23123245e+01	-9.43118858e+00
7.39940033e+01	-9.46191978e+00
7.56756821e+01	-9.42938805e+00
7.73573608e+01	-9.42102623e+00
7.90390396e+01	-9.45154381e+00
8.07207184e+01	-9.45194054e+00
8.24023972e+01	-9.39838219e+00
8.40840759e+01	-9.45181847e+00
8.57657547e+01	-9.37268639e+00
8.74474335e+01	-9.41464806e+00
8.91291122e+01	-9.40720177e+00
9.08107910e+01	-9.31348228e+00
9.24924698e+01	-9.37946129e+00
9.41741486e+01	-9.39813805e+00
9.58558273e+01	-9.40897179e+00
9.75375061e+01	-9.40454674e+00
9.92191849e+01	-9.34409142e+00
1.00900864e+02	-9.35111046e+00
1.02582542e+02	-9.34638023e+00
1.04264221e+02	-9.33518028e+00
1.05945900e+02	-9.35300255e+00
1.07627579e+02	-9.28006554e+00
1.09309258e+02	-9.27506065e+00
1.10990936e+02	-9.23294640e+00
1.12672615e+02	-9.26447105e+00
1.14354294e+02	-9.18601036e+00
1.16035973e+02	-9.23322105e+00
1.17717651e+02	-9.21982384e+00
1.19399330e+02	-9.20029259e+00
1.21081009e+02	-9.31543541e+00
1.22762688e+02	-9.30548668e+00
1.24444366e+02	-9.27814293e+00
1.26126045e+02	-9.27713585e+00
1.27807724e+02	-9.24698448e+00
1.29489410e+02	-9.23038292e+00
1.31171097e+02	-9.21649742e+00
1.32852783e+02	-9.21179771e+00
1.34534470e+02	-9.21784019e+00
1.36216156e+02	-9.15723228e+00
1.37897842e+02	-9.13104820e+00
1.39579529e+02	-9.15460777e+00
1.41261215e+02	-9.18182945e+00
1.42942902e+02	-9.11411095e+00
1.44624588e+02	-9.06470299e+00
1.46306274e+02	-9.07501793e+00
1.47987961e+02	-9.10449791e+00
1.49669647e+02	-9.02588463e+00
1.51351334e+02	-9.00003624e+00
1.53033020e+02	-8.93741417e+00
1.54714706e+02	-8.97839928e+00
1.56396393e+02	-8.96341515e+00
1.58078079e+02	-8.95520592e+00
1.59759766e+02	-8.95059776e+00
1.61441452e+02	-8.99670982e+00
1.63123138e+02	-8.92542076e+00
1.64804825e+02	-8.96780968e+00
1.66486511e+02	-8.91605186e+00
1.68168198e+02	-8.87839317e+00
1.69849884e+02	-8.84464073e+00
1.71531570e+02	-8.89020348e+00
1.73213257e+02	-8.81928062e+00
1.74894943e+02	-8.90726280e+00
1.76576630e+02	-8.77667809e+00
1.78258316e+02	-8.78012657e+00
1.79940002e+02	-8.72977257e+00
1.81621689e+02	-8.67816734e+00
1.83303375e+02	-8.69022179e+00
1.84985062e+02	-8.73547935e+00
1.86666748e+02	-8.78467369e+00
1.88348434e+02	-8.82782555e+00
1.90030121e+02	-8.81024742e+00
1.91711807e+02	-8.80884361e+00
1.93393494e+02	-8.82163048e+00
1.95075180e+02	-8.78162193e+00
1.96756866e+02	-8.72614098e+00
1.98438553e+02	-8.72028160e+00
2.00120239e+02	-8.69571495e+00
2.01801926e+02	-8.68836021e+00
2.03483612e+02	-8.57074547e+00
2.05165298e+02	-8.69153404e+00
2.06846985e+02	-8.77640343e+00
2.08528671e+02	-8.75345421e+00
2.10210358e+02	-8.74976158e+00
2.11892044e+02	-8.69351768e+00
2.13573730e+02	-8.68283653e+00
2.15255417e+02	-8.63968468e+00
2.16937103e+02	-8.64801598e+00
2.18618790e+02	-8.65830040e+00
2.20300476e+02	-8.66589928e+00
2.21982162e+02	-8.56143761e+00
2.23663849e+02	-8.56592369e+00
2.25345535e+02	-8.66348839e+00
2.27027222e+02	-8.61124229e+00
2.28708908e+02	-8.62592125e+00
2.30390594e+02	-8.58566856e+00
2.32072281e+02	-8.53946495e+00
2.33753967e+02	-8.47955894e+00
2.35435654e+02	-8.34006310e+00
2.37117340e+02	-8.44086266e+00
2.38799026e+02	-8.35526085e+00
2.40480713e+02	-8.30982018e+00
2.42162399e+02	-8.29688072e+00
2.43844086e+02	-8.27609825e+00
2.45525772e+02	-8.30145836e+00
2.47207458e+02	-8.23959923e+00
2.48889145e+02	-8.16699791e+00
2.50570831e+02	-8.22128868e+00
2.52252518e+02	-8.16257286e+00
2.53934204e+02	-8.13141441e+00
2.55615891e+02	-8.14484215e+00
2.57297577e+02	-8.10822105e+00
2.58979248e+02	-8.15982628e+00
2.60660919e+02	-8.15857506e+00
2.62342590e+02	-8.05179405e+00
2.64024261e+02	-8.14621544e+00
2.65705933e+02	-8.17447472e+00
2.67387604e+02	-8.13757896e+00
2.69069275e+02	-8.19504356e+00
2.70750946e+02	-8.16632652e+00
2.72432617e+02	-8.22522545e+00
2.74114288e+02	-8.09876060e+00
2.75795959e+02	-8.10346031e+00
2.77477631e+02	-8.16287804e+00
2.79159302e+02	-8.07062340e+00
2.80840973e+02	-8.00082970e+00
2.82522644e+02	-8.10138512e+00
2.84204315e+02	-8.03851891e+00
2.85885986e+02	-7.98819590e+00
2.87567657e+02	-7.95953989e+00
2.89249329e+02	-7.87161875e+00
2.90931000e+02	-7.81470346e+00
2.92612671e+02	-7.94580698e+00
2.94294342e+02	-7.99240732e+00
2.95976013e+02	-8.07053185e+00
2.97657684e+02	-7.99286509e+00
2.99339355e+02	-8.01993370e+00
3.01021027e+02	-8.01135826e+00
3.02702698e+02	-8.00534630e+00
3.04384369e+02	-7.96951914e+00
3.06066040e+02	-8.06973839e+00
3.07747711e+02	-7.99677134e+00
3.09429382e+02	-7.91074228e+00
3.11111053e+02	-7.89353037e+00
3.12792725e+02	-7.92651987e+00
3.14474396e+02	-7.94077158e+00
3.16156067e+02	-7.92792368e+00
3.17837738e+02	-7.95004892e+00
3.19519409e+02	-8.04526329e+00
3.21201080e+02	-8.02005577e+00
3.22882751e+02	-8.08939171e+00
3.24564423e+02	-8.09552574e+00
3.26246094e+02	-8.11264610e+00
3.27927765e+02	-8.12244225e+00
3.29609436e+02	-8.15018272e+00
3.31291107e+02	-8.09674644e+00
3.32972778e+02	-8.08789635e+00
3.34654449e+02	-8.13464928e+00
3.36336121e+02	-8.09769249e+00
3.38017792e+02	-8.03751183e+00
3.39699463e+02	-8.01660728e+00
3.41381134e+02	-7.97843027e+00
3.43062805e+02	-8.00351524e+00
3.44744476e+02	-8.04199791e+00
3.46426147e+02	-8.04181480e+00
3.48107819e+02	-7.98270273e+00
3.49789490e+02	-8.12518883e+00
3.51471161e+02	-8.04999352e+00
3.53152832e+02	-8.07855797e+00
3.54834503e+02	-8.07611656e+00
3.56516174e+02	-7.95096445e+00
3.58197845e+02	-7.95331430e+00
3.59879517e+02	-8.00305748e+00
3.61561188e+02	-7.95139170e+00
3.63242859e+02	-7.92798471e+00
3.64924530e+02	-7.92801523e+00
3.66606201e+02	-7.92322397e+00
3.68287872e+02	-7.94214487e+00
3.69969543e+02	-7.86313486e+00
3.71651215e+02	-7.90225840e+00
3.73332886e+02	-7.90814829e+00
3.75014557e+02	-7.81821299e+00
3.76696228e+02	-7.82300425e+00
3.78377899e+02	-7.77423716e+00
3.80059570e+02	-7.79462290e+00
3.81741241e+02	-7.71506357e+00
3.83422913e+02	-7.76669931e+00
3.85104584e+02	-7.77112436e+00
3.86786255e+02	-7.75327158e+00
3.88467926e+02	-7.72281504e+00
3.90149597e+02	-7.76898813e+00
3.91831268e+02	-7.71796274e+00
3.93512939e+02	-7.66840219e+00
3.95194611e+02	-7.69992685e+00
3.96876282e+02	-7.68521738e+00
3.98557953e+02	-7.51981211e+00
4.00239624e+02	-7.59964609e+00
4.01921295e+02	-7.58505869e+00
4.03602966e+02	-7.67771006e+00
4.05284637e+02	-7.66409922e+00
4.06966309e+02	-7.58234262e+00
4.08647980e+02	-7.63172007e+00
4.10329651e+02	-7.66229868e+00
4.12011322e+02	-7.60053110e+00
4.13692993e+02	-7.63135386e+00
4.15374664e+02	-7.67478037e+00
4.17056335e+02	-7.60513926e+00
4.18738007e+02	-7.53861094e+00
4.20419678e+02	-7.51337290e+00
4.22101349e+02	-7.45136118e+00
4.23783020e+02	-7.49692392e+00
4.25464691e+02	-7.49335337e+00
4.27146362e+02	-7.44925547e+00
4.28828033e+02	-7.38901377e+00
4.30509705e+02	-7.45322275e+00
4.32191376e+02	-7.44135141e+00
4.33873047e+02	-7.42081308e+00
4.35554718e+02	-7.48499155e+00
4.37236389e+02	-7.35278940e+00
4.38918060e+02	-7.27881479e+00
4.40599731e+02	-7.20999765e+00
4.42281403e+02	-7.26883554e+00
4.43963074e+02	-7.34406137e+00
4.45644745e+02	-7.35993052e+00
4.47326416e+02	-7.35187387e+00
4.49008087e+02	-7.42365122e+00
4.50689758e+02	-7.30057383e+00
4.52371429e+02	-7.27988291e+00
4.54053101e+02	-7.31775522e+00
4.55734772e+02	-7.29471445e+00
4.57416443e+02	-7.44028330e+00
4.59098114e+02	-7.47330332e+00
4.60779785e+02	-7.48709726e+00
4.62461456e+02	-7.34171152e+00
4.64143127e+02	-7.40506601e+00
4.65824799e+02	-7.42203379e+00
4.67506470e+02	-7.33148813e+00
4.69188141e+02	-7.35208750e+00
4.70869812e+02	-7.35742807e+00
4.72551483e+02	-7.44626474e+00
4.74233154e+02	-7.51090097e+00
4.75914825e+02	-7.42517710e+00
4.77596497e+02	-7.44425058e+00
4.79278168e+02	-7.50345469e+00
4.80959839e+02	-7.39243174e+00
4.82641510e+02	-7.42438364e+00
4.84323181e+02	-7.36649179e+00
4.86004852e+02	-7.36902475e+00
4.87686523e+02	-7.37894297e+00
4.89368195e+02	-7.38089609e+00
4.91049866e+02	-7.31119394e+00
4.92731537e+02	-7.39096689e+00
4.94413208e+02	-7.37842417e+00
4.96094879e+02	-7.42001963e+00
4.97776550e+02	-7.33896494e+00
4.99458221e+02	-7.29154062e+00
5.01139893e+02	-7.22440195e+00
5.02821564e+02	-7.28204966e+00
5.04503235e+02	-7.22675180e+00
5.06184906e+02	-7.12827158e+00
5.07866577e+02	-7.16010141e+00
5.09548248e+02	-7.07456064e+00
5.11229919e+02	-7.15927744e+00
5.12911621e+02	-7.18280649e+00
5.14593323e+02	-7.12753916e+00
5.16275024e+02	-7.17752695e+00
5.17956726e+02	-7.12570810e+00
5.19638428e+02	-7.13123178e+00
5.21320129e+02	-7.15573740e+00
5.23001831e+02	-7.21436167e+00
5.24683533e+02	-7.16330576e+00
5.26365234e+02	-7.09033823e+00
5.28046936e+02	-7.05127573e+00
5.29728638e+02	-7.12198496e+00
5.31410339e+02	-7.04779673e+00
5.33092041e+02	-7.08328867e+00
5.34773743e+02	-7.09778452e+00
5.36455444e+02	-7.02136850e+00
5.38137146e+02	-7.03949594e+00
5.39818848e+02	-7.04102182e+00
5.41500549e+02	-7.13217783e+00
5.43182251e+02	-7.15384531e+00
5.44863953e+02	-7.19873667e+00
5.46545654e+02	-7.21826792e+00
5.48227356e+02	-7.22226572e+00
5.49909058e+02	-7.25888681e+00
5.51590759e+02	-7.10944223e+00
5.53272461e+02	-7.12833261e+00
5.54954163e+02	-7.10608530e+00
5.56635864e+02	-7.11792612e+00
5.58317566e+02	-7.09967661e+00
5.59999268e+02	-7.16690683e+00
5.61680969e+02	-7.18201303e+00
5.63362671e+02	-7.11887217e+00
5.65044373e+02	-7.20053720e+00
5.66726074e+02	-7.18063974e+00
5.68407776e+02	-7.16934824e+00
5.70089478e+02	-7.11902475e+00
5.71771179e+02	-7.07611704e+00
5.73452881e+02	-6.94925547e+00
5.75134583e+02	-7.00208139e+00
5.76816284e+02	-7.04010630e+00
5.78497986e+02	-6.99671030e+00
5.80179688e+02	-6.97922373e+00
5.81861389e+02	-6.97009897e+00
5.83543091e+02	-7.04404306e+00
5.85224792e+02	-6.92481089e+00
5.86906494e+02	-6.89963388e+00
5.88588196e+02	-6.89252329e+00
5.90269897e+02	-6.85471201e+00
5.91951599e+02	-6.92212534e+00
5.93633301e+02	-6.91855478e+00
5.95315002e+02	-6.82361460e+00
5.96996704e+02	-6.88263559e+00
5.98678406e+02	-6.93622446e+00
6.00360107e+02	-6.80835581e+00
6.02041809e+02	-6.78562021e+00
6.03723511e+02	-6.78220224e+00
6.05405212e+02	-6.70093393e+00
6.07086914e+02	-6.74576426e+00
6.08768616e+02	-6.74881601e+00
6.10450317e+02	-6.78583384e+00
6.12132019e+02	-6.85263681e+00
6.13813721e+02	-6.77393198e+00
6.15495422e+02	-6.74130869e+00
6.17177124e+02	-6.75873423e+00
6.18858826e+02	-6.88693857e+00
6.20540527e+02	-6.83862925e+00
6.22222229e+02	-6.70090342e+00
6.23903931e+02	-6.72193003e+00
6.25585632e+02	-6.79559946e+00
6.27267334e+02	-6.79199839e+00
6.28949036e+02	-6.75342417e+00
6.30630737e+02	-6.75391245e+00
6.32312439e+02	-6.76584482e+00
6.33994141e+02	-6.75614023e+00
6.35675842e+02	-6.76508188e+00
6.37357544e+02	-6.73932505e+00
6.39039246e+02	-6.79913950e+00
6.40720947e+02	-6.83359385e+00
6.42402649e+02	-6.83438730e+00
6.44084351e+02	-6.78299570e+00
6.45766052e+02	-6.64755869e+00
6.47447754e+02	-6.68564463e+00
6.49129456e+02	-6.74866343e+00
6.50811157e+02	-6.72818613e+00
6.52492859e+02	-6.74265146e+00
6.54174561e+02	-6.80615854e+00
6.55856262e+02	-6.68607187e+00
6.57537964e+02	-6.63028574e+00
6.59219666e+02	-6.66208506e+00
6.60901367e+02	-6.72675180e+00
6.62583069e+02	-6.78583384e+00
6.64264771e+02	-6.75995493e+00
6.65946472e+02	-6.84445810e+00
6.67628174e+02	-6.83753061e+00
6.69309875e+02	-6.77265024e+00
6.70991577e+02	-6.69763803e+00
6.72673279e+02	-6.82944345e+00
6.74354980e+02	-6.82684946e+00
6.76036682e+02	-6.81116343e+00
6.77718384e+02	-6.90814829e+00
6.79400085e+02	-6.92856455e+00
6.81081787e+02	-6.87262583e+00
6.82763489e+02	-6.81906748e+00
6.84445190e+02	-6.82144785e+00
6.86126892e+02	-6.89108896e+00
6.87808594e+02	-6.86405039e+00
6.89490295e+02	-6.82575083e+00
6.91171997e+02	-6.76004648e+00
6.92853699e+02	-6.78232431e+00
6.94535400e+02	-6.76029062e+00
6.96217102e+02	-6.88791513e+00
6.97898804e+02	-6.86670542e+00
6.99580505e+02	-6.86151743e+00
7.01262207e+02	-6.81741953e+00
7.02943909e+02	-6.82755136e+00
7.04625610e+02	-6.78055429e+00
7.06307312e+02	-6.84271860e+00
7.07989014e+02	-6.86047983e+00
7.09670715e+02	-6.81638193e+00
7.11352417e+02	-6.71872568e+00
7.13034119e+02	-6.83197641e+00
7.14715820e+02	-6.75974131e+00
7.16397522e+02	-6.90988779e+00
7.18079224e+02	-6.88898325e+00
7.19760925e+02	-6.83881235e+00
7.21442627e+02	-6.88159800e+00
7.23124329e+02	-6.90045786e+00
7.24806030e+02	-6.85993052e+00
7.26487732e+02	-6.80972910e+00
7.28169434e+02	-6.83908701e+00
7.29851135e+02	-6.75253916e+00
7.31532837e+02	-6.74500132e+00
7.33214539e+02	-6.74906015e+00
7.34896240e+02	-6.86826181e+00
7.36577942e+02	-6.80344248e+00
7.38259644e+02	-6.81342173e+00
7.39941345e+02	-6.76380014e+00
7.41623047e+02	-6.77847910e+00
7.43304749e+02	-6.78717661e+00
7.44986450e+02	-6.82068491e+00
7.46668152e+02	-6.78717661e+00
7.48349854e+02	-6.72513437e+00
7.50031555e+02	-6.78629160e+00
7.51713257e+02	-6.71976328e+00
7.53394958e+02	-6.82486582e+00
7.55076660e+02	-6.73453379e+00
7.56758362e+02	-6.78342295e+00
7.58440063e+02	-6.67078257e+00
7.60121765e+02	-6.75946665e+00
7.61803467e+02	-6.68363047e+00
7.63485168e+02	-6.72370005e+00
7.65166870e+02	-6.74042368e+00
7.66848572e+02	-6.72485971e+00
7.68530273e+02	-6.72348642e+00
7.70211975e+02	-6.70688486e+00
7.71893677e+02	-6.77191782e+00
7.73575378e+02	-6.68994761e+00
7.75257080e+02	-6.63229990e+00
7.76938782e+02	-6.73691416e+00
7.78620483e+02	-6.69040537e+00
7.80302185e+02	-6.69129038e+00
7.81983887e+02	-6.72171640e+00
7.83665588e+02	-6.73929453e+00
7.85347290e+02	-6.68967295e+00
7.87028992e+02	-6.75018930e+00
7.88710693e+02	-6.70938730e+00
7.90392395e+02	-6.57608652e+00
7.92074097e+02	-6.61585093e+00
7.93755798e+02	-6.64096689e+00
7.95437500e+02	-6.58612680e+00
7.97119202e+02	-6.58908701e+00
7.98800903e+02	-6.60895395e+00
8.00482605e+02	-6.64719248e+00
8.02164307e+02	-6.62253428e+00
8.03846008e+02	-6.61786509e+00
8.05527710e+02	-6.63077402e+00
8.07209412e+02	-6.66681528e+00
8.08891113e+02	-6.62149668e+00
8.10572815e+02	-6.56122446e+00
8.12254517e+02	-6.61743784e+00
8.13936218e+02	-6.63287973e+00
8.15617920e+02	-6.65183115e+00
8.17299622e+02	-6.67410898e+00
8.18981323e+02	-6.71384287e+00
8.20663025e+02	-6.63522959e+00
8.22344727e+02	-6.66773081e+00
8.24026428e+02	-6.68039560e+00
8.25708130e+02	-6.69696665e+00
8.27389832e+02	-6.72159433e+00
8.29071533e+02	-6.56336069e+00
8.30753235e+02	-6.58402109e+00
8.32434937e+02	-6.63898325e+00
8.34116638e+02	-6.71417856e+00
8.35798340e+02	-6.67499399e+00
8.37480042e+02	-6.65485239e+00
8.39161743e+02	-6.69193125e+00
8.40843445e+02	-6.74426889e+00
8.42525146e+02	-6.72315073e+00
8.44206848e+02	-6.81345224e+00
8.45888550e+02	-6.78876352e+00
8.47570251e+02	-6.79422617e+00
8.49251953e+02	-6.81479502e+00
8.50933655e+02	-6.73786020e+00
8.52615356e+02	-6.70609140e+00
8.54297058e+02	-6.77869272e+00
8.55978760e+02	-6.71616220e+00
8.57660461e+02	-6.70917368e+00
8.59342163e+02	-6.73471689e+00
8.61023865e+02	-6.82306528e+00
8.62705566e+02	-6.71408701e+00
8.64387268e+02	-6.74045420e+00
8.66068970e+02	-6.75327158e+00
8.67750671e+02	-6.72287607e+00
8.69432373e+02	-6.65280771e+00
8.71114075e+02	-6.70789194e+00
8.72795776e+02	-6.69818735e+00
8.74477478e+02	-6.71576548e+00
8.76159180e+02	-6.75726938e+00
8.77840881e+02	-6.77954721e+00
8.79522583e+02	-6.77237558e+00
8.81204285e+02	-6.81284189e+00
8.82885986e+02	-6.67413950e+00
8.84567688e+02	-6.73999643e+00
8.86249390e+02	-6.68854380e+00
8.87931091e+02	-6.62116098e+00
8.89612793e+02	-6.55551767e+00
8.91294495e+02	-6.68634653e+00
8.92976196e+02	-6.57980967e+00
8.94657898e+02	-6.53961802e+00
8.96339600e+02	-6.55502939e+00
8.98021301e+02	-6.53998423e+00
8.99703003e+02	-6.51196909e+00
9.01384705e+02	-6.47946787e+00
9.03066406e+02	-6.56973886e+00
9.04748108e+02	-6.51459360e+00
9.06429810e+02	-6.51361704e+00
9.08111511e+02	-6.51611948e+00
9.09793213e+02	-6.48221445e+00
9.11474915e+02	-6.48212290e+00
9.13156616e+02	-6.48956919e+00
9.14838318e+02	-6.53549814e+00
9.16520020e+02	-6.48282480e+00
9.18201721e+02	-6.48377085e+00
9.19883423e+02	-6.54205942e+00
9.21565125e+02	-6.52719736e+00
9.23246826e+02	-6.50394297e+00
9.24928528e+02	-6.49878550e+00
9.26610229e+02	-6.49124765e+00
9.28291931e+02	-6.51279306e+00
9.29973633e+02	-6.47458506e+00
9.31655334e+02	-6.45654917e+00
9.33337036e+02	-6.43405771e+00
9.35018738e+02	-6.39389658e+00
9.36700439e+02	-6.37070322e+00
9.38382141e+02	-6.30625010e+00
9.40063843e+02	-6.32163095e+00
9.41745544e+02	-6.23465586e+00
9.43427246e+02	-6.30863047e+00
9.45108948e+02	-6.35025644e+00
9.46790649e+02	-6.31503916e+00
9.48472351e+02	-6.36902475e+00
9.50154053e+02	-6.36075449e+00
9.51835754e+02	-6.36084604e+00
9.53517456e+02	-6.34863901e+00
9.55199158e+02	-6.35593271e+00
9.56880859e+02	-6.32361460e+00
9.58562561e+02	-6.36652231e+00
9.60244263e+02	-6.31497812e+00
9.61925964e+02	-6.32202768e+00
9.63607666e+02	-6.27246714e+00
9.65289368e+02	-6.30502939e+00
9.66971069e+02	-6.25958872e+00
9.68652771e+02	-6.27213144e+00
9.70334473e+02	-6.25156260e+00
9.72016174e+02	-6.14652109e+00
9.73697876e+02	-6.25290537e+00
9.75379578e+02	-6.18302011e+00
9.77061279e+02	-6.15753794e+00
9.78742981e+02	-6.27072763e+00
9.80424683e+02	-6.22998667e+00
9.82106384e+02	-6.18695688e+00
9.83788086e+02	-6.28201914e+00
9.85469788e+02	-6.31076670e+00
9.87151489e+02	-6.22165537e+00
9.88833191e+02	-6.21210337e+00
9.90514893e+02	-6.17905283e+00
9.92196594e+02	-6.19327402e+00
9.93878296e+02	-6.27963877e+00
9.95559998e+02	-6.22708750e+00
9.97241699e+02	-6.19617319e+00
9.98923401e+02	-6.20212412e+00
1.00060510e+03	-6.19113779e+00
1.00228680e+03	-6.23508310e+00
1.00396851e+03	-6.19006968e+00
1.00565021e+03	-6.20212412e+00
1.00733191e+03	-6.20047617e+00
1.00901361e+03	-6.26074839e+00
1.01069531e+03	-6.16974497e+00
1.01237701e+03	-6.11038828e+00
1.01405872e+03	-6.26718760e+00
1.01574042e+03	-6.21689463e+00
1.01742212e+03	-6.33347178e+00
1.01910382e+03	-6.36707163e+00
1.02078552e+03	-6.34100962e+00
1.02246722e+03	-6.21445322e+00
1.02414893e+03	-6.18411875e+00
1.02583057e+03	-6.21716928e+00
1.02751221e+03	-6.29480600e+00
1.02919385e+03	-6.20764780e+00
1.03087549e+03	-6.17819834e+00
1.03255713e+03	-6.25433969e+00
1.03423877e+03	-6.17859507e+00
1.03592041e+03	-6.13257456e+00
1.03760205e+03	-6.15909433e+00
1.03928369e+03	-6.12433481e+00
1.04096533e+03	-6.16736460e+00
1.04264697e+03	-6.19187021e+00
1.04432861e+03	-6.22431040e+00
1.04601025e+03	-6.21466684e+00
1.04769189e+03	-6.30298471e+00
1.04937354e+03	-6.31213999e+00
1.05105518e+03	-6.28513193e+00
1.05273682e+03	-6.29706430e+00
1.05441846e+03	-6.27686167e+00
1.05610010e+03	-6.25830698e+00
1.05778174e+03	-6.28800058e+00
1.05946338e+03	-6.30417490e+00
1.06114502e+03	-6.27973032e+00
1.06282666e+03	-6.31091928e+00
1.06450830e+03	-6.40289927e+00
1.06618994e+03	-6.40735483e+00
1.06787158e+03	-6.36356211e+00
1.06955322e+03	-6.39191294e+00
1.07123486e+03	-6.39816904e+00
1.07291650e+03	-6.49887705e+00
1.07459814e+03	-6.45322275e+00
1.07627979e+03	-6.46320200e+00
1.07796143e+03	-6.34384775e+00
1.07964307e+03	-6.31381845e+00
1.08132471e+03	-6.31867075e+00
1.08300635e+03	-6.24997568e+00
1.08468799e+03	-6.26163340e+00
1.08636963e+03	-6.25339365e+00
1.08805127e+03	-6.36325693e+00
1.08973291e+03	-6.36353159e+00
1.09141455e+03	-6.34281015e+00
1.09309619e+03	-6.34363413e+00
1.09477783e+03	-6.30936289e+00
1.09645947e+03	-6.23914194e+00
1.09814111e+03	-6.32364511e+00
1.09982275e+03	-6.21500254e+00
1.10150439e+03	-6.23520517e+00
1.10318604e+03	-6.17084360e+00
1.10486768e+03	-6.25409555e+00
1.10654932e+03	-6.28385019e+00
1.10823096e+03	-6.13809824e+00
1.10991260e+03	-6.09763193e+00
1.11159424e+03	-6.05252695e+00
1.11327588e+03	-6.10632944e+00
1.11495752e+03	-6.22028208e+00
1.11663916e+03	-6.23053598e+00
1.11832080e+03	-6.23682261e+00
1.12000244e+03	-6.21597910e+00
1.12168408e+03	-6.17694712e+00
1.12336572e+03	-6.18601084e+00
1.12504736e+03	-6.17252207e+00
1.12672900e+03	-6.12024546e+00
1.12841064e+03	-6.21726084e+00
1.13009229e+03	-6.24262094e+00
1.13177393e+03	-6.28525400e+00
1.13345557e+03	-6.24335337e+00
1.13513721e+03	-6.20770884e+00
1.13681885e+03	-6.23245859e+00
1.13850049e+03	-6.25626230e+00
1.14018213e+03	-6.26572275e+00
1.14186377e+03	-6.28870249e+00
1.14354541e+03	-6.26114511e+00
1.14522705e+03	-6.18298960e+00
1.14690869e+03	-6.25748301e+00
1.14859033e+03	-6.30783701e+00
1.15027197e+03	-6.28919077e+00
1.15195361e+03	-6.29175425e+00
1.15363525e+03	-6.25726938e+00
1.15531689e+03	-6.28961802e+00
1.15699854e+03	-6.30423594e+00
1.15868018e+03	-6.28854990e+00
1.16036182e+03	-6.28354502e+00
1.16204346e+03	-6.23654795e+00
1.16372510e+03	-6.23309946e+00
1.16540674e+03	-6.26572275e+00
1.16708838e+03	-6.33008432e+00
1.16877002e+03	-6.29779673e+00
1.17045166e+03	-6.27109385e+00
1.17213330e+03	-6.28931284e+00
1.17381494e+03	-6.29886484e+00
1.17549658e+03	-6.22669077e+00
1.17717822e+03	-6.27139902e+00
1.17885986e+03	-6.28677988e+00
1.18054150e+03	-6.21256113e+00
1.18222314e+03	-6.16898203e+00
1.18390479e+03	-6.25726938e+00
1.18558643e+03	-6.25269175e+00
1.18726807e+03	-6.29956675e+00
1.18894971e+03	-6.28131723e+00
1.19063135e+03	-6.20685434e+00
1.19231299e+03	-6.18631601e+00
1.19399463e+03	-6.25940561e+00
1.19567627e+03	-6.21243906e+00
1.19735791e+03	-6.28964853e+00
1.19903955e+03	-6.24152231e+00
1.20072119e+03	-6.19351816e+00
1.20240283e+03	-6.26630259e+00
1.20408447e+03	-6.29672861e+00
1.20576611e+03	-6.26544809e+00
1.20744775e+03	-6.22504282e+00
1.20912939e+03	-6.20752573e+00
1.21081104e+03	-6.23764658e+00
1.21249268e+03	-6.22858286e+00
1.21417432e+03	-6.16892099e+00
1.21585596e+03	-6.18601084e+00
1.21753760e+03	-6.11310434e+00
1.21921924e+03	-6.15393686e+00
1.22090088e+03	-6.12329721e+00
1.22258252e+03	-6.10095835e+00
1.22426416e+03	-6.07886362e+00
1.22594580e+03	-6.05344248e+00
1.22762744e+03	-6.06494761e+00
1.22930908e+03	-6.02319956e+00
1.23099072e+03	-6.04120493e+00
1.23267236e+03	-5.95575571e+00
1.23435400e+03	-6.07245493e+00
1.23603564e+03	-6.06363535e+00
1.23771729e+03	-6.02506113e+00
1.23939893e+03	-6.11270761e+00
1.24108057e+03	-6.10599375e+00
1.24276221e+03	-6.08936167e+00
1.24444385e+03	-6.03479624e+00
1.24612549e+03	-6.04135752e+00
1.24780713e+03	-6.09168100e+00
1.24948877e+03	-6.09381723e+00
1.25117041e+03	-6.02960825e+00
1.25285205e+03	-5.94934702e+00
1.25453369e+03	-6.02814341e+00
1.25621533e+03	-5.99463511e+00
1.25789697e+03	-6.07221079e+00
1.25957861e+03	-6.10050058e+00
1.26126025e+03	-6.13376474e+00
1.26294189e+03	-6.16593027e+00
1.26462354e+03	-6.05164194e+00
1.26630518e+03	-6.07510996e+00
1.26798682e+03	-6.06561899e+00
1.26966846e+03	-6.14264536e+00
1.27135010e+03	-6.09567881e+00
1.27303174e+03	-6.05197763e+00
1.27471338e+03	-6.00961924e+00
1.27639502e+03	-6.05679941e+00
1.27807666e+03	-6.00266123e+00
1.27975830e+03	-6.06244516e+00
1.28143994e+03	-6.02048349e+00
1.28312158e+03	-6.02078867e+00
1.28480322e+03	-6.00314951e+00
1.28648486e+03	-6.04184580e+00
1.28816650e+03	-6.01190805e+00
1.28984814e+03	-5.98370981e+00
1.29152979e+03	-6.02295542e+00
1.29321143e+03	-6.00943613e+00
1.29489307e+03	-5.94992685e+00
1.29657471e+03	-5.97897959e+00
1.29825635e+03	-5.93948984e+00
1.29993799e+03	-5.94504404e+00
1.30161963e+03	-5.94852304e+00
1.30330127e+03	-5.98792124e+00
1.30498291e+03	-5.91571665e+00
1.30666455e+03	-5.97879648e+00
1.30834619e+03	-5.97620249e+00
1.31002783e+03	-6.00842905e+00
1.31170947e+03	-5.97440195e+00
1.31339111e+03	-5.98245859e+00
1.31507275e+03	-6.09219980e+00
1.31675439e+03	-6.08170176e+00
1.31843604e+03	-6.01260996e+00
1.32011768e+03	-5.96506357e+00
1.32179932e+03	-5.91705942e+00
1.32348096e+03	-5.88071299e+00
1.32516260e+03	-5.91284800e+00
1.32684424e+03	-5.96979380e+00
1.32852588e+03	-5.94684458e+00
1.33020752e+03	-5.93808603e+00
1.33188916e+03	-5.87482309e+00
1.33357080e+03	-5.85053110e+00
1.33525244e+03	-5.82120371e+00
1.33693408e+03	-5.77158213e+00
1.33861572e+03	-5.88361216e+00
1.34029736e+03	-5.84161997e+00
1.34197900e+03	-5.86438608e+00
1.34366064e+03	-5.85367441e+00
1.34534229e+03	-5.88165903e+00
1.34702393e+03	-5.84107065e+00
1.34870557e+03	-5.81064463e+00
1.35038721e+03	-5.83057261e+00
1.35206885e+03	-5.89469004e+00
1.35375049e+03	-5.88718271e+00
1.35543213e+03	-5.86478281e+00
1.35711377e+03	-5.90054941e+00
1.35879541e+03	-5.91852427e+00
1.36047705e+03	-5.98236704e+00
1.36215869e+03	-5.96442270e+00
1.36384033e+03	-5.89200449e+00
1.36552197e+03	-5.85513926e+00
1.36720361e+03	-5.86804819e+00
1.36888525e+03	-5.88449717e+00
1.37056689e+03	-5.89423227e+00
1.37224854e+03	-5.85281992e+00
1.37393018e+03	-5.83856821e+00
1.37561182e+03	-5.93671274e+00
1.37729346e+03	-5.97174692e+00
1.37897510e+03	-5.99954844e+00
1.38065674e+03	-5.89273691e+00
1.38233838e+03	-5.95010996e+00
1.38402002e+03	-5.93289804e+00
1.38570166e+03	-5.84421396e+00
1.38738330e+03	-5.91104746e+00
1.38906494e+03	-5.88507700e+00
1.39074658e+03	-5.91733408e+00
1.39242822e+03	-5.91815805e+00
1.39410986e+03	-5.90448618e+00
1.39579150e+03	-5.93164682e+00
1.39747314e+03	-5.87286997e+00
1.39915479e+03	-5.90631723e+00
1.40083643e+03	-6.00696421e+00
1.40251807e+03	-5.96118784e+00
1.40419971e+03	-5.85013437e+00
1.40588135e+03	-5.78742075e+00
1.40756299e+03	-5.78323984e+00
1.40924463e+03	-5.70981455e+00
1.41092627e+03	-5.83920908e+00
1.41260791e+03	-5.83978891e+00
1.41428955e+03	-5.77921152e+00
1.41597119e+03	-5.79950571e+00
1.41765283e+03	-5.86002207e+00
1.41933447e+03	-5.84741831e+00
1.42101611e+03	-5.76196909e+00
1.42269775e+03	-5.73508310e+00
1.42437939e+03	-5.82376719e+00
1.42606104e+03	-5.81000376e+00
1.42774268e+03	-5.81976938e+00
1.42942432e+03	-5.81101084e+00
1.43110596e+03	-5.80652475e+00
1.43278760e+03	-5.83536386e+00
1.43446924e+03	-5.77698374e+00
1.43615088e+03	-5.88028574e+00
1.43783252e+03	-5.81156015e+00
1.43951416e+03	-5.80051279e+00
1.44119580e+03	-5.80155039e+00
1.44287744e+03	-5.82489634e+00
1.44455908e+03	-5.85672617e+00
1.44624072e+03	-5.75745249e+00
1.44792236e+03	-5.84992075e+00
1.44960400e+03	-5.75549936e+00
1.45128564e+03	-5.88825083e+00
1.45296729e+03	-5.80805063e+00
1.45464893e+03	-5.77673960e+00
1.45633057e+03	-5.73898935e+00
1.45801221e+03	-5.67697763e+00
1.45969385e+03	-5.67792368e+00
1.46137549e+03	-5.68390512e+00
1.46305713e+03	-5.83261728e+00
1.46473877e+03	-5.74509287e+00
1.46642041e+03	-5.69434214e+00
1.46810205e+03	-5.72769785e+00
1.46978369e+03	-5.70419931e+00
1.47146533e+03	-5.67810678e+00
1.47314697e+03	-5.76041269e+00
1.47482861e+03	-5.75781870e+00
1.47651025e+03	-5.82089853e+00
1.47819189e+03	-5.73383188e+00
1.47987354e+03	-5.74765635e+00
1.48155518e+03	-5.72788095e+00
1.48323682e+03	-5.71774912e+00
1.48491846e+03	-5.74106455e+00
1.48660010e+03	-5.74399424e+00
1.48828174e+03	-5.78104258e+00
1.48996338e+03	-5.79483652e+00
1.49164502e+03	-5.84473276e+00
1.49332666e+03	-5.85224009e+00
1.49500830e+03	-5.86023569e+00
1.49668994e+03	-5.81204844e+00
1.49837158e+03	-5.80438852e+00
1.50005322e+03	-5.76187754e+00
1.50173486e+03	-5.75122690e+00
1.50341650e+03	-5.77222300e+00
1.50509814e+03	-5.73413706e+00
1.50677979e+03	-5.78266001e+00
1.50846143e+03	-5.86289072e+00
1.51014307e+03	-5.77945566e+00
1.51182471e+03	-5.75025034e+00
1.51350635e+03	-5.72412729e+00
1.51518799e+03	-5.68247080e+00
1.51686963e+03	-5.63510752e+00
1.51855127e+03	-5.58389902e+00
1.52023291e+03	-5.59918833e+00
1.52191455e+03	-5.57865000e+00
1.52359619e+03	-5.58484507e+00
1.52527783e+03	-5.53644419e+00
1.52695947e+03	-5.62576914e+00
1.52864111e+03	-5.61194468e+00
1.53032275e+03	-5.61267710e+00
1.53200439e+03	-5.62903452e+00
1.53368604e+03	-5.61002207e+00
1.53536768e+03	-5.74304819e+00
1.53704932e+03	-5.62680674e+00
1.53873096e+03	-5.59406137e+00
1.54041260e+03	-5.59259653e+00
1.54209424e+03	-5.57825327e+00
1.54377588e+03	-5.59100962e+00
1.54545752e+03	-5.56735849e+00
1.54713916e+03	-5.61505747e+00
1.54882080e+03	-5.65338755e+00
1.55050244e+03	-5.55374765e+00
1.55218408e+03	-5.64993906e+00
1.55386572e+03	-5.70606089e+00
1.55554736e+03	-5.53330088e+00
1.55722900e+03	-5.47931528e+00
1.55891064e+03	-5.51337290e+00
1.56059229e+03	-5.55399179e+00
1.56227393e+03	-5.57385874e+00
1.56395557e+03	-5.57703257e+00
1.56563721e+03	-5.64279795e+00
1.56731885e+03	-5.59857798e+00
1.56900049e+03	-5.68295908e+00
1.57068213e+03	-5.65039682e+00
1.57236377e+03	-5.67160654e+00
1.57404541e+03	-5.69617319e+00
1.57572705e+03	-5.65747690e+00
1.57740869e+03	-5.57126474e+00
1.57909033e+03	-5.53052378e+00
1.58077197e+03	-5.58850718e+00
1.58245361e+03	-5.57584238e+00
1.58413525e+03	-5.50464487e+00
1.58581689e+03	-5.47614145e+00
1.58749854e+03	-5.54996347e+00
1.58918018e+03	-5.60855722e+00
1.59086182e+03	-5.57291269e+00
1.59254346e+03	-5.58811045e+00
1.59422510e+03	-5.62286997e+00
1.59590674e+03	-5.58902597e+00
1.59758838e+03	-5.50357676e+00
1.59927002e+03	-5.59281015e+00
1.60095166e+03	-5.68152475e+00
1.60263330e+03	-5.60925913e+00
1.60431494e+03	-5.63925791e+00
1.60599658e+03	-5.65897226e+00
1.60767822e+03	-5.63822031e+00
1.60935986e+03	-5.65228891e+00
1.61104150e+03	-5.74555063e+00
1.61272314e+03	-5.72962046e+00
1.61440479e+03	-5.73523569e+00
1.61608643e+03	-5.72705698e+00
1.61776807e+03	-5.71335459e+00
1.61944971e+03	-5.70633554e+00
1.62113135e+03	-5.79160166e+00
1.62281299e+03	-5.75559092e+00
1.62449463e+03	-5.73200083e+00
1.62617627e+03	-5.64923716e+00
1.62785791e+03	-5.69098520e+00
1.62953955e+03	-5.81558847e+00
1.63122119e+03	-5.73862314e+00
1.63290283e+03	-5.70755625e+00
1.63458447e+03	-5.70950937e+00
1.63626611e+03	-5.61917734e+00
1.63794775e+03	-5.60690928e+00
1.63962939e+03	-5.55054331e+00
1.64131104e+03	-5.55426645e+00
1.64299268e+03	-5.56711435e+00
1.64467432e+03	-5.64322519e+00
1.64635596e+03	-5.60300303e+00
1.64803760e+03	-5.64938974e+00
1.64971924e+03	-5.60407114e+00
1.65140088e+03	-5.55908823e+00
1.65308252e+03	-5.49167490e+00
1.65476416e+03	-5.47788095e+00
1.65644580e+03	-5.42453623e+00
1.65812744e+03	-5.54901743e+00
1.65980908e+03	-5.46265268e+00
1.66149072e+03	-5.49478769e+00
1.66317236e+03	-5.46494150e+00
1.66485400e+03	-5.51529551e+00
1.66653564e+03	-5.56317759e+00
1.66821729e+03	-5.51318979e+00
1.66989893e+03	-5.52170420e+00
1.67158057e+03	-5.55313730e+00
1.67326221e+03	-5.50211191e+00
1.67494385e+03	-5.52286386e+00
1.67662549e+03	-5.52869272e+00
1.67830713e+03	-5.58890390e+00
1.67998877e+03	-5.62564707e+00
