# Supplementary material for: Study on effects of the train-induced airflow on the temperature field of single-track high-speed railway tunnels in cold regions
Source: Sci Rep. 2025 Aug 21;15:30713. doi: 10.1038/s41598-025-16068-4 (PMC12370937; doi:10.1038/s41598-025-16068-4)
Supplement: Supplementary file 1 — Supplementary Material 1 [file 41598_2025_16068_MOESM1_ESM.zip › Relevant document/External temperature(data)/-10.xlsx]

## Sheet: -10
[Name]
Series 1 at /LINE:Line 1
[Data]
Z [ m ]	Temperature [ C ]
0	-10
1.68168	-9.9607
3.36336	-9.94715
5.04504	-9.93516
6.72673	-9.92426
8.40841	-9.91059
10.0901	-9.87671
11.7718	-9.86728
13.4535	-9.85108
15.1351	-9.84427
16.8168	-9.83817
18.4985	-9.80671
20.1802	-9.78473
21.8619	-9.71882
23.5435	-9.77152
25.2252	-9.73331
26.9069	-9.71601
28.5886	-9.73505
30.2703	-9.69675
31.952	-9.68656
33.6336	-9.67887
35.3153	-9.6746
36.997	-9.62415
38.6787	-9.58466
40.3604	-9.568
42.0421	-9.58249
43.7237	-9.58417
45.4054	-9.56647
47.0871	-9.56037
48.7688	-9.54478
50.4505	-9.56589
52.1321	-9.61637
53.8138	-9.58994
55.4955	-9.51035
57.1772	-9.55009
58.8589	-9.4874
60.5406	-9.48646
62.2222	-9.42103
63.9039	-9.50702
65.5856	-9.52314
67.2673	-9.53782
68.949	-9.52961
70.6306	-9.486
72.3123	-9.43119
73.994	-9.46192
75.6757	-9.42939
77.3574	-9.42103
79.039	-9.45154
80.7207	-9.45194
82.4024	-9.39838
84.0841	-9.45182
85.7658	-9.37269
87.4474	-9.41465
89.1291	-9.4072
90.8108	-9.31348
92.4925	-9.37946
94.1741	-9.39814
95.8558	-9.40897
97.5375	-9.40455
99.2192	-9.34409
100.901	-9.35111
102.583	-9.34638
104.264	-9.33518
105.946	-9.353
107.628	-9.28007
109.309	-9.27506
110.991	-9.23295
112.673	-9.26447
114.354	-9.18601
116.036	-9.23322
117.718	-9.21982
119.399	-9.20029
121.081	-9.31544
122.763	-9.30549
124.444	-9.27814
126.126	-9.27714
127.808	-9.24698
129.489	-9.23038
131.171	-9.2165
132.853	-9.2118
134.534	-9.21784
136.216	-9.15723
137.898	-9.13105
139.58	-9.15461
141.261	-9.18183
142.943	-9.11411
144.625	-9.0647
146.306	-9.07502
147.988	-9.1045
149.67	-9.02588
151.351	-9.00004
153.033	-8.93741
154.715	-8.9784
156.396	-8.96342
158.078	-8.95521
159.76	-8.9506
161.441	-8.99671
163.123	-8.92542
164.805	-8.96781
166.487	-8.91605
168.168	-8.87839
169.85	-8.84464
171.532	-8.8902
173.213	-8.81928
174.895	-8.90726
176.577	-8.77668
178.258	-8.78013
179.94	-8.72977
181.622	-8.67817
183.303	-8.69022
184.985	-8.73548
186.667	-8.78467
188.348	-8.82783
190.03	-8.81025
191.712	-8.80884
193.393	-8.82163
195.075	-8.78162
196.757	-8.72614
198.439	-8.72028
200.12	-8.69571
201.802	-8.68836
203.484	-8.57075
205.165	-8.69153
206.847	-8.7764
208.529	-8.75345
210.21	-8.74976
211.892	-8.69352
213.574	-8.68284
215.255	-8.63968
216.937	-8.64802
218.619	-8.6583
220.3	-8.6659
221.982	-8.56144
223.664	-8.56592
225.346	-8.66349
227.027	-8.61124
228.709	-8.62592
230.391	-8.58567
232.072	-8.53946
233.754	-8.47956
235.436	-8.34006
237.117	-8.44086
238.799	-8.35526
240.481	-8.30982
242.162	-8.29688
243.844	-8.2761
245.526	-8.30146
247.207	-8.2396
248.889	-8.167
250.571	-8.22129
252.253	-8.16257
253.934	-8.13141
255.616	-8.14484
257.298	-8.10822
258.979	-8.15983
260.661	-8.15858
262.343	-8.05179
264.024	-8.14622
265.706	-8.17447
267.388	-8.13758
269.069	-8.19504
270.751	-8.16633
272.433	-8.22523
274.114	-8.09876
275.796	-8.10346
277.478	-8.16288
279.159	-8.07062
280.841	-8.00083
282.523	-8.10139
284.204	-8.03852
285.886	-7.9882
287.568	-7.95954
289.249	-7.87162
290.931	-7.8147
292.613	-7.94581
294.294	-7.99241
295.976	-8.07053
297.658	-7.99287
299.339	-8.01993
301.021	-8.01136
302.703	-8.00535
304.384	-7.96952
306.066	-8.06974
307.748	-7.99677
309.429	-7.91074
311.111	-7.89353
312.793	-7.92652
314.474	-7.94077
316.156	-7.92792
317.838	-7.95005
319.519	-8.04526
321.201	-8.02006
322.883	-8.08939
324.564	-8.09553
326.246	-8.11265
327.928	-8.12244
329.609	-8.15018
331.291	-8.09675
332.973	-8.0879
334.654	-8.13465
336.336	-8.09769
338.018	-8.03751
339.699	-8.01661
341.381	-7.97843
343.063	-8.00352
344.744	-8.042
346.426	-8.04181
348.108	-7.9827
349.789	-8.12519
351.471	-8.04999
353.153	-8.07856
354.835	-8.07612
356.516	-7.95096
358.198	-7.95331
359.88	-8.00306
361.561	-7.95139
363.243	-7.92798
364.925	-7.92802
366.606	-7.92322
368.288	-7.94214
369.97	-7.86313
371.651	-7.90226
373.333	-7.90815
375.015	-7.81821
376.696	-7.823
378.378	-7.77424
380.06	-7.79462
381.741	-7.71506
383.423	-7.7667
385.105	-7.77112
386.786	-7.75327
388.468	-7.72282
390.15	-7.76899
391.831	-7.71796
393.513	-7.6684
395.195	-7.69993
396.876	-7.68522
398.558	-7.51981
400.24	-7.59965
401.921	-7.58506
403.603	-7.67771
405.285	-7.6641
406.966	-7.58234
408.648	-7.63172
410.33	-7.6623
412.011	-7.60053
413.693	-7.63135
415.375	-7.67478
417.056	-7.60514
418.738	-7.53861
420.42	-7.51337
422.101	-7.45136
423.783	-7.49692
425.465	-7.49335
427.146	-7.44926
428.828	-7.38901
430.51	-7.45322
432.191	-7.44135
433.873	-7.42081
435.555	-7.48499
437.236	-7.35279
438.918	-7.27881
440.6	-7.21
442.281	-7.26884
443.963	-7.34406
445.645	-7.35993
447.326	-7.35187
449.008	-7.42365
450.69	-7.30057
452.371	-7.27988
454.053	-7.31776
455.735	-7.29471
457.416	-7.44028
459.098	-7.4733
460.78	-7.4871
462.461	-7.34171
464.143	-7.40507
465.825	-7.42203
467.506	-7.33149
469.188	-7.35209
470.87	-7.35743
472.551	-7.44626
474.233	-7.5109
475.915	-7.42518
477.596	-7.44425
479.278	-7.50345
480.96	-7.39243
482.642	-7.42438
484.323	-7.36649
486.005	-7.36902
487.687	-7.37894
489.368	-7.3809
491.05	-7.31119
492.732	-7.39097
494.413	-7.37842
496.095	-7.42002
497.777	-7.33896
499.458	-7.29154
501.14	-7.2244
502.822	-7.28205
504.503	-7.22675
506.185	-7.12827
507.867	-7.1601
509.548	-7.07456
511.23	-7.15928
512.912	-7.18281
514.593	-7.12754
516.275	-7.17753
517.957	-7.12571
519.638	-7.13123
521.32	-7.15574
523.002	-7.21436
524.684	-7.16331
526.365	-7.09034
528.047	-7.05128
529.729	-7.12198
531.41	-7.0478
533.092	-7.08329
534.774	-7.09778
536.455	-7.02137
538.137	-7.0395
539.819	-7.04102
541.501	-7.13218
543.182	-7.15385
544.864	-7.19874
546.546	-7.21827
548.227	-7.22227
549.909	-7.25889
551.591	-7.10944
553.272	-7.12833
554.954	-7.10609
556.636	-7.11793
558.318	-7.09968
559.999	-7.16691
561.681	-7.18201
563.363	-7.11887
565.044	-7.20054
566.726	-7.18064
568.408	-7.16935
570.089	-7.11902
571.771	-7.07612
573.453	-6.94926
575.135	-7.00208
576.816	-7.04011
578.498	-6.99671
580.18	-6.97922
581.861	-6.9701
583.543	-7.04404
585.225	-6.92481
586.906	-6.89963
588.588	-6.89252
590.27	-6.85471
591.952	-6.92213
593.633	-6.91855
595.315	-6.82361
596.997	-6.88264
598.678	-6.93622
600.36	-6.80836
602.042	-6.78562
603.724	-6.7822
605.405	-6.70093
607.087	-6.74576
608.769	-6.74882
610.45	-6.78583
612.132	-6.85264
613.814	-6.77393
615.495	-6.74131
617.177	-6.75873
618.859	-6.88694
620.541	-6.83863
622.222	-6.7009
623.904	-6.72193
625.586	-6.7956
627.267	-6.792
628.949	-6.75342
630.631	-6.75391
632.312	-6.76584
633.994	-6.75614
635.676	-6.76508
637.358	-6.73933
639.039	-6.79914
640.721	-6.83359
642.403	-6.83439
644.084	-6.783
645.766	-6.64756
647.448	-6.68564
649.129	-6.74866
650.811	-6.72819
652.493	-6.74265
654.175	-6.80616
655.856	-6.68607
657.538	-6.63029
659.22	-6.66209
660.901	-6.72675
662.583	-6.78583
664.265	-6.75995
665.946	-6.84446
667.628	-6.83753
669.31	-6.77265
670.992	-6.69764
672.673	-6.82944
674.355	-6.82685
676.037	-6.81116
677.718	-6.90815
679.4	-6.92856
681.082	-6.87263
682.763	-6.81907
684.445	-6.82145
686.127	-6.89109
687.809	-6.86405
689.49	-6.82575
691.172	-6.76005
692.854	-6.78232
694.535	-6.76029
696.217	-6.88792
697.899	-6.86671
699.581	-6.86152
701.262	-6.81742
702.944	-6.82755
704.626	-6.78055
706.307	-6.84272
707.989	-6.86048
709.671	-6.81638
711.352	-6.71873
713.034	-6.83198
714.716	-6.75974
716.398	-6.90989
718.079	-6.88898
719.761	-6.83881
721.443	-6.8816
723.124	-6.90046
724.806	-6.85993
726.488	-6.80973
728.169	-6.83909
729.851	-6.75254
731.533	-6.745
733.215	-6.74906
734.896	-6.86826
736.578	-6.80344
738.26	-6.81342
739.941	-6.7638
741.623	-6.77848
743.305	-6.78718
744.986	-6.82068
746.668	-6.78718
748.35	-6.72513
750.032	-6.78629
751.713	-6.71976
753.395	-6.82487
755.077	-6.73453
756.758	-6.78342
758.44	-6.67078
760.122	-6.75947
761.803	-6.68363
763.485	-6.7237
765.167	-6.74042
766.849	-6.72486
768.53	-6.72349
770.212	-6.70688
771.894	-6.77192
773.575	-6.68995
775.257	-6.6323
776.939	-6.73691
778.62	-6.69041
780.302	-6.69129
781.984	-6.72172
783.666	-6.73929
785.347	-6.68967
787.029	-6.75019
788.711	-6.70939
790.392	-6.57609
792.074	-6.61585
793.756	-6.64097
795.438	-6.58613
797.119	-6.58909
798.801	-6.60895
800.483	-6.64719
802.164	-6.62253
803.846	-6.61787
805.528	-6.63077
807.209	-6.66682
808.891	-6.6215
810.573	-6.56122
812.255	-6.61744
813.936	-6.63288
815.618	-6.65183
817.3	-6.67411
818.981	-6.71384
820.663	-6.63523
822.345	-6.66773
824.026	-6.6804
825.708	-6.69697
827.39	-6.72159
829.072	-6.56336
830.753	-6.58402
832.435	-6.63898
834.117	-6.71418
835.798	-6.67499
837.48	-6.65485
839.162	-6.69193
840.843	-6.74427
842.525	-6.72315
844.207	-6.81345
845.889	-6.78876
847.57	-6.79423
849.252	-6.8148
850.934	-6.73786
852.615	-6.70609
854.297	-6.77869
855.979	-6.71616
857.66	-6.70917
859.342	-6.73472
861.024	-6.82307
862.706	-6.71409
864.387	-6.74045
866.069	-6.75327
867.751	-6.72288
869.432	-6.65281
871.114	-6.70789
872.796	-6.69819
874.477	-6.71577
876.159	-6.75727
877.841	-6.77955
879.523	-6.77238
881.204	-6.81284
882.886	-6.67414
884.568	-6.74
886.249	-6.68854
887.931	-6.62116
889.613	-6.55552
891.294	-6.68635
892.976	-6.57981
894.658	-6.53962
896.34	-6.55503
898.021	-6.53998
899.703	-6.51197
901.385	-6.47947
903.066	-6.56974
904.748	-6.51459
906.43	-6.51362
908.112	-6.51612
909.793	-6.48221
911.475	-6.48212
913.157	-6.48957
914.838	-6.5355
916.52	-6.48282
918.202	-6.48377
919.883	-6.54206
921.565	-6.5272
923.247	-6.50394
924.929	-6.49879
926.61	-6.49125
928.292	-6.51279
929.974	-6.47459
931.655	-6.45655
933.337	-6.43406
935.019	-6.3939
936.7	-6.3707
938.382	-6.30625
940.064	-6.32163
941.746	-6.23466
943.427	-6.30863
945.109	-6.35026
946.791	-6.31504
948.472	-6.36902
950.154	-6.36075
951.836	-6.36085
953.517	-6.34864
955.199	-6.35593
956.881	-6.32361
958.563	-6.36652
960.244	-6.31498
961.926	-6.32203
963.608	-6.27247
965.289	-6.30503
966.971	-6.25959
968.653	-6.27213
970.334	-6.25156
972.016	-6.14652
973.698	-6.25291
975.38	-6.18302
977.061	-6.15754
978.743	-6.27073
980.425	-6.22999
982.106	-6.18696
983.788	-6.28202
985.47	-6.31077
987.151	-6.22166
988.833	-6.2121
990.515	-6.17905
992.197	-6.19327
993.878	-6.27964
995.56	-6.22709
997.242	-6.19617
998.923	-6.20212
1000.61	-6.19114
1002.29	-6.23508
1003.97	-6.19007
1005.65	-6.20212
1007.33	-6.20048
1009.01	-6.26075
1010.7	-6.16974
1012.38	-6.11039
1014.06	-6.26719
1015.74	-6.21689
1017.42	-6.33347
1019.1	-6.36707
1020.79	-6.34101
1022.47	-6.21445
1024.15	-6.18412
1025.83	-6.21717
1027.51	-6.29481
1029.19	-6.20765
1030.88	-6.1782
1032.56	-6.25434
1034.24	-6.1786
1035.92	-6.13257
1037.6	-6.15909
1039.28	-6.12433
1040.97	-6.16736
1042.65	-6.19187
1044.33	-6.22431
1046.01	-6.21467
1047.69	-6.30298
1049.37	-6.31214
1051.06	-6.28513
1052.74	-6.29706
1054.42	-6.27686
1056.1	-6.25831
1057.78	-6.288
1059.46	-6.30417
1061.15	-6.27973
1062.83	-6.31092
1064.51	-6.4029
1066.19	-6.40735
1067.87	-6.36356
1069.55	-6.39191
1071.23	-6.39817
1072.92	-6.49888
1074.6	-6.45322
1076.28	-6.4632
1077.96	-6.34385
1079.64	-6.31382
1081.32	-6.31867
1083.01	-6.24998
1084.69	-6.26163
1086.37	-6.25339
1088.05	-6.36326
1089.73	-6.36353
1091.41	-6.34281
1093.1	-6.34363
1094.78	-6.30936
1096.46	-6.23914
1098.14	-6.32365
1099.82	-6.215
1101.5	-6.23521
1103.19	-6.17084
1104.87	-6.2541
1106.55	-6.28385
1108.23	-6.1381
1109.91	-6.09763
1111.59	-6.05253
1113.28	-6.10633
1114.96	-6.22028
1116.64	-6.23054
1118.32	-6.23682
1120	-6.21598
1121.68	-6.17695
1123.37	-6.18601
1125.05	-6.17252
1126.73	-6.12025
1128.41	-6.21726
1130.09	-6.24262
1131.77	-6.28525
1133.46	-6.24335
1135.14	-6.20771
1136.82	-6.23246
1138.5	-6.25626
1140.18	-6.26572
1141.86	-6.2887
1143.55	-6.26115
1145.23	-6.18299
1146.91	-6.25748
1148.59	-6.30784
1150.27	-6.28919
1151.95	-6.29175
1153.64	-6.25727
1155.32	-6.28962
1157	-6.30424
1158.68	-6.28855
1160.36	-6.28355
1162.04	-6.23655
1163.73	-6.2331
1165.41	-6.26572
1167.09	-6.33008
1168.77	-6.2978
1170.45	-6.27109
1172.13	-6.28931
1173.81	-6.29886
1175.5	-6.22669
1177.18	-6.2714
1178.86	-6.28678
1180.54	-6.21256
1182.22	-6.16898
1183.9	-6.25727
1185.59	-6.25269
1187.27	-6.29957
1188.95	-6.28132
1190.63	-6.20685
1192.31	-6.18632
1193.99	-6.25941
1195.68	-6.21244
1197.36	-6.28965
1199.04	-6.24152
1200.72	-6.19352
1202.4	-6.2663
1204.08	-6.29673
1205.77	-6.26545
1207.45	-6.22504
1209.13	-6.20753
1210.81	-6.23765
1212.49	-6.22858
1214.17	-6.16892
1215.86	-6.18601
1217.54	-6.1131
1219.22	-6.15394
1220.9	-6.1233
1222.58	-6.10096
1224.26	-6.07886
1225.95	-6.05344
1227.63	-6.06495
1229.31	-6.0232
1230.99	-6.0412
1232.67	-5.95576
1234.35	-6.07245
1236.04	-6.06364
1237.72	-6.02506
1239.4	-6.11271
1241.08	-6.10599
1242.76	-6.08936
1244.44	-6.0348
1246.13	-6.04136
1247.81	-6.09168
1249.49	-6.09382
1251.17	-6.02961
1252.85	-5.94935
1254.53	-6.02814
1256.22	-5.99464
1257.9	-6.07221
1259.58	-6.1005
1261.26	-6.13376
1262.94	-6.16593
1264.62	-6.05164
1266.31	-6.07511
1267.99	-6.06562
1269.67	-6.14265
1271.35	-6.09568
1273.03	-6.05198
1274.71	-6.00962
1276.4	-6.0568
1278.08	-6.00266
1279.76	-6.06245
1281.44	-6.02048
1283.12	-6.02079
1284.8	-6.00315
1286.48	-6.04185
1288.17	-6.01191
1289.85	-5.98371
1291.53	-6.02296
1293.21	-6.00944
1294.89	-5.94993
1296.57	-5.97898
1298.26	-5.93949
1299.94	-5.94504
1301.62	-5.94852
1303.3	-5.98792
1304.98	-5.91572
1306.66	-5.9788
1308.35	-5.9762
1310.03	-6.00843
1311.71	-5.9744
1313.39	-5.98246
1315.07	-6.0922
1316.75	-6.0817
1318.44	-6.01261
1320.12	-5.96506
1321.8	-5.91706
1323.48	-5.88071
1325.16	-5.91285
1326.84	-5.96979
1328.53	-5.94684
1330.21	-5.93809
1331.89	-5.87482
1333.57	-5.85053
1335.25	-5.8212
1336.93	-5.77158
1338.62	-5.88361
1340.3	-5.84162
1341.98	-5.86439
1343.66	-5.85367
1345.34	-5.88166
1347.02	-5.84107
1348.71	-5.81064
1350.39	-5.83057
1352.07	-5.89469
1353.75	-5.88718
1355.43	-5.86478
1357.11	-5.90055
1358.8	-5.91852
1360.48	-5.98237
1362.16	-5.96442
1363.84	-5.892
1365.52	-5.85514
1367.2	-5.86805
1368.89	-5.8845
1370.57	-5.89423
1372.25	-5.85282
1373.93	-5.83857
1375.61	-5.93671
1377.29	-5.97175
1378.98	-5.99955
1380.66	-5.89274
1382.34	-5.95011
1384.02	-5.9329
1385.7	-5.84421
1387.38	-5.91105
1389.06	-5.88508
1390.75	-5.91733
1392.43	-5.91816
1394.11	-5.90449
1395.79	-5.93165
1397.47	-5.87287
1399.15	-5.90632
1400.84	-6.00696
1402.52	-5.96119
1404.2	-5.85013
1405.88	-5.78742
1407.56	-5.78324
1409.24	-5.70981
1410.93	-5.83921
1412.61	-5.83979
1414.29	-5.77921
1415.97	-5.79951
1417.65	-5.86002
1419.33	-5.84742
1421.02	-5.76197
1422.7	-5.73508
1424.38	-5.82377
1426.06	-5.81
1427.74	-5.81977
1429.42	-5.81101
1431.11	-5.80652
1432.79	-5.83536
1434.47	-5.77698
1436.15	-5.88029
1437.83	-5.81156
1439.51	-5.80051
1441.2	-5.80155
1442.88	-5.8249
1444.56	-5.85673
1446.24	-5.75745
1447.92	-5.84992
1449.6	-5.7555
1451.29	-5.88825
1452.97	-5.80805
1454.65	-5.77674
1456.33	-5.73899
1458.01	-5.67698
1459.69	-5.67792
1461.38	-5.68391
1463.06	-5.83262
1464.74	-5.74509
1466.42	-5.69434
1468.1	-5.7277
1469.78	-5.7042
1471.47	-5.67811
1473.15	-5.76041
1474.83	-5.75782
1476.51	-5.8209
1478.19	-5.73383
1479.87	-5.74766
1481.56	-5.72788
1483.24	-5.71775
1484.92	-5.74106
1486.6	-5.74399
1488.28	-5.78104
1489.96	-5.79484
1491.65	-5.84473
1493.33	-5.85224
1495.01	-5.86024
1496.69	-5.81205
1498.37	-5.80439
1500.05	-5.76188
1501.73	-5.75123
1503.42	-5.77222
1505.1	-5.73414
1506.78	-5.78266
1508.46	-5.86289
1510.14	-5.77946
1511.82	-5.75025
1513.51	-5.72413
1515.19	-5.68247
1516.87	-5.63511
1518.55	-5.5839
1520.23	-5.59919
1521.91	-5.57865
1523.6	-5.58485
1525.28	-5.53644
1526.96	-5.62577
1528.64	-5.61194
1530.32	-5.61268
1532	-5.62903
1533.69	-5.61002
1535.37	-5.74305
1537.05	-5.62681
1538.73	-5.59406
1540.41	-5.5926
1542.09	-5.57825
1543.78	-5.59101
1545.46	-5.56736
1547.14	-5.61506
1548.82	-5.65339
1550.5	-5.55375
1552.18	-5.64994
1553.87	-5.70606
1555.55	-5.5333
1557.23	-5.47932
1558.91	-5.51337
1560.59	-5.55399
1562.27	-5.57386
1563.96	-5.57703
1565.64	-5.6428
1567.32	-5.59858
1569	-5.68296
1570.68	-5.6504
1572.36	-5.67161
1574.05	-5.69617
1575.73	-5.65748
1577.41	-5.57126
1579.09	-5.53052
1580.77	-5.58851
1582.45	-5.57584
1584.14	-5.50464
1585.82	-5.47614
1587.5	-5.54996
1589.18	-5.60856
1590.86	-5.57291
1592.54	-5.58811
1594.23	-5.62287
1595.91	-5.58903
1597.59	-5.50358
1599.27	-5.59281
1600.95	-5.68152
1602.63	-5.60926
1604.31	-5.63926
1606	-5.65897
1607.68	-5.63822
1609.36	-5.65229
1611.04	-5.74555
1612.72	-5.72962
1614.4	-5.73524
1616.09	-5.72706
1617.77	-5.71335
1619.45	-5.70634
1621.13	-5.7916
1622.81	-5.75559
1624.49	-5.732
1626.18	-5.64924
1627.86	-5.69099
1629.54	-5.81559
1631.22	-5.73862
1632.9	-5.70756
1634.58	-5.70951
1636.27	-5.61918
1637.95	-5.60691
1639.63	-5.55054
1641.31	-5.55427
1642.99	-5.56711
1644.67	-5.64323
1646.36	-5.603
1648.04	-5.64939
1649.72	-5.60407
1651.4	-5.55909
1653.08	-5.49167
1654.76	-5.47788
1656.45	-5.42454
1658.13	-5.54902
1659.81	-5.46265
1661.49	-5.49479
1663.17	-5.46494
1664.85	-5.5153
1666.54	-5.56318
1668.22	-5.51319
1669.9	-5.5217
1671.58	-5.55314
1673.26	-5.50211
1674.94	-5.52286
1676.63	-5.52869
1678.31	-5.5889
1679.99	-5.62565
