# Supplementary material for: Study on effects of the train-induced airflow on the temperature field of single-track high-speed railway tunnels in cold regions
Source: Sci Rep. 2025 Aug 21;15:30713. doi: 10.1038/s41598-025-16068-4 (PMC12370937; doi:10.1038/s41598-025-16068-4)
Supplement: Supplementary file 1 — Supplementary Material 1 [file 41598_2025_16068_MOESM1_ESM.zip › Relevant document/External temperature(data)/-15.csv]

[Name]
Series 1 at /LINE:Line 1
[Data]
Z [ m ]	Temperature [ C ]
0.00000000e+00	-1.50000057e+01
1.68168163e+00	-1.49404049e+01
3.36336327e+00	-1.49162655e+01
5.04504490e+00	-1.48942623e+01
6.72672653e+00	-1.48741207e+01
8.40840816e+00	-1.48488522e+01
1.00900898e+01	-1.47890377e+01
1.17717714e+01	-1.47710934e+01
1.34534531e+01	-1.47413692e+01
1.51351347e+01	-1.47277584e+01
1.68168163e+01	-1.47158566e+01
1.84984970e+01	-1.46584225e+01
2.01801796e+01	-1.46179562e+01
2.18618622e+01	-1.44985714e+01
2.35435448e+01	-1.45922298e+01
2.52252274e+01	-1.45227108e+01
2.69069099e+01	-1.44907894e+01
2.85885925e+01	-1.45241756e+01
3.02702751e+01	-1.44539852e+01
3.19519577e+01	-1.44349422e+01
3.36336403e+01	-1.44202938e+01
3.53153229e+01	-1.44119930e+01
3.69970055e+01	-1.43197689e+01
3.86786880e+01	-1.42471066e+01
4.03603706e+01	-1.42168026e+01
4.20420532e+01	-1.42429562e+01
4.37237358e+01	-1.42457943e+01
4.54054184e+01	-1.42128963e+01
4.70871010e+01	-1.42010860e+01
4.87687836e+01	-1.41725826e+01
5.04504662e+01	-1.42109737e+01
5.21321487e+01	-1.43025265e+01
5.38138313e+01	-1.42537289e+01
5.54955139e+01	-1.41081905e+01
5.71771965e+01	-1.41807919e+01
5.88588791e+01	-1.40656490e+01
6.05405617e+01	-1.40637875e+01
6.22222443e+01	-1.39437008e+01
6.39039268e+01	-1.41017208e+01
6.55856094e+01	-1.41310787e+01
6.72672882e+01	-1.41576290e+01
6.89489670e+01	-1.41423092e+01
7.06306458e+01	-1.40623531e+01
7.23123245e+01	-1.39621639e+01
7.39940033e+01	-1.40184994e+01
7.56756821e+01	-1.39585934e+01
7.73573608e+01	-1.39444332e+01
7.90390396e+01	-1.39997311e+01
8.07207184e+01	-1.40001583e+01
8.24023972e+01	-1.39021358e+01
8.40840759e+01	-1.39998837e+01
8.57657547e+01	-1.38545589e+01
8.74474335e+01	-1.39314632e+01
8.91291122e+01	-1.39177914e+01
9.08107910e+01	-1.37454281e+01
9.24924698e+01	-1.38661861e+01
9.41741486e+01	-1.39000607e+01
9.58558273e+01	-1.39195614e+01
9.75375061e+01	-1.39111691e+01
9.92191849e+01	-1.37999325e+01
1.00900864e+02	-1.38121395e+01
1.02582542e+02	-1.38038082e+01
1.04264221e+02	-1.37827206e+01
1.05945900e+02	-1.38145809e+01
1.07627579e+02	-1.36806087e+01
1.09309258e+02	-1.36710873e+01
1.10990936e+02	-1.35932674e+01
1.12672615e+02	-1.36507320e+01
1.14354294e+02	-1.35068417e+01
1.16035973e+02	-1.35927486e+01
1.17717651e+02	-1.35676022e+01
1.19399330e+02	-1.35312862e+01
1.21081009e+02	-1.37415524e+01
1.22762688e+02	-1.37224178e+01
1.24444366e+02	-1.36716061e+01
1.26126045e+02	-1.36690731e+01
1.27807724e+02	-1.36132565e+01
1.29489410e+02	-1.35826168e+01
1.31171097e+02	-1.35566463e+01
1.32852783e+02	-1.35480709e+01
1.34534470e+02	-1.35584164e+01
1.36216156e+02	-1.34471798e+01
1.37897842e+02	-1.33987179e+01
1.39579529e+02	-1.34411373e+01
1.41261215e+02	-1.34908504e+01
1.42942902e+02	-1.33666134e+01
1.44624588e+02	-1.32758846e+01
1.46306274e+02	-1.32946529e+01
1.47987961e+02	-1.33486080e+01
1.49669647e+02	-1.32058468e+01
1.51351334e+02	-1.31593990e+01
1.53033020e+02	-1.30471554e+01
1.54714706e+02	-1.31217098e+01
1.56396393e+02	-1.30952206e+01
1.58078079e+02	-1.30797482e+01
1.59759766e+02	-1.30706234e+01
1.61441452e+02	-1.31545162e+01
1.63123138e+02	-1.30246639e+01
1.64804825e+02	-1.31012630e+01
1.66486511e+02	-1.30080624e+01
1.68168198e+02	-1.29385738e+01
1.69849884e+02	-1.28787899e+01
1.71531570e+02	-1.29614925e+01
1.73213257e+02	-1.28340816e+01
1.74894943e+02	-1.29935055e+01
1.76576630e+02	-1.27587643e+01
1.78258316e+02	-1.27650814e+01
1.79940002e+02	-1.26758175e+01
1.81621689e+02	-1.25837460e+01
1.83303375e+02	-1.26050472e+01
1.84985062e+02	-1.26862850e+01
1.86666748e+02	-1.27744808e+01
1.88348434e+02	-1.28534603e+01
1.90030121e+02	-1.28213558e+01
1.91711807e+02	-1.28177242e+01
1.93393494e+02	-1.28419857e+01
1.95075180e+02	-1.27710018e+01
1.96756866e+02	-1.26725216e+01
1.98438553e+02	-1.26628475e+01
2.00120239e+02	-1.26183529e+01
2.01801926e+02	-1.26045284e+01
2.03483612e+02	-1.23962154e+01
2.05165298e+02	-1.26137142e+01
2.06846985e+02	-1.27648373e+01
2.08528671e+02	-1.27224178e+01
2.10210358e+02	-1.27155209e+01
2.11892044e+02	-1.26134701e+01
2.13573730e+02	-1.25942135e+01
2.15255417e+02	-1.25190487e+01
2.16937103e+02	-1.25351315e+01
2.18618790e+02	-1.25540829e+01
2.20300476e+02	-1.25672970e+01
2.21982162e+02	-1.23790951e+01
2.23663849e+02	-1.23882198e+01
2.25345535e+02	-1.25625668e+01
2.27027222e+02	-1.24675350e+01
2.28708908e+02	-1.24944820e+01
2.30390594e+02	-1.24234066e+01
2.32072281e+02	-1.23392696e+01
2.33753967e+02	-1.22341061e+01
2.35435654e+02	-1.19859982e+01
2.37117340e+02	-1.21656551e+01
2.38799026e+02	-1.20153255e+01
2.40480713e+02	-1.19367428e+01
2.42162399e+02	-1.19155636e+01
2.43844086e+02	-1.18815975e+01
2.45525772e+02	-1.19271297e+01
2.47207458e+02	-1.18184872e+01
2.48889145e+02	-1.16978512e+01
2.50570831e+02	-1.17939816e+01
2.52252518e+02	-1.16878109e+01
2.53934204e+02	-1.16347103e+01
2.55615891e+02	-1.16603451e+01
2.57297577e+02	-1.15970516e+01
2.58979248e+02	-1.16886044e+01
2.60660919e+02	-1.16847897e+01
2.62342590e+02	-1.15024776e+01
2.64024261e+02	-1.16678219e+01
2.65705933e+02	-1.17154598e+01
2.67387604e+02	-1.16506710e+01
2.69069275e+02	-1.17530880e+01
2.70750946e+02	-1.17041988e+01
2.72432617e+02	-1.18066769e+01
2.74114288e+02	-1.15878658e+01
2.75795959e+02	-1.16010494e+01
2.77477631e+02	-1.17028561e+01
2.79159302e+02	-1.15435848e+01
2.80840973e+02	-1.14208126e+01
2.82522644e+02	-1.15976315e+01
2.84204315e+02	-1.14913082e+01
2.85885986e+02	-1.14033260e+01
2.87567657e+02	-1.13555355e+01
2.89249329e+02	-1.12008724e+01
2.90931000e+02	-1.11009884e+01
2.92612671e+02	-1.13280697e+01
2.94294342e+02	-1.14115047e+01
2.95976013e+02	-1.15494442e+01
2.97657684e+02	-1.14142208e+01
2.99339355e+02	-1.14617672e+01
3.01021027e+02	-1.14480343e+01
3.02702698e+02	-1.14382076e+01
3.04384369e+02	-1.13744564e+01
3.06066040e+02	-1.15481014e+01
3.07747711e+02	-1.14218502e+01
3.09429382e+02	-1.12740841e+01
3.11111053e+02	-1.12454891e+01
3.12792725e+02	-1.13005733e+01
3.14474396e+02	-1.13257504e+01
3.16156067e+02	-1.13042660e+01
3.17837738e+02	-1.13426266e+01
3.19519409e+02	-1.15067501e+01
3.21201080e+02	-1.14657345e+01
3.22882751e+02	-1.15862484e+01
3.24564423e+02	-1.15969601e+01
3.26246094e+02	-1.16256466e+01
3.27927765e+02	-1.16434994e+01
3.29609436e+02	-1.16910763e+01
3.31291107e+02	-1.15972958e+01
3.32972778e+02	-1.15823421e+01
3.34654449e+02	-1.16642513e+01
3.36336121e+02	-1.15984859e+01
3.38017792e+02	-1.14947262e+01
3.39699463e+02	-1.14599972e+01
3.41381134e+02	-1.13946590e+01
3.43062805e+02	-1.14375057e+01
3.44744476e+02	-1.15052853e+01
3.46426147e+02	-1.15043087e+01
3.48107819e+02	-1.14022884e+01
3.49789490e+02	-1.16501827e+01
3.51471161e+02	-1.15179501e+01
3.53152832e+02	-1.15662594e+01
3.54834503e+02	-1.15621090e+01
3.56516174e+02	-1.13448849e+01
3.58197845e+02	-1.13486385e+01
3.59879517e+02	-1.14334164e+01
3.61561188e+02	-1.13415279e+01
3.63242859e+02	-1.12976437e+01
3.64924530e+02	-1.13007565e+01
3.66606201e+02	-1.12935238e+01
3.68287872e+02	-1.13257504e+01
3.69969543e+02	-1.11898556e+01
3.71651215e+02	-1.12576962e+01
3.73332886e+02	-1.12683468e+01
3.75014557e+02	-1.11120663e+01
3.76696228e+02	-1.11214657e+01
3.78377899e+02	-1.10380001e+01
3.80059570e+02	-1.10744991e+01
3.81741241e+02	-1.09338131e+01
3.83422913e+02	-1.10255489e+01
3.85104584e+02	-1.10340023e+01
3.86786255e+02	-1.10040035e+01
3.88467926e+02	-1.09507809e+01
3.90149597e+02	-1.10317440e+01
3.91831268e+02	-1.09446163e+01
3.93512939e+02	-1.08599606e+01
3.95194611e+02	-1.09173031e+01
3.96876282e+02	-1.08916378e+01
3.98557953e+02	-1.06083736e+01
4.00239624e+02	-1.07485409e+01
4.01921295e+02	-1.07231808e+01
4.03602966e+02	-1.08829708e+01
4.05284637e+02	-1.08603573e+01
4.06966309e+02	-1.07207088e+01
4.08647980e+02	-1.08074093e+01
4.10329651e+02	-1.08588924e+01
4.12011322e+02	-1.07520504e+01
4.13692993e+02	-1.08055172e+01
4.15374664e+02	-1.08797665e+01
4.17056335e+02	-1.07605648e+01
4.18738007e+02	-1.06491451e+01
4.20419678e+02	-1.06083126e+01
4.22101349e+02	-1.05022640e+01
4.23783020e+02	-1.05792599e+01
4.25464691e+02	-1.05720577e+01
4.27146362e+02	-1.05000668e+01
4.28828033e+02	-1.03998165e+01
4.30509705e+02	-1.05110836e+01
4.32191376e+02	-1.04904232e+01
4.33873047e+02	-1.04541988e+01
4.35554718e+02	-1.05657101e+01
4.37236389e+02	-1.03414364e+01
4.38918060e+02	-1.02161312e+01
4.40599731e+02	-1.00990353e+01
4.42281403e+02	-1.01990414e+01
4.43963074e+02	-1.03297787e+01
4.45644745e+02	-1.03586178e+01
4.47326416e+02	-1.03461361e+01
4.49008087e+02	-1.04690914e+01
4.50689758e+02	-1.02619381e+01
4.52371429e+02	-1.02269039e+01
4.54053101e+02	-1.02911739e+01
4.55734772e+02	-1.02515316e+01
4.57416443e+02	-1.04974728e+01
4.59098114e+02	-1.05561886e+01
4.60779785e+02	-1.05812130e+01
4.62461456e+02	-1.03340206e+01
4.64143127e+02	-1.04437923e+01
4.65824799e+02	-1.04727230e+01
4.67506470e+02	-1.03200130e+01
4.69188141e+02	-1.03564816e+01
4.70869812e+02	-1.03660336e+01
4.72551483e+02	-1.05189571e+01
4.74233154e+02	-1.06271420e+01
4.75914825e+02	-1.04828854e+01
4.77596497e+02	-1.05166683e+01
4.79278168e+02	-1.06183224e+01
4.80959839e+02	-1.04273739e+01
4.82641510e+02	-1.04808102e+01
4.84323181e+02	-1.03835506e+01
4.86004852e+02	-1.03886471e+01
4.87686523e+02	-1.04064083e+01
4.89368195e+02	-1.04120846e+01
4.91049866e+02	-1.02939816e+01
4.92731537e+02	-1.04304562e+01
4.94413208e+02	-1.04099789e+01
4.96094879e+02	-1.04804745e+01
4.97776550e+02	-1.03422604e+01
4.99458221e+02	-1.02640743e+01
5.01139893e+02	-1.01506100e+01
5.02821564e+02	-1.02511044e+01
5.04503235e+02	-1.01569576e+01
5.06184906e+02	-9.99005699e+00
5.07866577e+02	-1.00469418e+01
5.09548248e+02	-9.90204430e+00
5.11229919e+02	-1.00482235e+01
5.12911621e+02	-1.00880184e+01
5.14593323e+02	-9.99435997e+00
5.16275024e+02	-1.00815487e+01
5.17956726e+02	-9.99524498e+00
5.19638428e+02	-1.00044308e+01
5.21320129e+02	-1.00459042e+01
5.23001831e+02	-1.01451168e+01
5.24683533e+02	-1.00601254e+01
5.26365234e+02	-9.93655968e+00
5.28046936e+02	-9.86981773e+00
5.29728638e+02	-9.99204063e+00
5.31410339e+02	-9.86816978e+00
5.33092041e+02	-9.93057823e+00
5.34773743e+02	-9.95386314e+00
5.36455444e+02	-9.82388878e+00
5.38137146e+02	-9.85446739e+00
5.39818848e+02	-9.85715294e+00
5.41500549e+02	-1.00127926e+01
5.43182251e+02	-1.00483150e+01
5.44863953e+02	-1.01254330e+01
5.46545654e+02	-1.01592464e+01
5.48227356e+02	-1.01648312e+01
5.49909058e+02	-1.02282162e+01
5.51590759e+02	-9.97223473e+00
5.53272461e+02	-1.00068111e+01
5.54954163e+02	-9.97128868e+00
5.56635864e+02	-9.99027061e+00
5.58317566e+02	-9.95828819e+00
5.59999268e+02	-1.00741634e+01
5.61680969e+02	-1.01008053e+01
5.63362671e+02	-9.99350548e+00
5.65044373e+02	-1.01331844e+01
5.66726074e+02	-1.00977535e+01
5.68407776e+02	-1.00774593e+01
5.70089478e+02	-9.99338341e+00
5.71771179e+02	-9.92212486e+00
5.73452881e+02	-9.71057701e+00
5.75134583e+02	-9.80072594e+00
5.76816284e+02	-9.86441612e+00
5.78497986e+02	-9.79324913e+00
5.80179688e+02	-9.76248741e+00
5.81861389e+02	-9.75009727e+00
5.83543091e+02	-9.87421227e+00
5.85224792e+02	-9.67197227e+00
5.86906494e+02	-9.63364220e+00
5.88588196e+02	-9.62143517e+00
5.90269897e+02	-9.55750084e+00
5.91951599e+02	-9.67236900e+00
5.93633301e+02	-9.66837120e+00
5.95315002e+02	-9.50937462e+00
5.96996704e+02	-9.60877037e+00
5.98678406e+02	-9.69882774e+00
6.00360107e+02	-9.48328209e+00
6.02041809e+02	-9.44956017e+00
6.03723511e+02	-9.44595909e+00
6.05405212e+02	-9.31284142e+00
6.07086914e+02	-9.38666344e+00
6.08768616e+02	-9.39175987e+00
6.10450317e+02	-9.45404625e+00
6.12132019e+02	-9.56628990e+00
6.13813721e+02	-9.43491173e+00
6.15495422e+02	-9.38159752e+00
6.17177124e+02	-9.41046715e+00
6.18858826e+02	-9.62524986e+00
6.20540527e+02	-9.54382896e+00
6.22222229e+02	-9.31409264e+00
6.23903931e+02	-9.35004234e+00
6.25585632e+02	-9.47391319e+00
6.27267334e+02	-9.46961021e+00
6.28949036e+02	-9.40619469e+00
6.30630737e+02	-9.40643883e+00
6.32312439e+02	-9.42712975e+00
6.33994141e+02	-9.41098595e+00
6.35675842e+02	-9.42774010e+00
6.37357544e+02	-9.38449669e+00
6.39039246e+02	-9.48663902e+00
6.40720947e+02	-9.54489708e+00
6.42402649e+02	-9.54599571e+00
6.44084351e+02	-9.46191978e+00
6.45766052e+02	-9.23645592e+00
6.47447754e+02	-9.30185509e+00
6.49129456e+02	-9.40927696e+00
6.50811157e+02	-9.37625694e+00
6.52492859e+02	-9.39832115e+00
6.54174561e+02	-9.50580406e+00
6.55856262e+02	-9.30670738e+00
6.57537964e+02	-9.21417809e+00
6.59219666e+02	-9.26679039e+00
6.60901367e+02	-9.37509727e+00
6.62583069e+02	-9.47363853e+00
6.64264771e+02	-9.42764854e+00
6.65946472e+02	-9.56827354e+00
6.67628174e+02	-9.55420494e+00
6.69309875e+02	-9.44431114e+00
6.70991577e+02	-9.31854820e+00
6.72673279e+02	-9.54019737e+00
6.74354980e+02	-9.53369713e+00
6.76036682e+02	-9.50613976e+00
6.77718384e+02	-9.66892052e+00
6.79400085e+02	-9.70206261e+00
6.81081787e+02	-9.60721397e+00
6.82763489e+02	-9.51688194e+00
6.84445190e+02	-9.52002525e+00
6.86126892e+02	-9.63712120e+00
6.87808594e+02	-9.59128380e+00
6.89490295e+02	-9.52603722e+00
6.91171997e+02	-9.41467857e+00
6.92853699e+02	-9.45380211e+00
6.94535400e+02	-9.41654015e+00
6.96217102e+02	-9.63159752e+00
6.97898804e+02	-9.59519005e+00
6.99580505e+02	-9.58716393e+00
7.01262207e+02	-9.51288414e+00
7.02943909e+02	-9.53061485e+00
7.04625610e+02	-9.45120811e+00
7.06307312e+02	-9.55621910e+00
7.07989014e+02	-9.58493614e+00
7.09670715e+02	-9.51108360e+00
7.11352417e+02	-9.34891319e+00
7.13034119e+02	-9.54120445e+00
7.14715820e+02	-9.41873741e+00
7.16397522e+02	-9.67139244e+00
7.18079224e+02	-9.63434410e+00
7.19760925e+02	-9.54981041e+00
7.21442627e+02	-9.62216759e+00
7.23124329e+02	-9.65408897e+00
7.24806030e+02	-9.58637047e+00
7.26487732e+02	-9.50308800e+00
7.28169434e+02	-9.55319786e+00
7.29851135e+02	-9.40820885e+00
7.31532837e+02	-9.39639854e+00
7.33214539e+02	-9.40274620e+00
7.34896240e+02	-9.60364342e+00
7.36577942e+02	-9.49277306e+00
7.38259644e+02	-9.51166344e+00
7.39941345e+02	-9.42862511e+00
7.41623047e+02	-9.45355797e+00
7.43304749e+02	-9.46784019e+00
7.44986450e+02	-9.52371788e+00
7.46668152e+02	-9.46780968e+00
7.48349854e+02	-9.36392784e+00
7.50031555e+02	-9.46765709e+00
7.51713257e+02	-9.35455894e+00
7.53394958e+02	-9.53174400e+00
7.55076660e+02	-9.37836266e+00
7.56758362e+02	-9.46182823e+00
7.58440063e+02	-9.27115440e+00
7.60121765e+02	-9.42145348e+00
7.61803467e+02	-9.29361534e+00
7.63485168e+02	-9.36081505e+00
7.65166870e+02	-9.38931847e+00
7.66848572e+02	-9.36078453e+00
7.68530273e+02	-9.35797691e+00
7.70211975e+02	-9.33008385e+00
7.71893677e+02	-9.44046593e+00
7.73575378e+02	-9.30212975e+00
7.75257080e+02	-9.20685387e+00
7.76938782e+02	-9.38352013e+00
7.78620483e+02	-9.30530357e+00
7.80302185e+02	-9.30704308e+00
7.81983887e+02	-9.35730553e+00
7.83665588e+02	-9.38706017e+00
7.85347290e+02	-9.30408287e+00
7.87028992e+02	-9.40689659e+00
7.88710693e+02	-9.33920860e+00
7.90392395e+02	-9.11566734e+00
7.92074097e+02	-9.18250084e+00
7.93755798e+02	-9.22498131e+00
7.95437500e+02	-9.13403893e+00
7.97119202e+02	-9.13867760e+00
7.98800903e+02	-9.17865562e+00
8.00482605e+02	-9.24973106e+00
8.02164307e+02	-9.20322227e+00
8.03846008e+02	-9.19315147e+00
8.05527710e+02	-9.21368980e+00
8.07209412e+02	-9.27249718e+00
8.08891113e+02	-9.19638634e+00
8.10572815e+02	-9.09348106e+00
8.12254517e+02	-9.18939781e+00
8.13936218e+02	-9.21475792e+00
8.15617920e+02	-9.24658775e+00
8.17299622e+02	-9.28421593e+00
8.18981323e+02	-9.35092735e+00
8.20663025e+02	-9.21872520e+00
8.22344727e+02	-9.27374840e+00
8.24026428e+02	-9.29569054e+00
8.25708130e+02	-9.32428551e+00
8.27389832e+02	-9.36542320e+00
8.29071533e+02	-9.09940147e+00
8.30753235e+02	-9.13477135e+00
8.32434937e+02	-9.22833824e+00
8.34116638e+02	-9.35498619e+00
8.35798340e+02	-9.28842735e+00
8.37480042e+02	-9.25467491e+00
8.39161743e+02	-9.31744957e+00
8.40843445e+02	-9.40561485e+00
8.42525146e+02	-9.36884117e+00
8.44206848e+02	-9.52167320e+00
8.45888550e+02	-9.47864342e+00
8.47570251e+02	-9.48752403e+00
8.49251953e+02	-9.52225304e+00
8.50933655e+02	-9.39157677e+00
8.52615356e+02	-9.33896446e+00
8.54297058e+02	-9.46182823e+00
8.55978760e+02	-9.35544395e+00
8.57660461e+02	-9.34284019e+00
8.59342163e+02	-9.38669395e+00
8.61023865e+02	-9.53589439e+00
8.62705566e+02	-9.35239220e+00
8.64387268e+02	-9.39795494e+00
8.66068970e+02	-9.42014122e+00
8.67750671e+02	-9.36887169e+00
8.69432373e+02	-9.25076866e+00
8.71114075e+02	-9.34299278e+00
8.72795776e+02	-9.32614708e+00
8.74477478e+02	-9.35635948e+00
8.76159180e+02	-9.42548180e+00
8.77840881e+02	-9.46326256e+00
8.79522583e+02	-9.45148277e+00
8.81204285e+02	-9.51965904e+00
8.82885986e+02	-9.28580284e+00
8.84567688e+02	-9.39777184e+00
8.86249390e+02	-9.31207848e+00
8.87931091e+02	-9.19934654e+00
8.89612793e+02	-9.09012413e+00
8.91294495e+02	-9.31110191e+00
8.92976196e+02	-9.13254356e+00
8.94657898e+02	-9.06583214e+00
8.96339600e+02	-9.09229088e+00
8.98021301e+02	-9.06693077e+00
8.99703003e+02	-9.01968956e+00
9.01384705e+02	-8.96671104e+00
9.03066406e+02	-9.11789513e+00
9.04748108e+02	-9.02612877e+00
9.06429810e+02	-9.02512169e+00
9.08111511e+02	-9.03061485e+00
9.09793213e+02	-8.97366905e+00
9.11474915e+02	-8.97363853e+00
9.13156616e+02	-8.98721886e+00
9.14838318e+02	-9.06403160e+00
9.16520020e+02	-8.97629356e+00
9.18201721e+02	-8.97968102e+00
9.19883423e+02	-9.07733727e+00
9.21565125e+02	-9.05219078e+00
9.23246826e+02	-9.01306725e+00
9.24928528e+02	-9.00449181e+00
9.26610229e+02	-8.99219322e+00
9.28291931e+02	-9.02936363e+00
9.29973633e+02	-8.96555138e+00
9.31655334e+02	-8.93564415e+00
9.33337036e+02	-8.89966393e+00
9.35018738e+02	-8.83246422e+00
9.36700439e+02	-8.79648399e+00
9.38382141e+02	-8.68994713e+00
9.40063843e+02	-8.71689415e+00
9.41745544e+02	-8.57407188e+00
9.43427246e+02	-8.69766808e+00
9.45108948e+02	-8.76733971e+00
9.46790649e+02	-8.70905113e+00
9.48472351e+02	-8.79855919e+00
9.50154053e+02	-8.78461266e+00
9.51835754e+02	-8.78467369e+00
9.53517456e+02	-8.76492882e+00
9.55199158e+02	-8.77741051e+00
9.56880859e+02	-8.72461510e+00
9.58562561e+02	-8.79721642e+00
9.60244263e+02	-8.71152306e+00
9.61925964e+02	-8.72376060e+00
9.63607666e+02	-8.64111900e+00
9.65289368e+02	-8.69632530e+00
9.66971069e+02	-8.62109947e+00
9.68652771e+02	-8.64175987e+00
9.70334473e+02	-8.60861778e+00
9.72016174e+02	-8.43674278e+00
9.73697876e+02	-8.61386681e+00
9.75379578e+02	-8.49753380e+00
9.77061279e+02	-8.45444298e+00
9.78742981e+02	-8.64191246e+00
9.80424683e+02	-8.57657433e+00
9.82106384e+02	-8.50671959e+00
9.83788086e+02	-8.66354942e+00
9.85469788e+02	-8.71072960e+00
9.87151489e+02	-8.56448936e+00
9.88833191e+02	-8.54825401e+00
9.90514893e+02	-8.49439049e+00
9.92196594e+02	-8.51901817e+00
9.93878296e+02	-8.66101646e+00
9.95559998e+02	-8.57422447e+00
9.97241699e+02	-8.52454185e+00
9.98923401e+02	-8.53418541e+00
1.00060510e+03	-8.51572227e+00
1.00228680e+03	-8.58899498e+00
1.00396851e+03	-8.51431847e+00
1.00565021e+03	-8.53424644e+00
1.00733191e+03	-8.53204918e+00
1.00901361e+03	-8.63120079e+00
1.01069531e+03	-8.48050499e+00
1.01237701e+03	-8.38290977e+00
1.01405872e+03	-8.64160728e+00
1.01574042e+03	-8.55823326e+00
1.01742212e+03	-8.75122643e+00
1.01910382e+03	-8.80676842e+00
1.02078552e+03	-8.76321983e+00
1.02246722e+03	-8.55283165e+00
1.02414893e+03	-8.50546837e+00
1.02583057e+03	-8.56009483e+00
1.02751221e+03	-8.68991661e+00
1.02919385e+03	-8.56198692e+00
1.03087549e+03	-8.51532555e+00
1.03255713e+03	-8.63083458e+00
1.03423877e+03	-8.50446129e+00
1.03592041e+03	-8.42801476e+00
1.03760205e+03	-8.47299767e+00
1.03928369e+03	-8.41492271e+00
1.04096533e+03	-8.48608971e+00
1.04264697e+03	-8.52533531e+00
1.04432861e+03	-8.57806969e+00
1.04601025e+03	-8.56171227e+00
1.04769189e+03	-8.70859337e+00
1.04937354e+03	-8.72391319e+00
1.05105518e+03	-8.67886925e+00
1.05273682e+03	-8.69791222e+00
1.05441846e+03	-8.66425133e+00
1.05610010e+03	-8.63455772e+00
1.05778174e+03	-8.68436241e+00
1.05946338e+03	-8.71094322e+00
1.06114502e+03	-8.67008018e+00
1.06282666e+03	-8.72238731e+00
1.06450830e+03	-8.87534142e+00
1.06618994e+03	-8.88193321e+00
1.06787158e+03	-8.80866051e+00
1.06955322e+03	-8.85581017e+00
1.07123486e+03	-8.86603355e+00
1.07291650e+03	-9.03293419e+00
1.07459814e+03	-8.95691490e+00
1.07627979e+03	-8.97421837e+00
1.07796143e+03	-8.77405357e+00
1.07964307e+03	-8.72516441e+00
1.08132471e+03	-8.73404503e+00
1.08300635e+03	-8.62073326e+00
1.08468799e+03	-8.64148521e+00
1.08636963e+03	-8.62882042e+00
1.08805127e+03	-8.80985069e+00
1.08973291e+03	-8.81082726e+00
1.09141455e+03	-8.77542686e+00
1.09309619e+03	-8.77683067e+00
1.09477783e+03	-8.72031212e+00
1.09645947e+03	-8.60498619e+00
1.09814111e+03	-8.74365807e+00
1.09982275e+03	-8.59937096e+00
1.10150439e+03	-8.62378502e+00
1.10318604e+03	-8.50818443e+00
1.10486768e+03	-8.64114952e+00
1.10654932e+03	-8.68729210e+00
1.10823096e+03	-8.44580650e+00
1.10991260e+03	-8.37897301e+00
1.11159424e+03	-8.30600548e+00
1.11327588e+03	-8.39389610e+00
1.11495752e+03	-8.58124352e+00
1.11663916e+03	-8.59717369e+00
1.11832080e+03	-8.60639000e+00
1.12000244e+03	-8.57135582e+00
1.12168408e+03	-8.50754356e+00
1.12336572e+03	-8.52231407e+00
1.12504736e+03	-8.50024986e+00
1.12672900e+03	-8.41669273e+00
1.12841064e+03	-8.57721519e+00
1.13009229e+03	-8.61820030e+00
1.13177393e+03	-8.68878746e+00
1.13345557e+03	-8.61929893e+00
1.13513721e+03	-8.56180382e+00
1.13681885e+03	-8.60315514e+00
1.13850049e+03	-8.64237022e+00
1.14018213e+03	-8.65814781e+00
1.14186377e+03	-8.69736290e+00
1.14354541e+03	-8.65189171e+00
1.14522705e+03	-8.52219200e+00
1.14690869e+03	-8.64618492e+00
1.14859033e+03	-8.73062706e+00
1.15027197e+03	-8.69983482e+00
1.15195361e+03	-8.70450401e+00
1.15363525e+03	-8.64755821e+00
1.15531689e+03	-8.70206261e+00
1.15699854e+03	-8.72675133e+00
1.15868018e+03	-8.70105553e+00
1.16036182e+03	-8.69428062e+00
1.16204346e+03	-8.61670494e+00
1.16372510e+03	-8.61176109e+00
1.16540674e+03	-8.66632652e+00
1.16708838e+03	-8.77448082e+00
1.16877002e+03	-8.72345543e+00
1.17045166e+03	-8.67975426e+00
1.17213330e+03	-8.70987511e+00
1.17381494e+03	-8.72687340e+00
1.17549658e+03	-8.60690880e+00
1.17717822e+03	-8.68301964e+00
1.17885986e+03	-8.71051598e+00
1.18054150e+03	-8.58780479e+00
1.18222314e+03	-8.51694298e+00
1.18390479e+03	-8.66516685e+00
1.18558643e+03	-8.65811729e+00
1.18726807e+03	-8.73773766e+00
1.18894971e+03	-8.70825768e+00
1.19063135e+03	-8.58624840e+00
1.19231299e+03	-8.55417442e+00
1.19399463e+03	-8.67667198e+00
1.19567627e+03	-8.60025597e+00
1.19735791e+03	-8.72992516e+00
1.19903955e+03	-8.65094566e+00
1.20072119e+03	-8.57672691e+00
1.20240283e+03	-8.69669151e+00
1.20408447e+03	-8.74701500e+00
1.20576611e+03	-8.69498253e+00
1.20744775e+03	-8.62875938e+00
1.20912939e+03	-8.60007286e+00
1.21081104e+03	-8.65076256e+00
1.21249268e+03	-8.63651085e+00
1.21417432e+03	-8.53674889e+00
1.21585596e+03	-8.56613731e+00
1.21753760e+03	-8.44653893e+00
1.21921924e+03	-8.51453209e+00
1.22090088e+03	-8.46414757e+00
1.22258252e+03	-8.42770958e+00
1.22426416e+03	-8.39160728e+00
1.22594580e+03	-8.34973717e+00
1.22762744e+03	-8.36859703e+00
1.22930908e+03	-8.29959679e+00
1.23099072e+03	-8.32916832e+00
1.23267236e+03	-8.18875694e+00
1.23435400e+03	-8.38135338e+00
1.23603564e+03	-8.36450768e+00
1.23771729e+03	-8.30109215e+00
1.23939893e+03	-8.44592857e+00
1.24108057e+03	-8.43378258e+00
1.24276221e+03	-8.40567589e+00
1.24444385e+03	-8.31564903e+00
1.24612549e+03	-8.32654381e+00
1.24780713e+03	-8.40955162e+00
1.24948877e+03	-8.41361046e+00
1.25117041e+03	-8.30844688e+00
1.25285205e+03	-8.17712975e+00
1.25453369e+03	-8.30737877e+00
1.25621533e+03	-8.25229454e+00
1.25789697e+03	-8.38062096e+00
1.25957861e+03	-8.42777061e+00
1.26126025e+03	-8.48251915e+00
1.26294189e+03	-8.53409386e+00
1.26462354e+03	-8.34659386e+00
1.26630518e+03	-8.38489342e+00
1.26798682e+03	-8.36954308e+00
1.26966846e+03	-8.49841881e+00
1.27135010e+03	-8.42127037e+00
1.27303174e+03	-8.35031700e+00
1.27471338e+03	-8.28186607e+00
1.27639502e+03	-8.36023521e+00
1.27807666e+03	-8.27274132e+00
1.27975830e+03	-8.37174034e+00
1.28143994e+03	-8.30313683e+00
1.28312158e+03	-8.30368614e+00
1.28480322e+03	-8.27518272e+00
1.28648486e+03	-8.33975792e+00
1.28816650e+03	-8.29138756e+00
1.28984814e+03	-8.24722862e+00
1.29152979e+03	-8.31293297e+00
1.29321143e+03	-8.29135704e+00
1.29489307e+03	-8.19540977e+00
1.29657471e+03	-8.24481773e+00
1.29825635e+03	-8.18424034e+00
1.29993799e+03	-8.19251060e+00
1.30161963e+03	-8.19882774e+00
1.30330127e+03	-8.26318932e+00
1.30498291e+03	-8.14456749e+00
1.30666455e+03	-8.24786949e+00
1.30834619e+03	-8.24420738e+00
1.31002783e+03	-8.29770470e+00
1.31170947e+03	-8.24143028e+00
1.31339111e+03	-8.25491905e+00
1.31507275e+03	-8.43558311e+00
1.31675439e+03	-8.41815758e+00
1.31843604e+03	-8.30536461e+00
1.32011768e+03	-8.22836876e+00
1.32179932e+03	-8.15164757e+00
1.32348096e+03	-8.09396935e+00
1.32516260e+03	-8.14725304e+00
1.32684424e+03	-8.23993492e+00
1.32852588e+03	-8.20264244e+00
1.33020752e+03	-8.18866539e+00
1.33188916e+03	-8.08643150e+00
1.33357080e+03	-8.04755211e+00
1.33525244e+03	-8.00040245e+00
1.33693408e+03	-7.92023325e+00
1.33861572e+03	-8.10416222e+00
1.34029736e+03	-8.03491783e+00
1.34197900e+03	-8.07163048e+00
1.34366064e+03	-8.05466270e+00
1.34534229e+03	-8.10056114e+00
1.34702393e+03	-8.03360558e+00
1.34870557e+03	-7.98349619e+00
1.35038721e+03	-8.01611900e+00
1.35206885e+03	-8.12225914e+00
1.35375049e+03	-8.10977745e+00
1.35543213e+03	-8.07199669e+00
1.35711377e+03	-8.13113976e+00
1.35879541e+03	-8.16098595e+00
1.36047705e+03	-8.26590538e+00
1.36215869e+03	-8.23575401e+00
1.36384033e+03	-8.11646080e+00
1.36552197e+03	-8.05524254e+00
1.36720361e+03	-8.07675743e+00
1.36888525e+03	-8.10349083e+00
1.37056689e+03	-8.11914635e+00
1.37224854e+03	-8.05121422e+00
1.37393018e+03	-8.02734947e+00
1.37561182e+03	-8.18811607e+00
1.37729346e+03	-8.24521446e+00
1.37897510e+03	-8.29044151e+00
1.38065674e+03	-8.11496544e+00
1.38233838e+03	-8.20966148e+00
1.38402002e+03	-8.18091393e+00
1.38570166e+03	-8.03583336e+00
1.38738330e+03	-8.14630699e+00
1.38906494e+03	-8.10355186e+00
1.39074658e+03	-8.15756798e+00
1.39242822e+03	-8.15897179e+00
1.39410986e+03	-8.13812828e+00
1.39579150e+03	-8.18616295e+00
1.39747314e+03	-8.08951378e+00
1.39915479e+03	-8.14423180e+00
1.40083643e+03	-8.30844688e+00
1.40251807e+03	-8.23306847e+00
1.40419971e+03	-8.05261803e+00
1.40588135e+03	-7.95151377e+00
1.40756299e+03	-7.94632578e+00
1.40924463e+03	-7.82678843e+00
1.41092627e+03	-8.03516197e+00
1.41260791e+03	-8.03549767e+00
1.41428955e+03	-7.93778086e+00
1.41597119e+03	-7.96936655e+00
1.41765283e+03	-8.06805992e+00
1.41933447e+03	-8.04672813e+00
1.42101611e+03	-7.90750742e+00
1.42269775e+03	-7.86313486e+00
1.42437939e+03	-8.00671959e+00
1.42606104e+03	-7.98364878e+00
1.42774268e+03	-7.99942636e+00
1.42942432e+03	-7.98459482e+00
1.43110596e+03	-7.97708750e+00
1.43278760e+03	-8.02091026e+00
1.43446924e+03	-7.92676401e+00
1.43615088e+03	-8.09464073e+00
1.43783252e+03	-7.98193979e+00
1.43951416e+03	-7.96298838e+00
1.44119580e+03	-7.96506357e+00
1.44287744e+03	-8.00388145e+00
1.44455908e+03	-8.05426598e+00
1.44624072e+03	-7.89230967e+00
1.44792236e+03	-8.04337120e+00
1.44960400e+03	-7.88995981e+00
1.45128564e+03	-8.10639000e+00
1.45296729e+03	-7.97583628e+00
1.45464893e+03	-7.92618418e+00
1.45633057e+03	-7.86597300e+00
1.45801221e+03	-7.76703501e+00
1.45969385e+03	-7.76907969e+00
1.46137549e+03	-7.77930307e+00
1.46305713e+03	-8.02289391e+00
1.46473877e+03	-7.87943125e+00
1.46642041e+03	-7.79642344e+00
1.46810205e+03	-7.84903574e+00
1.46978369e+03	-7.81140757e+00
1.47146533e+03	-7.76935434e+00
1.47314697e+03	-7.90360117e+00
1.47482861e+03	-7.89850473e+00
1.47651025e+03	-8.00079918e+00
1.47819189e+03	-7.85901499e+00
1.47987354e+03	-7.88095713e+00
1.48155518e+03	-7.84937143e+00
1.48323682e+03	-7.83209848e+00
1.48491846e+03	-7.86807871e+00
1.48660010e+03	-7.87366343e+00
1.48828174e+03	-7.93250132e+00
1.48996338e+03	-7.95514536e+00
1.49164502e+03	-8.03769493e+00
1.49332666e+03	-8.04987144e+00
1.49500830e+03	-8.06320763e+00
1.49668994e+03	-7.98486948e+00
1.49837158e+03	-7.97296762e+00
1.50005322e+03	-7.90418100e+00
1.50173486e+03	-7.88815928e+00
1.50341650e+03	-7.92413950e+00
1.50509814e+03	-7.86328745e+00
1.50677979e+03	-7.94425058e+00
1.50846143e+03	-8.07694054e+00
1.51014307e+03	-7.94144297e+00
1.51182471e+03	-7.89487314e+00
1.51350635e+03	-7.85263681e+00
1.51518799e+03	-7.78778696e+00
1.51686963e+03	-7.71283579e+00
1.51855127e+03	-7.63172007e+00
1.52023291e+03	-7.65665293e+00
1.52191455e+03	-7.62470102e+00
1.52359619e+03	-7.63483286e+00
1.52527783e+03	-7.55829477e+00
1.52695947e+03	-7.70255136e+00
1.52864111e+03	-7.67984629e+00
1.53032275e+03	-7.68109751e+00
1.53200439e+03	-7.70789194e+00
1.53368604e+03	-7.67792368e+00
1.53536768e+03	-7.89389658e+00
1.53704932e+03	-7.70532846e+00
1.53873096e+03	-7.65347910e+00
1.54041260e+03	-7.65207529e+00
1.54209424e+03	-7.62967539e+00
1.54377588e+03	-7.65186167e+00
1.54545752e+03	-7.61331797e+00
1.54713916e+03	-7.69165659e+00
1.54882080e+03	-7.75449228e+00
1.55050244e+03	-7.59424448e+00
1.55218408e+03	-7.75034189e+00
1.55386572e+03	-7.84100962e+00
1.55554736e+03	-7.56409311e+00
1.55722900e+03	-7.47806406e+00
1.55891064e+03	-7.53464365e+00
1.56059229e+03	-7.60315561e+00
1.56227393e+03	-7.63489389e+00
1.56395557e+03	-7.63892221e+00
1.56563721e+03	-7.74591684e+00
1.56731885e+03	-7.67462778e+00
1.56900049e+03	-7.81058359e+00
1.57068213e+03	-7.75757456e+00
1.57236377e+03	-7.79218149e+00
1.57404541e+03	-7.83283091e+00
1.57572705e+03	-7.77115488e+00
1.57740869e+03	-7.63129282e+00
1.57909033e+03	-7.56619883e+00
1.58077197e+03	-7.66065073e+00
1.58245361e+03	-7.63999033e+00
1.58413525e+03	-7.52628183e+00
1.58581689e+03	-7.48093271e+00
1.58749854e+03	-7.60193491e+00
1.58918018e+03	-7.69589853e+00
1.59086182e+03	-7.63739634e+00
1.59254346e+03	-7.66126108e+00
1.59422510e+03	-7.71710825e+00
1.59590674e+03	-7.66242075e+00
1.59758838e+03	-7.52820444e+00
1.59927002e+03	-7.67600107e+00
1.60095166e+03	-7.81476450e+00
1.60263330e+03	-7.69537973e+00
1.60431494e+03	-7.74286509e+00
1.60599658e+03	-7.77405405e+00
1.60767822e+03	-7.73880625e+00
1.60935986e+03	-7.76291513e+00
1.61104150e+03	-7.91223764e+00
1.61272314e+03	-7.88550425e+00
1.61440479e+03	-7.89551401e+00
1.61608643e+03	-7.88168955e+00
1.61776807e+03	-7.85928965e+00
1.61944971e+03	-7.84677744e+00
1.62113135e+03	-7.98654795e+00
1.62281299e+03	-7.92792368e+00
1.62449463e+03	-7.89081430e+00
1.62617627e+03	-7.75797129e+00
1.62785791e+03	-7.82626963e+00
1.62953955e+03	-8.02850914e+00
1.63122119e+03	-7.90296030e+00
1.63290283e+03	-7.85321665e+00
1.63458447e+03	-7.85864878e+00
1.63626611e+03	-7.71365976e+00
1.63794775e+03	-7.69479990e+00
1.63962939e+03	-7.60513926e+00
1.64131104e+03	-7.61368418e+00
1.64299268e+03	-7.63382578e+00
1.64467432e+03	-7.75696421e+00
1.64635596e+03	-7.69238901e+00
1.64803760e+03	-7.76700449e+00
1.64971924e+03	-7.69394541e+00
1.65140088e+03	-7.62134409e+00
1.65308252e+03	-7.51349497e+00
1.65476416e+03	-7.49167490e+00
1.65644580e+03	-7.40708017e+00
1.65812744e+03	-7.60806894e+00
1.65980908e+03	-7.47012949e+00
1.66149072e+03	-7.52158213e+00
1.66317236e+03	-7.47382212e+00
1.66485400e+03	-7.55460215e+00
1.66653564e+03	-7.63178110e+00
1.66821729e+03	-7.55182505e+00
1.66989893e+03	-7.56577158e+00
1.67158057e+03	-7.61755991e+00
1.67326221e+03	-7.53745127e+00
1.67494385e+03	-7.57083750e+00
1.67662549e+03	-7.58084726e+00
1.67830713e+03	-7.67801523e+00
1.67998877e+03	-7.74057627e+00
