# Supplementary material for: Study on effects of the train-induced airflow on the temperature field of single-track high-speed railway tunnels in cold regions
Source: Sci Rep. 2025 Aug 21;15:30713. doi: 10.1038/s41598-025-16068-4 (PMC12370937; doi:10.1038/s41598-025-16068-4)
Supplement: Supplementary file 1 — Supplementary Material 1 [file 41598_2025_16068_MOESM1_ESM.zip › Relevant document/External temperature(data)/-15.xlsx]

## Sheet: -15
[Name]
Series 1 at /LINE:Line 1
[Data]
Z [ m ]	Temperature [ C ]
0	-15
1.68168	-14.9404
3.36336	-14.9163
5.04504	-14.8943
6.72673	-14.8741
8.40841	-14.8489
10.0901	-14.789
11.7718	-14.7711
13.4535	-14.7414
15.1351	-14.7278
16.8168	-14.7159
18.4985	-14.6584
20.1802	-14.618
21.8619	-14.4986
23.5435	-14.5922
25.2252	-14.5227
26.9069	-14.4908
28.5886	-14.5242
30.2703	-14.454
31.952	-14.4349
33.6336	-14.4203
35.3153	-14.412
36.997	-14.3198
38.6787	-14.2471
40.3604	-14.2168
42.0421	-14.243
43.7237	-14.2458
45.4054	-14.2129
47.0871	-14.2011
48.7688	-14.1726
50.4505	-14.211
52.1321	-14.3025
53.8138	-14.2537
55.4955	-14.1082
57.1772	-14.1808
58.8589	-14.0656
60.5406	-14.0638
62.2222	-13.9437
63.9039	-14.1017
65.5856	-14.1311
67.2673	-14.1576
68.949	-14.1423
70.6306	-14.0624
72.3123	-13.9622
73.994	-14.0185
75.6757	-13.9586
77.3574	-13.9444
79.039	-13.9997
80.7207	-14.0002
82.4024	-13.9021
84.0841	-13.9999
85.7658	-13.8546
87.4474	-13.9315
89.1291	-13.9178
90.8108	-13.7454
92.4925	-13.8662
94.1741	-13.9001
95.8558	-13.9196
97.5375	-13.9112
99.2192	-13.7999
100.901	-13.8121
102.583	-13.8038
104.264	-13.7827
105.946	-13.8146
107.628	-13.6806
109.309	-13.6711
110.991	-13.5933
112.673	-13.6507
114.354	-13.5068
116.036	-13.5927
117.718	-13.5676
119.399	-13.5313
121.081	-13.7416
122.763	-13.7224
124.444	-13.6716
126.126	-13.6691
127.808	-13.6133
129.489	-13.5826
131.171	-13.5566
132.853	-13.5481
134.534	-13.5584
136.216	-13.4472
137.898	-13.3987
139.58	-13.4411
141.261	-13.4909
142.943	-13.3666
144.625	-13.2759
146.306	-13.2947
147.988	-13.3486
149.67	-13.2058
151.351	-13.1594
153.033	-13.0472
154.715	-13.1217
156.396	-13.0952
158.078	-13.0797
159.76	-13.0706
161.441	-13.1545
163.123	-13.0247
164.805	-13.1013
166.487	-13.0081
168.168	-12.9386
169.85	-12.8788
171.532	-12.9615
173.213	-12.8341
174.895	-12.9935
176.577	-12.7588
178.258	-12.7651
179.94	-12.6758
181.622	-12.5837
183.303	-12.605
184.985	-12.6863
186.667	-12.7745
188.348	-12.8535
190.03	-12.8214
191.712	-12.8177
193.393	-12.842
195.075	-12.771
196.757	-12.6725
198.439	-12.6628
200.12	-12.6184
201.802	-12.6045
203.484	-12.3962
205.165	-12.6137
206.847	-12.7648
208.529	-12.7224
210.21	-12.7155
211.892	-12.6135
213.574	-12.5942
215.255	-12.519
216.937	-12.5351
218.619	-12.5541
220.3	-12.5673
221.982	-12.3791
223.664	-12.3882
225.346	-12.5626
227.027	-12.4675
228.709	-12.4945
230.391	-12.4234
232.072	-12.3393
233.754	-12.2341
235.436	-11.986
237.117	-12.1657
238.799	-12.0153
240.481	-11.9367
242.162	-11.9156
243.844	-11.8816
245.526	-11.9271
247.207	-11.8185
248.889	-11.6979
250.571	-11.794
252.253	-11.6878
253.934	-11.6347
255.616	-11.6603
257.298	-11.5971
258.979	-11.6886
260.661	-11.6848
262.343	-11.5025
264.024	-11.6678
265.706	-11.7155
267.388	-11.6507
269.069	-11.7531
270.751	-11.7042
272.433	-11.8067
274.114	-11.5879
275.796	-11.601
277.478	-11.7029
279.159	-11.5436
280.841	-11.4208
282.523	-11.5976
284.204	-11.4913
285.886	-11.4033
287.568	-11.3555
289.249	-11.2009
290.931	-11.101
292.613	-11.3281
294.294	-11.4115
295.976	-11.5494
297.658	-11.4142
299.339	-11.4618
301.021	-11.448
302.703	-11.4382
304.384	-11.3745
306.066	-11.5481
307.748	-11.4219
309.429	-11.2741
311.111	-11.2455
312.793	-11.3006
314.474	-11.3258
316.156	-11.3043
317.838	-11.3426
319.519	-11.5068
321.201	-11.4657
322.883	-11.5862
324.564	-11.597
326.246	-11.6256
327.928	-11.6435
329.609	-11.6911
331.291	-11.5973
332.973	-11.5823
334.654	-11.6643
336.336	-11.5985
338.018	-11.4947
339.699	-11.46
341.381	-11.3947
343.063	-11.4375
344.744	-11.5053
346.426	-11.5043
348.108	-11.4023
349.789	-11.6502
351.471	-11.518
353.153	-11.5663
354.835	-11.5621
356.516	-11.3449
358.198	-11.3486
359.88	-11.4334
361.561	-11.3415
363.243	-11.2976
364.925	-11.3008
366.606	-11.2935
368.288	-11.3258
369.97	-11.1899
371.651	-11.2577
373.333	-11.2683
375.015	-11.1121
376.696	-11.1215
378.378	-11.038
380.06	-11.0745
381.741	-10.9338
383.423	-11.0255
385.105	-11.034
386.786	-11.004
388.468	-10.9508
390.15	-11.0317
391.831	-10.9446
393.513	-10.86
395.195	-10.9173
396.876	-10.8916
398.558	-10.6084
400.24	-10.7485
401.921	-10.7232
403.603	-10.883
405.285	-10.8604
406.966	-10.7207
408.648	-10.8074
410.33	-10.8589
412.011	-10.7521
413.693	-10.8055
415.375	-10.8798
417.056	-10.7606
418.738	-10.6491
420.42	-10.6083
422.101	-10.5023
423.783	-10.5793
425.465	-10.5721
427.146	-10.5001
428.828	-10.3998
430.51	-10.5111
432.191	-10.4904
433.873	-10.4542
435.555	-10.5657
437.236	-10.3414
438.918	-10.2161
440.6	-10.099
442.281	-10.199
443.963	-10.3298
445.645	-10.3586
447.326	-10.3461
449.008	-10.4691
450.69	-10.2619
452.371	-10.2269
454.053	-10.2912
455.735	-10.2515
457.416	-10.4975
459.098	-10.5562
460.78	-10.5812
462.461	-10.334
464.143	-10.4438
465.825	-10.4727
467.506	-10.32
469.188	-10.3565
470.87	-10.366
472.551	-10.519
474.233	-10.6271
475.915	-10.4829
477.596	-10.5167
479.278	-10.6183
480.96	-10.4274
482.642	-10.4808
484.323	-10.3836
486.005	-10.3886
487.687	-10.4064
489.368	-10.4121
491.05	-10.294
492.732	-10.4305
494.413	-10.41
496.095	-10.4805
497.777	-10.3423
499.458	-10.2641
501.14	-10.1506
502.822	-10.2511
504.503	-10.157
506.185	-9.99006
507.867	-10.0469
509.548	-9.90204
511.23	-10.0482
512.912	-10.088
514.593	-9.99436
516.275	-10.0815
517.957	-9.99524
519.638	-10.0044
521.32	-10.0459
523.002	-10.1451
524.684	-10.0601
526.365	-9.93656
528.047	-9.86982
529.729	-9.99204
531.41	-9.86817
533.092	-9.93058
534.774	-9.95386
536.455	-9.82389
538.137	-9.85447
539.819	-9.85715
541.501	-10.0128
543.182	-10.0483
544.864	-10.1254
546.546	-10.1592
548.227	-10.1648
549.909	-10.2282
551.591	-9.97223
553.272	-10.0068
554.954	-9.97129
556.636	-9.99027
558.318	-9.95829
559.999	-10.0742
561.681	-10.1008
563.363	-9.99351
565.044	-10.1332
566.726	-10.0978
568.408	-10.0775
570.089	-9.99338
571.771	-9.92212
573.453	-9.71058
575.135	-9.80073
576.816	-9.86442
578.498	-9.79325
580.18	-9.76249
581.861	-9.7501
583.543	-9.87421
585.225	-9.67197
586.906	-9.63364
588.588	-9.62144
590.27	-9.5575
591.952	-9.67237
593.633	-9.66837
595.315	-9.50937
596.997	-9.60877
598.678	-9.69883
600.36	-9.48328
602.042	-9.44956
603.724	-9.44596
605.405	-9.31284
607.087	-9.38666
608.769	-9.39176
610.45	-9.45405
612.132	-9.56629
613.814	-9.43491
615.495	-9.3816
617.177	-9.41047
618.859	-9.62525
620.541	-9.54383
622.222	-9.31409
623.904	-9.35004
625.586	-9.47391
627.267	-9.46961
628.949	-9.40619
630.631	-9.40644
632.312	-9.42713
633.994	-9.41099
635.676	-9.42774
637.358	-9.3845
639.039	-9.48664
640.721	-9.5449
642.403	-9.546
644.084	-9.46192
645.766	-9.23646
647.448	-9.30186
649.129	-9.40928
650.811	-9.37626
652.493	-9.39832
654.175	-9.5058
655.856	-9.30671
657.538	-9.21418
659.22	-9.26679
660.901	-9.3751
662.583	-9.47364
664.265	-9.42765
665.946	-9.56827
667.628	-9.5542
669.31	-9.44431
670.992	-9.31855
672.673	-9.5402
674.355	-9.5337
676.037	-9.50614
677.718	-9.66892
679.4	-9.70206
681.082	-9.60721
682.763	-9.51688
684.445	-9.52003
686.127	-9.63712
687.809	-9.59128
689.49	-9.52604
691.172	-9.41468
692.854	-9.4538
694.535	-9.41654
696.217	-9.6316
697.899	-9.59519
699.581	-9.58716
701.262	-9.51288
702.944	-9.53061
704.626	-9.45121
706.307	-9.55622
707.989	-9.58494
709.671	-9.51108
711.352	-9.34891
713.034	-9.5412
714.716	-9.41874
716.398	-9.67139
718.079	-9.63434
719.761	-9.54981
721.443	-9.62217
723.124	-9.65409
724.806	-9.58637
726.488	-9.50309
728.169	-9.5532
729.851	-9.40821
731.533	-9.3964
733.215	-9.40275
734.896	-9.60364
736.578	-9.49277
738.26	-9.51166
739.941	-9.42863
741.623	-9.45356
743.305	-9.46784
744.986	-9.52372
746.668	-9.46781
748.35	-9.36393
750.032	-9.46766
751.713	-9.35456
753.395	-9.53174
755.077	-9.37836
756.758	-9.46183
758.44	-9.27115
760.122	-9.42145
761.803	-9.29362
763.485	-9.36082
765.167	-9.38932
766.849	-9.36078
768.53	-9.35798
770.212	-9.33008
771.894	-9.44047
773.575	-9.30213
775.257	-9.20685
776.939	-9.38352
778.62	-9.3053
780.302	-9.30704
781.984	-9.35731
783.666	-9.38706
785.347	-9.30408
787.029	-9.4069
788.711	-9.33921
790.392	-9.11567
792.074	-9.1825
793.756	-9.22498
795.438	-9.13404
797.119	-9.13868
798.801	-9.17866
800.483	-9.24973
802.164	-9.20322
803.846	-9.19315
805.528	-9.21369
807.209	-9.2725
808.891	-9.19639
810.573	-9.09348
812.255	-9.1894
813.936	-9.21476
815.618	-9.24659
817.3	-9.28422
818.981	-9.35093
820.663	-9.21873
822.345	-9.27375
824.026	-9.29569
825.708	-9.32429
827.39	-9.36542
829.072	-9.0994
830.753	-9.13477
832.435	-9.22834
834.117	-9.35499
835.798	-9.28843
837.48	-9.25467
839.162	-9.31745
840.843	-9.40561
842.525	-9.36884
844.207	-9.52167
845.889	-9.47864
847.57	-9.48752
849.252	-9.52225
850.934	-9.39158
852.615	-9.33896
854.297	-9.46183
855.979	-9.35544
857.66	-9.34284
859.342	-9.38669
861.024	-9.53589
862.706	-9.35239
864.387	-9.39795
866.069	-9.42014
867.751	-9.36887
869.432	-9.25077
871.114	-9.34299
872.796	-9.32615
874.477	-9.35636
876.159	-9.42548
877.841	-9.46326
879.523	-9.45148
881.204	-9.51966
882.886	-9.2858
884.568	-9.39777
886.249	-9.31208
887.931	-9.19935
889.613	-9.09012
891.294	-9.3111
892.976	-9.13254
894.658	-9.06583
896.34	-9.09229
898.021	-9.06693
899.703	-9.01969
901.385	-8.96671
903.066	-9.1179
904.748	-9.02613
906.43	-9.02512
908.112	-9.03061
909.793	-8.97367
911.475	-8.97364
913.157	-8.98722
914.838	-9.06403
916.52	-8.97629
918.202	-8.97968
919.883	-9.07734
921.565	-9.05219
923.247	-9.01307
924.929	-9.00449
926.61	-8.99219
928.292	-9.02936
929.974	-8.96555
931.655	-8.93564
933.337	-8.89966
935.019	-8.83246
936.7	-8.79648
938.382	-8.68995
940.064	-8.71689
941.746	-8.57407
943.427	-8.69767
945.109	-8.76734
946.791	-8.70905
948.472	-8.79856
950.154	-8.78461
951.836	-8.78467
953.517	-8.76493
955.199	-8.77741
956.881	-8.72462
958.563	-8.79722
960.244	-8.71152
961.926	-8.72376
963.608	-8.64112
965.289	-8.69633
966.971	-8.6211
968.653	-8.64176
970.334	-8.60862
972.016	-8.43674
973.698	-8.61387
975.38	-8.49753
977.061	-8.45444
978.743	-8.64191
980.425	-8.57657
982.106	-8.50672
983.788	-8.66355
985.47	-8.71073
987.151	-8.56449
988.833	-8.54825
990.515	-8.49439
992.197	-8.51902
993.878	-8.66102
995.56	-8.57422
997.242	-8.52454
998.923	-8.53419
1000.61	-8.51572
1002.29	-8.58899
1003.97	-8.51432
1005.65	-8.53425
1007.33	-8.53205
1009.01	-8.6312
1010.7	-8.4805
1012.38	-8.38291
1014.06	-8.64161
1015.74	-8.55823
1017.42	-8.75123
1019.1	-8.80677
1020.79	-8.76322
1022.47	-8.55283
1024.15	-8.50547
1025.83	-8.56009
1027.51	-8.68992
1029.19	-8.56199
1030.88	-8.51533
1032.56	-8.63083
1034.24	-8.50446
1035.92	-8.42801
1037.6	-8.473
1039.28	-8.41492
1040.97	-8.48609
1042.65	-8.52534
1044.33	-8.57807
1046.01	-8.56171
1047.69	-8.70859
1049.37	-8.72391
1051.06	-8.67887
1052.74	-8.69791
1054.42	-8.66425
1056.1	-8.63456
1057.78	-8.68436
1059.46	-8.71094
1061.15	-8.67008
1062.83	-8.72239
1064.51	-8.87534
1066.19	-8.88193
1067.87	-8.80866
1069.55	-8.85581
1071.23	-8.86603
1072.92	-9.03293
1074.6	-8.95691
1076.28	-8.97422
1077.96	-8.77405
1079.64	-8.72516
1081.32	-8.73405
1083.01	-8.62073
1084.69	-8.64149
1086.37	-8.62882
1088.05	-8.80985
1089.73	-8.81083
1091.41	-8.77543
1093.1	-8.77683
1094.78	-8.72031
1096.46	-8.60499
1098.14	-8.74366
1099.82	-8.59937
1101.5	-8.62379
1103.19	-8.50818
1104.87	-8.64115
1106.55	-8.68729
1108.23	-8.44581
1109.91	-8.37897
1111.59	-8.30601
1113.28	-8.3939
1114.96	-8.58124
1116.64	-8.59717
1118.32	-8.60639
1120	-8.57136
1121.68	-8.50754
1123.37	-8.52231
1125.05	-8.50025
1126.73	-8.41669
1128.41	-8.57722
1130.09	-8.6182
1131.77	-8.68879
1133.46	-8.6193
1135.14	-8.5618
1136.82	-8.60316
1138.5	-8.64237
1140.18	-8.65815
1141.86	-8.69736
1143.55	-8.65189
1145.23	-8.52219
1146.91	-8.64618
1148.59	-8.73063
1150.27	-8.69983
1151.95	-8.7045
1153.64	-8.64756
1155.32	-8.70206
1157	-8.72675
1158.68	-8.70106
1160.36	-8.69428
1162.04	-8.6167
1163.73	-8.61176
1165.41	-8.66633
1167.09	-8.77448
1168.77	-8.72346
1170.45	-8.67975
1172.13	-8.70988
1173.81	-8.72687
1175.5	-8.60691
1177.18	-8.68302
1178.86	-8.71052
1180.54	-8.5878
1182.22	-8.51694
1183.9	-8.66517
1185.59	-8.65812
1187.27	-8.73774
1188.95	-8.70826
1190.63	-8.58625
1192.31	-8.55417
1193.99	-8.67667
1195.68	-8.60026
1197.36	-8.72993
1199.04	-8.65095
1200.72	-8.57673
1202.4	-8.69669
1204.08	-8.74701
1205.77	-8.69498
1207.45	-8.62876
1209.13	-8.60007
1210.81	-8.65076
1212.49	-8.63651
1214.17	-8.53675
1215.86	-8.56614
1217.54	-8.44654
1219.22	-8.51453
1220.9	-8.46415
1222.58	-8.42771
1224.26	-8.39161
1225.95	-8.34974
1227.63	-8.3686
1229.31	-8.2996
1230.99	-8.32917
1232.67	-8.18876
1234.35	-8.38135
1236.04	-8.36451
1237.72	-8.30109
1239.4	-8.44593
1241.08	-8.43378
1242.76	-8.40568
1244.44	-8.31565
1246.13	-8.32654
1247.81	-8.40955
1249.49	-8.41361
1251.17	-8.30845
1252.85	-8.17713
1254.53	-8.30738
1256.22	-8.25229
1257.9	-8.38062
1259.58	-8.42777
1261.26	-8.48252
1262.94	-8.53409
1264.62	-8.34659
1266.31	-8.38489
1267.99	-8.36954
1269.67	-8.49842
1271.35	-8.42127
1273.03	-8.35032
1274.71	-8.28187
1276.4	-8.36024
1278.08	-8.27274
1279.76	-8.37174
1281.44	-8.30314
1283.12	-8.30369
1284.8	-8.27518
1286.48	-8.33976
1288.17	-8.29139
1289.85	-8.24723
1291.53	-8.31293
1293.21	-8.29136
1294.89	-8.19541
1296.57	-8.24482
1298.26	-8.18424
1299.94	-8.19251
1301.62	-8.19883
1303.3	-8.26319
1304.98	-8.14457
1306.66	-8.24787
1308.35	-8.24421
1310.03	-8.2977
1311.71	-8.24143
1313.39	-8.25492
1315.07	-8.43558
1316.75	-8.41816
1318.44	-8.30536
1320.12	-8.22837
1321.8	-8.15165
1323.48	-8.09397
1325.16	-8.14725
1326.84	-8.23993
1328.53	-8.20264
1330.21	-8.18867
1331.89	-8.08643
1333.57	-8.04755
1335.25	-8.0004
1336.93	-7.92023
1338.62	-8.10416
1340.3	-8.03492
1341.98	-8.07163
1343.66	-8.05466
1345.34	-8.10056
1347.02	-8.03361
1348.71	-7.9835
1350.39	-8.01612
1352.07	-8.12226
1353.75	-8.10978
1355.43	-8.072
1357.11	-8.13114
1358.8	-8.16099
1360.48	-8.26591
1362.16	-8.23575
1363.84	-8.11646
1365.52	-8.05524
1367.2	-8.07676
1368.89	-8.10349
1370.57	-8.11915
1372.25	-8.05121
1373.93	-8.02735
1375.61	-8.18812
1377.29	-8.24521
1378.98	-8.29044
1380.66	-8.11497
1382.34	-8.20966
1384.02	-8.18091
1385.7	-8.03583
1387.38	-8.14631
1389.06	-8.10355
1390.75	-8.15757
1392.43	-8.15897
1394.11	-8.13813
1395.79	-8.18616
1397.47	-8.08951
1399.15	-8.14423
1400.84	-8.30845
1402.52	-8.23307
1404.2	-8.05262
1405.88	-7.95151
1407.56	-7.94633
1409.24	-7.82679
1410.93	-8.03516
1412.61	-8.0355
1414.29	-7.93778
1415.97	-7.96937
1417.65	-8.06806
1419.33	-8.04673
1421.02	-7.90751
1422.7	-7.86313
1424.38	-8.00672
1426.06	-7.98365
1427.74	-7.99943
1429.42	-7.98459
1431.11	-7.97709
1432.79	-8.02091
1434.47	-7.92676
1436.15	-8.09464
1437.83	-7.98194
1439.51	-7.96299
1441.2	-7.96506
1442.88	-8.00388
1444.56	-8.05427
1446.24	-7.89231
1447.92	-8.04337
1449.6	-7.88996
1451.29	-8.10639
1452.97	-7.97584
1454.65	-7.92618
1456.33	-7.86597
1458.01	-7.76704
1459.69	-7.76908
1461.38	-7.7793
1463.06	-8.02289
1464.74	-7.87943
1466.42	-7.79642
1468.1	-7.84904
1469.78	-7.81141
1471.47	-7.76935
1473.15	-7.9036
1474.83	-7.8985
1476.51	-8.0008
1478.19	-7.85901
1479.87	-7.88096
1481.56	-7.84937
1483.24	-7.8321
1484.92	-7.86808
1486.6	-7.87366
1488.28	-7.9325
1489.96	-7.95515
1491.65	-8.03769
1493.33	-8.04987
1495.01	-8.06321
1496.69	-7.98487
1498.37	-7.97297
1500.05	-7.90418
1501.73	-7.88816
1503.42	-7.92414
1505.1	-7.86329
1506.78	-7.94425
1508.46	-8.07694
1510.14	-7.94144
1511.82	-7.89487
1513.51	-7.85264
1515.19	-7.78779
1516.87	-7.71284
1518.55	-7.63172
1520.23	-7.65665
1521.91	-7.6247
1523.6	-7.63483
1525.28	-7.55829
1526.96	-7.70255
1528.64	-7.67985
1530.32	-7.6811
1532	-7.70789
1533.69	-7.67792
1535.37	-7.8939
1537.05	-7.70533
1538.73	-7.65348
1540.41	-7.65208
1542.09	-7.62968
1543.78	-7.65186
1545.46	-7.61332
1547.14	-7.69166
1548.82	-7.75449
1550.5	-7.59424
1552.18	-7.75034
1553.87	-7.84101
1555.55	-7.56409
1557.23	-7.47806
1558.91	-7.53464
1560.59	-7.60316
1562.27	-7.63489
1563.96	-7.63892
1565.64	-7.74592
1567.32	-7.67463
1569	-7.81058
1570.68	-7.75757
1572.36	-7.79218
1574.05	-7.83283
1575.73	-7.77115
1577.41	-7.63129
1579.09	-7.5662
1580.77	-7.66065
1582.45	-7.63999
1584.14	-7.52628
1585.82	-7.48093
1587.5	-7.60193
1589.18	-7.6959
1590.86	-7.6374
1592.54	-7.66126
1594.23	-7.71711
1595.91	-7.66242
1597.59	-7.5282
1599.27	-7.676
1600.95	-7.81476
1602.63	-7.69538
1604.31	-7.74287
1606	-7.77405
1607.68	-7.73881
1609.36	-7.76292
1611.04	-7.91224
1612.72	-7.8855
1614.4	-7.89551
1616.09	-7.88169
1617.77	-7.85929
1619.45	-7.84678
1621.13	-7.98655
1622.81	-7.92792
1624.49	-7.89081
1626.18	-7.75797
1627.86	-7.82627
1629.54	-8.02851
1631.22	-7.90296
1632.9	-7.85322
1634.58	-7.85865
1636.27	-7.71366
1637.95	-7.6948
1639.63	-7.60514
1641.31	-7.61368
1642.99	-7.63383
1644.67	-7.75696
1646.36	-7.69239
1648.04	-7.767
1649.72	-7.69395
1651.4	-7.62134
1653.08	-7.51349
1654.76	-7.49167
1656.45	-7.40708
1658.13	-7.60807
1659.81	-7.47013
1661.49	-7.52158
1663.17	-7.47382
1664.85	-7.5546
1666.54	-7.63178
1668.22	-7.55183
1669.9	-7.56577
1671.58	-7.61756
1673.26	-7.53745
1674.94	-7.57084
1676.63	-7.58085
1678.31	-7.67802
1679.99	-7.74058
