# Supplementary material for: Study on effects of the train-induced airflow on the temperature field of single-track high-speed railway tunnels in cold regions
Source: Sci Rep. 2025 Aug 21;15:30713. doi: 10.1038/s41598-025-16068-4 (PMC12370937; doi:10.1038/s41598-025-16068-4)
Supplement: Supplementary file 1 — Supplementary Material 1 [file 41598_2025_16068_MOESM1_ESM.zip › Relevant document/External temperature(data)/-20.csv]

[Name]
Series 1 at /LINE:Line 1
[Data]
Z [ m ]	Temperature [ C ]
0.00000000e+00	-2.00000362e+01
1.68168163e+00	-1.99200802e+01
3.36336327e+00	-1.98853512e+01
5.04504490e+00	-1.98533382e+01
6.72672653e+00	-1.98239346e+01
8.40840816e+00	-1.97871761e+01
1.00900898e+01	-1.97013454e+01
1.17717714e+01	-1.96749325e+01
1.34534531e+01	-1.96316280e+01
1.51351347e+01	-1.96112423e+01
1.68168163e+01	-1.95935421e+01
1.84984970e+01	-1.95101833e+01
2.01801796e+01	-1.94512081e+01
2.18618622e+01	-1.92784634e+01
2.35435448e+01	-1.94128780e+01
2.52252274e+01	-1.93120785e+01
2.69069099e+01	-1.92656002e+01
2.85885925e+01	-1.93133144e+01
3.02702751e+01	-1.92112637e+01
3.19519577e+01	-1.91833706e+01
3.36336403e+01	-1.91617641e+01
3.53153229e+01	-1.91494198e+01
3.69970055e+01	-1.90153103e+01
3.86786880e+01	-1.89095211e+01
4.03603706e+01	-1.88656521e+01
4.20420532e+01	-1.89034176e+01
4.37237358e+01	-1.89073849e+01
4.54054184e+01	-1.88593349e+01
4.70871010e+01	-1.88417721e+01
4.87687836e+01	-1.88003445e+01
5.04504662e+01	-1.88560543e+01
5.21321487e+01	-1.89885616e+01
5.38138313e+01	-1.89174709e+01
5.54955139e+01	-1.87059231e+01
5.71771965e+01	-1.88113918e+01
5.88588791e+01	-1.86438656e+01
6.05405617e+01	-1.86409817e+01
6.22222443e+01	-1.84662228e+01
6.39039268e+01	-1.86963253e+01
6.55856094e+01	-1.87388210e+01
6.72672882e+01	-1.87772274e+01
6.89489670e+01	-1.87548122e+01
7.06306458e+01	-1.86385098e+01
7.23123245e+01	-1.84929562e+01
7.39940033e+01	-1.85749722e+01
7.56756821e+01	-1.84876156e+01
7.73573608e+01	-1.84675350e+01
7.90390396e+01	-1.85477352e+01
8.07207184e+01	-1.85481930e+01
8.24023972e+01	-1.84057980e+01
8.40840759e+01	-1.85478573e+01
8.57657547e+01	-1.83363552e+01
8.74474335e+01	-1.84482784e+01
8.91291122e+01	-1.84284115e+01
9.08107910e+01	-1.81774654e+01
9.24924698e+01	-1.83531094e+01
9.41741486e+01	-1.84023037e+01
9.58558273e+01	-1.84307461e+01
9.75375061e+01	-1.84184628e+01
9.92191849e+01	-1.82566586e+01
1.00900864e+02	-1.82743435e+01
1.02582542e+02	-1.82626400e+01
1.04264221e+02	-1.82318325e+01
1.05945900e+02	-1.82779598e+01
1.07627579e+02	-1.80834255e+01
1.09309258e+02	-1.80698452e+01
1.10990936e+02	-1.79566097e+01
1.12672615e+02	-1.80403042e+01
1.14354294e+02	-1.78314114e+01
1.16035973e+02	-1.79563351e+01
1.17717651e+02	-1.79197903e+01
1.19399330e+02	-1.78669949e+01
1.21081009e+02	-1.81724606e+01
1.22762688e+02	-1.81443996e+01
1.24444366e+02	-1.80706081e+01
1.26126045e+02	-1.80667782e+01
1.27807724e+02	-1.79857998e+01
1.29489410e+02	-1.79413967e+01
1.31171097e+02	-1.79038143e+01
1.32852783e+02	-1.78917294e+01
1.34534470e+02	-1.79065304e+01
1.36216156e+02	-1.77453671e+01
1.37897842e+02	-1.76748867e+01
1.39579529e+02	-1.77363796e+01
1.41261215e+02	-1.78085995e+01
1.42942902e+02	-1.76283474e+01
1.44624588e+02	-1.74968777e+01
1.46306274e+02	-1.75240688e+01
1.47987961e+02	-1.76024532e+01
1.49669647e+02	-1.73959866e+01
1.51351334e+02	-1.73288631e+01
1.53033020e+02	-1.71671658e+01
1.54714706e+02	-1.72753201e+01
1.56396393e+02	-1.72373104e+01
1.58078079e+02	-1.72146969e+01
1.59759766e+02	-1.72013912e+01
1.61441452e+02	-1.73226986e+01
1.63123138e+02	-1.71346188e+01
1.64804825e+02	-1.72453060e+01
1.66486511e+02	-1.71108150e+01
1.68168198e+02	-1.70098629e+01
1.69849884e+02	-1.69240170e+01
1.71531570e+02	-1.70437984e+01
1.73213257e+02	-1.68601131e+01
1.74894943e+02	-1.70907040e+01
1.76576630e+02	-1.67518673e+01
1.78258316e+02	-1.67612972e+01
1.79940002e+02	-1.66331539e+01
1.81621689e+02	-1.65007687e+01
1.83303375e+02	-1.65315304e+01
1.84985062e+02	-1.66487179e+01
1.86666748e+02	-1.67759457e+01
1.88348434e+02	-1.68903561e+01
1.90030121e+02	-1.68439999e+01
1.91711807e+02	-1.68383541e+01
1.93393494e+02	-1.68738461e+01
1.95075180e+02	-1.67717953e+01
1.96756866e+02	-1.66304073e+01
1.98438553e+02	-1.66170712e+01
2.00120239e+02	-1.65527706e+01
2.01801926e+02	-1.65325375e+01
2.03483612e+02	-1.62336483e+01
2.05165298e+02	-1.65475216e+01
2.06846985e+02	-1.67646847e+01
2.08528671e+02	-1.67030087e+01
2.10210358e+02	-1.66927853e+01
2.11892044e+02	-1.65452633e+01
2.13573730e+02	-1.65176144e+01
2.15255417e+02	-1.64102535e+01
2.16937103e+02	-1.64339046e+01
2.18618790e+02	-1.64614315e+01
2.20300476e+02	-1.64803829e+01
2.21982162e+02	-1.62087460e+01
2.23663849e+02	-1.62222652e+01
2.25345535e+02	-1.64732113e+01
2.27027222e+02	-1.63357906e+01
2.28708908e+02	-1.63749752e+01
2.30390594e+02	-1.62729855e+01
2.32072281e+02	-1.61512814e+01
2.33753967e+02	-1.60007992e+01
2.35435654e+02	-1.56446590e+01
2.37117340e+02	-1.59027767e+01
2.38799026e+02	-1.56879025e+01
2.40480713e+02	-1.55762386e+01
2.42162399e+02	-1.55466976e+01
2.43844086e+02	-1.54992428e+01
2.45525772e+02	-1.55647945e+01
2.47207458e+02	-1.54094601e+01
2.48889145e+02	-1.52401791e+01
2.50570831e+02	-1.53779964e+01
2.52252518e+02	-1.52245846e+01
2.53934204e+02	-1.51492062e+01
2.55615891e+02	-1.51868954e+01
2.57297577e+02	-1.50966854e+01
2.58979248e+02	-1.52280025e+01
2.60660919e+02	-1.52216244e+01
2.62342590e+02	-1.49632931e+01
2.64024261e+02	-1.51994381e+01
2.65705933e+02	-1.52663631e+01
2.67387604e+02	-1.51735287e+01
2.69069275e+02	-1.53204403e+01
2.70750946e+02	-1.52512875e+01
2.72432617e+02	-1.53972530e+01
2.74114288e+02	-1.50856075e+01
2.75795959e+02	-1.51066952e+01
2.77477631e+02	-1.52509212e+01
2.79159302e+02	-1.50243893e+01
2.80840973e+02	-1.48486691e+01
2.82522644e+02	-1.51015987e+01
2.84204315e+02	-1.49513607e+01
2.85885986e+02	-1.48255978e+01
2.87567657e+02	-1.47584896e+01
2.89249329e+02	-1.45371761e+01
2.90931000e+02	-1.43942623e+01
2.92612671e+02	-1.47173214e+01
2.94294342e+02	-1.48372250e+01
2.95976013e+02	-1.50347652e+01
2.97657684e+02	-1.48418026e+01
2.99339355e+02	-1.49096737e+01
3.01021027e+02	-1.48905392e+01
3.02702698e+02	-1.48767452e+01
3.04384369e+02	-1.47853146e+01
3.06066040e+02	-1.50322323e+01
3.07747711e+02	-1.48524837e+01
3.09429382e+02	-1.46428280e+01
3.11111053e+02	-1.46027279e+01
3.12792725e+02	-1.46802120e+01
3.14474396e+02	-1.47162228e+01
3.16156067e+02	-1.46859493e+01
3.17837738e+02	-1.47405758e+01
3.19519409e+02	-1.49736996e+01
3.21201080e+02	-1.49166927e+01
3.22882751e+02	-1.50876522e+01
3.24564423e+02	-1.51053219e+01
3.26246094e+02	-1.51453609e+01
3.27927765e+02	-1.51706600e+01
3.29609436e+02	-1.52378292e+01
3.31291107e+02	-1.51034298e+01
3.32972778e+02	-1.50822506e+01
3.34654449e+02	-1.51992855e+01
3.36336121e+02	-1.51047726e+01
3.38017792e+02	-1.49572201e+01
3.39699463e+02	-1.49087276e+01
3.41381134e+02	-1.48160458e+01
3.43062805e+02	-1.48768063e+01
3.44744476e+02	-1.49739742e+01
3.46426147e+02	-1.49723873e+01
3.48107819e+02	-1.48273067e+01
3.49789490e+02	-1.51807919e+01
3.51471161e+02	-1.49915829e+01
3.53152832e+02	-1.50599728e+01
3.54834503e+02	-1.50542049e+01
3.56516174e+02	-1.47450619e+01
3.58197845e+02	-1.47501888e+01
3.59879517e+02	-1.48703671e+01
3.61561188e+02	-1.47384701e+01
3.63242859e+02	-1.46743221e+01
3.64924530e+02	-1.46805477e+01
3.66606201e+02	-1.46710567e+01
3.68287872e+02	-1.47166500e+01
3.69969543e+02	-1.45239925e+01
3.71651215e+02	-1.46206417e+01
3.73332886e+02	-1.46362362e+01
3.75014557e+02	-1.44136715e+01
3.76696228e+02	-1.44277706e+01
3.78377899e+02	-1.43097286e+01
3.80059570e+02	-1.43624325e+01
3.81741241e+02	-1.41607723e+01
3.83422913e+02	-1.42924557e+01
3.85104584e+02	-1.43048763e+01
3.86786255e+02	-1.42626095e+01
3.88467926e+02	-1.41866207e+01
3.90149597e+02	-1.43022518e+01
3.91831268e+02	-1.41790524e+01
3.93512939e+02	-1.40591183e+01
3.95194611e+02	-1.41420345e+01
3.96876282e+02	-1.41054440e+01
3.98557953e+02	-1.37042599e+01
4.00239624e+02	-1.39046078e+01
4.01921295e+02	-1.38683834e+01
4.03602966e+02	-1.40951900e+01
4.05284637e+02	-1.40632992e+01
4.06966309e+02	-1.38655453e+01
4.08647980e+02	-1.39893856e+01
4.10329651e+02	-1.40617123e+01
4.12011322e+02	-1.39094601e+01
4.13692993e+02	-1.39856625e+01
4.15374664e+02	-1.40907040e+01
4.17056335e+02	-1.39216671e+01
4.18738007e+02	-1.37651119e+01
4.20419678e+02	-1.37085629e+01
4.22101349e+02	-1.35582943e+01
4.23783020e+02	-1.36667843e+01
4.25464691e+02	-1.36560421e+01
4.27146362e+02	-1.35557919e+01
4.28828033e+02	-1.34153194e+01
4.30509705e+02	-1.35733395e+01
4.32191376e+02	-1.35436153e+01
4.33873047e+02	-1.34915218e+01
4.35554718e+02	-1.36503353e+01
4.37236389e+02	-1.33337460e+01
4.38918060e+02	-1.31569881e+01
4.40599731e+02	-1.29914303e+01
4.42281403e+02	-1.31324825e+01
4.43963074e+02	-1.33182430e+01
4.45644745e+02	-1.33598385e+01
4.47326416e+02	-1.33425045e+01
4.49008087e+02	-1.35162716e+01
4.50689758e+02	-1.32243099e+01
4.52371429e+02	-1.31747189e+01
4.54053101e+02	-1.32650509e+01
4.55734772e+02	-1.32083187e+01
4.57416443e+02	-1.35544491e+01
4.59098114e+02	-1.36384029e+01
4.60779785e+02	-1.36741390e+01
4.62461456e+02	-1.33245602e+01
4.64143127e+02	-1.34802914e+01
4.65824799e+02	-1.35208797e+01
4.67506470e+02	-1.33053951e+01
4.69188141e+02	-1.33573360e+01
4.70869812e+02	-1.33709164e+01
4.72551483e+02	-1.35875301e+01
4.74233154e+02	-1.37390804e+01
4.75914825e+02	-1.35357418e+01
4.77596497e+02	-1.35838070e+01
4.79278168e+02	-1.37276363e+01
4.80959839e+02	-1.34565792e+01
4.82641510e+02	-1.35314388e+01
4.84323181e+02	-1.33944149e+01
4.86004852e+02	-1.34018307e+01
4.87686523e+02	-1.34271297e+01
4.89368195e+02	-1.34361019e+01
4.91049866e+02	-1.32691402e+01
4.92731537e+02	-1.34620419e+01
4.94413208e+02	-1.34334469e+01
4.96094879e+02	-1.35325985e+01
4.97776550e+02	-1.33367367e+01
4.99458221e+02	-1.32274532e+01
5.01139893e+02	-1.30673885e+01
5.02821564e+02	-1.32105160e+01
5.04503235e+02	-1.30772152e+01
5.06184906e+02	-1.28416500e+01
5.07866577e+02	-1.29232845e+01
5.09548248e+02	-1.27189083e+01
5.11229919e+02	-1.29262142e+01
5.12911621e+02	-1.29820614e+01
5.14593323e+02	-1.28498898e+01
5.16275024e+02	-1.29740658e+01
5.17956726e+02	-1.28530025e+01
5.19638428e+02	-1.28657589e+01
5.21320129e+02	-1.29239559e+01
5.23001831e+02	-1.30635738e+01
5.24683533e+02	-1.29446468e+01
5.26365234e+02	-1.27704525e+01
5.28046936e+02	-1.26760311e+01
5.29728638e+02	-1.28494015e+01
5.31410339e+02	-1.26760311e+01
5.33092041e+02	-1.27651730e+01
5.34773743e+02	-1.27970943e+01
5.36455444e+02	-1.26135006e+01
5.38137146e+02	-1.26564999e+01
5.39818848e+02	-1.26603451e+01
5.41500549e+02	-1.28802242e+01
5.43182251e+02	-1.29295406e+01
5.44863953e+02	-1.30387630e+01
5.46545654e+02	-1.30866451e+01
5.48227356e+02	-1.30939083e+01
5.49909058e+02	-1.31838741e+01
5.51590759e+02	-1.28217525e+01
5.53272461e+02	-1.28720150e+01
5.54954163e+02	-1.28231869e+01
5.56635864e+02	-1.28492489e+01
5.58317566e+02	-1.28036861e+01
5.59999268e+02	-1.29678707e+01
5.61680969e+02	-1.30061092e+01
5.63362671e+02	-1.28548336e+01
5.65044373e+02	-1.30523434e+01
5.66726074e+02	-1.30014706e+01
5.68407776e+02	-1.29721737e+01
5.70089478e+02	-1.28544979e+01
5.71771179e+02	-1.27548885e+01
5.73452881e+02	-1.24592342e+01
5.75134583e+02	-1.25863705e+01
5.76816284e+02	-1.26755733e+01
5.78497986e+02	-1.25764828e+01
5.80179688e+02	-1.25322628e+01
5.81861389e+02	-1.25162716e+01
5.83543091e+02	-1.26903744e+01
5.85224792e+02	-1.24049740e+01
5.86906494e+02	-1.23534603e+01
5.88588196e+02	-1.23359127e+01
5.90269897e+02	-1.22457027e+01
5.91951599e+02	-1.24075985e+01
5.93633301e+02	-1.24030819e+01
5.95315002e+02	-1.21799679e+01
5.96996704e+02	-1.23192501e+01
5.98678406e+02	-1.24453182e+01
6.00360107e+02	-1.21423092e+01
6.02041809e+02	-1.20975704e+01
6.03723511e+02	-1.20934811e+01
6.05405212e+02	-1.19171810e+01
6.07086914e+02	-1.20168819e+01
6.08768616e+02	-1.20218258e+01
6.10450317e+02	-1.21077023e+01
6.12132019e+02	-1.22640743e+01
6.13813721e+02	-1.20798397e+01
6.15495422e+02	-1.20055599e+01
6.17177124e+02	-1.20452938e+01
6.18858826e+02	-1.23460140e+01
6.20540527e+02	-1.22313900e+01
6.22222229e+02	-1.19098873e+01
6.23903931e+02	-1.19602718e+01
6.25585632e+02	-1.21335812e+01
6.27267334e+02	-1.21285763e+01
6.28949036e+02	-1.20401363e+01
6.30630737e+02	-1.20397091e+01
6.32312439e+02	-1.20689754e+01
6.33994141e+02	-1.20460873e+01
6.35675842e+02	-1.20701351e+01
6.37357544e+02	-1.20091915e+01
6.39039246e+02	-1.21532650e+01
6.40720947e+02	-1.22347775e+01
6.42402649e+02	-1.22358150e+01
6.44084351e+02	-1.21192074e+01
6.45766052e+02	-1.18035946e+01
6.47447754e+02	-1.18960934e+01
6.49129456e+02	-1.20477657e+01
6.50811157e+02	-1.20022030e+01
6.52492859e+02	-1.20313778e+01
6.54174561e+02	-1.21826839e+01
6.55856262e+02	-1.19053097e+01
6.57537964e+02	-1.17758541e+01
6.59219666e+02	-1.18490963e+01
6.60901367e+02	-1.20007687e+01
6.62583069e+02	-1.21391354e+01
6.64264771e+02	-1.20732784e+01
6.65946472e+02	-1.22704220e+01
6.67628174e+02	-1.22493038e+01
6.69309875e+02	-1.20953732e+01
6.70991577e+02	-1.19197140e+01
6.72673279e+02	-1.22311153e+01
6.74354980e+02	-1.22210140e+01
6.76036682e+02	-1.21819820e+01
6.77718384e+02	-1.24106808e+01
6.79400085e+02	-1.24566708e+01
6.81081787e+02	-1.23231564e+01
6.82763489e+02	-1.21962643e+01
6.84445190e+02	-1.22005367e+01
6.86126892e+02	-1.23646297e+01
6.87808594e+02	-1.23003902e+01
6.89490295e+02	-1.22083187e+01
6.91171997e+02	-1.20513668e+01
6.92853699e+02	-1.21077938e+01
6.94535400e+02	-1.20552731e+01
6.96217102e+02	-1.23573055e+01
6.97898804e+02	-1.23058224e+01
6.99580505e+02	-1.22950802e+01
7.01262207e+02	-1.21905880e+01
7.02943909e+02	-1.22159481e+01
7.04625610e+02	-1.21040096e+01
7.06307312e+02	-1.22517452e+01
7.07989014e+02	-1.22914181e+01
7.09670715e+02	-1.21882381e+01
7.11352417e+02	-1.19615536e+01
7.13034119e+02	-1.22325497e+01
7.14715820e+02	-1.20600033e+01
7.16397522e+02	-1.24148312e+01
7.18079224e+02	-1.23615475e+01
7.19760925e+02	-1.22426510e+01
7.21442627e+02	-1.23445187e+01
7.23124329e+02	-1.23893185e+01
7.24806030e+02	-1.22947140e+01
7.26487732e+02	-1.21783504e+01
7.28169434e+02	-1.22490597e+01
7.29851135e+02	-1.20456600e+01
7.31532837e+02	-1.20295773e+01
7.33214539e+02	-1.20382137e+01
7.34896240e+02	-1.23205013e+01
7.36577942e+02	-1.21634274e+01
7.38259644e+02	-1.21914120e+01
7.39941345e+02	-1.20752316e+01
7.41623047e+02	-1.21106014e+01
7.43304749e+02	-1.21302853e+01
7.44986450e+02	-1.22087154e+01
7.46668152e+02	-1.21304684e+01
7.48349854e+02	-1.19861202e+01
7.50031555e+02	-1.21322689e+01
7.51713257e+02	-1.19727230e+01
7.53394958e+02	-1.22216549e+01
7.55076660e+02	-1.20051022e+01
7.56758362e+02	-1.21232357e+01
7.58440063e+02	-1.18547726e+01
7.60121765e+02	-1.20669613e+01
7.61803467e+02	-1.18872738e+01
7.63485168e+02	-1.19817257e+01
7.65166870e+02	-1.20221004e+01
7.66848572e+02	-1.19806271e+01
7.68530273e+02	-1.19765072e+01
7.70211975e+02	-1.19375668e+01
7.71893677e+02	-1.20934200e+01
7.73575378e+02	-1.18990536e+01
7.75257080e+02	-1.17663631e+01
7.76938782e+02	-1.20148373e+01
7.78620483e+02	-1.19050961e+01
7.80302185e+02	-1.19076900e+01
7.81983887e+02	-1.19774837e+01
7.83665588e+02	-1.20194454e+01
7.85347290e+02	-1.19031124e+01
7.87028992e+02	-1.20477352e+01
7.88710693e+02	-1.19530392e+01
7.90392395e+02	-1.16393185e+01
7.92074097e+02	-1.17329159e+01
7.93755798e+02	-1.17928219e+01
7.95437500e+02	-1.16658993e+01
7.97119202e+02	-1.16722469e+01
7.98800903e+02	-1.17320309e+01
8.00482605e+02	-1.18358212e+01
8.02164307e+02	-1.17673397e+01
8.03846008e+02	-1.17520809e+01
8.05527710e+02	-1.17800655e+01
8.07209412e+02	-1.18615170e+01
8.08891113e+02	-1.17547359e+01
8.10572815e+02	-1.16092587e+01
8.12254517e+02	-1.17448483e+01
8.13936218e+02	-1.17798519e+01
8.15617920e+02	-1.18243160e+01
8.17299622e+02	-1.18772335e+01
8.18981323e+02	-1.19708004e+01
8.20663025e+02	-1.17851315e+01
8.22344727e+02	-1.18625546e+01
8.24026428e+02	-1.18937740e+01
8.25708130e+02	-1.19344234e+01
8.27389832e+02	-1.19921932e+01
8.29071533e+02	-1.16188717e+01
8.30753235e+02	-1.16687374e+01
8.32434937e+02	-1.18008480e+01
8.34116638e+02	-1.19787045e+01
8.35798340e+02	-1.18850460e+01
8.37480042e+02	-1.18375301e+01
8.39161743e+02	-1.19259396e+01
8.40843445e+02	-1.20497189e+01
8.42525146e+02	-1.19971981e+01
8.44206848e+02	-1.22121944e+01
8.45888550e+02	-1.21510677e+01
8.47570251e+02	-1.21632748e+01
8.49251953e+02	-1.22122860e+01
8.50933655e+02	-1.20281429e+01
8.52615356e+02	-1.19550228e+01
8.54297058e+02	-1.21278133e+01
8.55978760e+02	-1.19776363e+01
8.57660461e+02	-1.19595394e+01
8.59342163e+02	-1.20218563e+01
8.61023865e+02	-1.22319393e+01
8.62705566e+02	-1.19742794e+01
8.64387268e+02	-1.20390682e+01
8.66068970e+02	-1.20705318e+01
8.67750671e+02	-1.19988766e+01
8.69432373e+02	-1.18329830e+01
8.71114075e+02	-1.19623470e+01
8.72795776e+02	-1.19384518e+01
8.74477478e+02	-1.19815121e+01
8.76159180e+02	-1.20783749e+01
8.77840881e+02	-1.21315975e+01
8.79522583e+02	-1.21151180e+01
8.81204285e+02	-1.22108517e+01
8.82885986e+02	-1.18820553e+01
8.84567688e+02	-1.20400448e+01
8.86249390e+02	-1.19203243e+01
8.87931091e+02	-1.17624264e+01
8.89612793e+02	-1.16097164e+01
8.91294495e+02	-1.19205074e+01
8.92976196e+02	-1.16702023e+01
8.94657898e+02	-1.15768185e+01
8.96339600e+02	-1.16142330e+01
8.98021301e+02	-1.15783749e+01
8.99703003e+02	-1.15118160e+01
9.01384705e+02	-1.14383297e+01
9.03066406e+02	-1.16499081e+01
9.04748108e+02	-1.15216427e+01
9.06429810e+02	-1.15206356e+01
9.08111511e+02	-1.15289974e+01
9.09793213e+02	-1.14489498e+01
9.11474915e+02	-1.14490719e+01
9.13156616e+02	-1.14689083e+01
9.14838318e+02	-1.15766964e+01
9.16520020e+02	-1.14541378e+01
9.18201721e+02	-1.14601498e+01
9.19883423e+02	-1.15970211e+01
9.21565125e+02	-1.15617733e+01
9.23246826e+02	-1.15069027e+01
9.24928528e+02	-1.14949703e+01
9.26610229e+02	-1.14780025e+01
9.28291931e+02	-1.15307064e+01
9.29973633e+02	-1.14413204e+01
9.31655334e+02	-1.13997555e+01
9.33337036e+02	-1.13505001e+01
9.35018738e+02	-1.12561092e+01
9.36700439e+02	-1.12075253e+01
9.38382141e+02	-1.10590267e+01
9.40063843e+02	-1.10976925e+01
9.41745544e+02	-1.08994503e+01
9.43427246e+02	-1.10725155e+01
9.45108948e+02	-1.11700802e+01
9.46790649e+02	-1.10887814e+01
9.48472351e+02	-1.12136593e+01
9.50154053e+02	-1.11937618e+01
9.51835754e+02	-1.11940975e+01
9.53517456e+02	-1.11667843e+01
9.55199158e+02	-1.11844845e+01
9.56880859e+02	-1.11113033e+01
9.58562561e+02	-1.12137508e+01
9.60244263e+02	-1.10936947e+01
9.61925964e+02	-1.11113338e+01
9.63607666e+02	-1.09955807e+01
9.65289368e+02	-1.10732784e+01
9.66971069e+02	-1.09682369e+01
9.68652771e+02	-1.09971981e+01
9.70334473e+02	-1.09516964e+01
9.72016174e+02	-1.07135067e+01
9.73697876e+02	-1.09609432e+01
9.75379578e+02	-1.07984066e+01
9.77061279e+02	-1.07379513e+01
9.78742981e+02	-1.09994259e+01
9.80424683e+02	-1.09097347e+01
9.82106384e+02	-1.08130550e+01
9.83788086e+02	-1.10312862e+01
9.85469788e+02	-1.10969296e+01
9.87151489e+02	-1.08938656e+01
9.88833191e+02	-1.08708248e+01
9.90514893e+02	-1.07964230e+01
9.92196594e+02	-1.08314877e+01
9.93878296e+02	-1.10289364e+01
9.95559998e+02	-1.09079952e+01
9.97241699e+02	-1.08396664e+01
9.98923401e+02	-1.08528194e+01
1.00060510e+03	-1.08267879e+01
1.00228680e+03	-1.09295101e+01
1.00396851e+03	-1.08249264e+01
1.00565021e+03	-1.08526669e+01
1.00733191e+03	-1.08499813e+01
1.00901361e+03	-1.09875851e+01
1.01069531e+03	-1.07778683e+01
1.01237701e+03	-1.06421566e+01
1.01405872e+03	-1.10022030e+01
1.01574042e+03	-1.08860226e+01
1.01742212e+03	-1.11552486e+01
1.01910382e+03	-1.12327328e+01
1.02078552e+03	-1.11717587e+01
1.02246722e+03	-1.08778133e+01
1.02414893e+03	-1.08134518e+01
1.02583057e+03	-1.08898678e+01
1.02751221e+03	-1.10715084e+01
1.02919385e+03	-1.09084530e+01
1.03087549e+03	-1.08450680e+01
1.03255713e+03	-1.09963741e+01
1.03423877e+03	-1.08184872e+01
1.03592041e+03	-1.07113705e+01
1.03760205e+03	-1.07742977e+01
1.03928369e+03	-1.06927853e+01
1.04096533e+03	-1.07918148e+01
1.04264697e+03	-1.08453426e+01
1.04432861e+03	-1.09183102e+01
1.04601025e+03	-1.08953304e+01
1.04769189e+03	-1.11003475e+01
1.04937354e+03	-1.11215572e+01
1.05105518e+03	-1.10584774e+01
1.05273682e+03	-1.10847836e+01
1.05441846e+03	-1.10376644e+01
1.05610010e+03	-1.09966183e+01
1.05778174e+03	-1.10663509e+01
1.05946338e+03	-1.11032162e+01
1.06114502e+03	-1.10459347e+01
1.06282666e+03	-1.11193295e+01
1.06450830e+03	-1.13332882e+01
1.06618994e+03	-1.13420773e+01
1.06787158e+03	-1.12393246e+01
1.06955322e+03	-1.13053036e+01
1.07123486e+03	-1.13196163e+01
1.07291650e+03	-1.15524960e+01
1.07459814e+03	-1.14462337e+01
1.07627979e+03	-1.14709835e+01
1.07796143e+03	-1.11900387e+01
1.07964307e+03	-1.11225948e+01
1.08132471e+03	-1.11355648e+01
1.08300635e+03	-1.09780636e+01
1.08468799e+03	-1.10081539e+01
1.08636963e+03	-1.09912777e+01
1.08805127e+03	-1.12431393e+01
1.08973291e+03	-1.12448788e+01
1.09141455e+03	-1.11949825e+01
1.09309619e+03	-1.11970882e+01
1.09477783e+03	-1.11185360e+01
1.09645947e+03	-1.09582882e+01
1.09814111e+03	-1.11510372e+01
1.09982275e+03	-1.09714108e+01
1.10150439e+03	-1.10001583e+01
1.10318604e+03	-1.08333492e+01
1.10486768e+03	-1.10158138e+01
1.10654932e+03	-1.10781612e+01
1.10823096e+03	-1.07412167e+01
1.10991260e+03	-1.06484737e+01
1.11159424e+03	-1.05477657e+01
1.11327588e+03	-1.06693478e+01
1.11495752e+03	-1.09298763e+01
1.11663916e+03	-1.09516354e+01
1.11832080e+03	-1.09637203e+01
1.12000244e+03	-1.09143734e+01
1.12168408e+03	-1.08259029e+01
1.12336572e+03	-1.08464718e+01
1.12504736e+03	-1.08156796e+01
1.12672900e+03	-1.07010250e+01
1.12841064e+03	-1.09245052e+01
1.13009229e+03	-1.09808712e+01
1.13177393e+03	-1.10790462e+01
1.13345557e+03	-1.09819393e+01
1.13513721e+03	-1.09024715e+01
1.13681885e+03	-1.09601192e+01
1.13850049e+03	-1.10146236e+01
1.14018213e+03	-1.10363522e+01
1.14186377e+03	-1.10916805e+01
1.14354541e+03	-1.10280819e+01
1.14522705e+03	-1.08463802e+01
1.14690869e+03	-1.10195370e+01
1.14859033e+03	-1.11375790e+01
1.15027197e+03	-1.10942135e+01
1.15195361e+03	-1.11009274e+01
1.15363525e+03	-1.10212154e+01
1.15531689e+03	-1.10976009e+01
1.15699854e+03	-1.11320858e+01
1.15868018e+03	-1.10959530e+01
1.16036182e+03	-1.10871029e+01
1.16204346e+03	-1.09785213e+01
1.16372510e+03	-1.09719601e+01
1.16540674e+03	-1.10481930e+01
1.16708838e+03	-1.11996212e+01
1.16877002e+03	-1.11293392e+01
1.17045166e+03	-1.10680904e+01
1.17213330e+03	-1.11099606e+01
1.17381494e+03	-1.11334896e+01
1.17549658e+03	-1.09657040e+01
1.17717822e+03	-1.10726681e+01
1.17885986e+03	-1.11114559e+01
1.18054150e+03	-1.09399471e+01
1.18222314e+03	-1.08411007e+01
1.18390479e+03	-1.10484982e+01
1.18558643e+03	-1.10382442e+01
1.18726807e+03	-1.11500301e+01
1.18894971e+03	-1.11084042e+01
1.19063135e+03	-1.09388485e+01
1.19231299e+03	-1.08945065e+01
1.19399463e+03	-1.10658016e+01
1.19567627e+03	-1.09594784e+01
1.19735791e+03	-1.11403255e+01
1.19903955e+03	-1.10292721e+01
1.20072119e+03	-1.09287777e+01
1.20240283e+03	-1.10951595e+01
1.20408447e+03	-1.11647396e+01
1.20576611e+03	-1.10918331e+01
1.20744775e+03	-1.09998226e+01
1.20912939e+03	-1.09596004e+01
1.21081104e+03	-1.10302181e+01
1.21249268e+03	-1.10105343e+01
1.21417432e+03	-1.08709469e+01
1.21585596e+03	-1.09131832e+01
1.21753760e+03	-1.07472591e+01
1.21921924e+03	-1.08418331e+01
1.22090088e+03	-1.07729244e+01
1.22258252e+03	-1.07221737e+01
1.22426416e+03	-1.06721249e+01
1.22594580e+03	-1.06139889e+01
1.22762744e+03	-1.06402645e+01
1.22930908e+03	-1.05448055e+01
1.23099072e+03	-1.05863705e+01
1.23267236e+03	-1.03920956e+01
1.23435400e+03	-1.06602535e+01
1.23603564e+03	-1.06357174e+01
1.23771729e+03	-1.05478573e+01
1.23939893e+03	-1.07493343e+01
1.24108057e+03	-1.07323971e+01
1.24276221e+03	-1.06930294e+01
1.24444385e+03	-1.05685787e+01
1.24612549e+03	-1.05836239e+01
1.24780713e+03	-1.06991940e+01
1.24948877e+03	-1.07055416e+01
1.25117041e+03	-1.05599422e+01
1.25285205e+03	-1.03773251e+01
1.25453369e+03	-1.05582638e+01
1.25621533e+03	-1.04823360e+01
1.25789697e+03	-1.06606808e+01
1.25957861e+03	-1.07262020e+01
1.26126025e+03	-1.08024349e+01
1.26294189e+03	-1.08730526e+01
1.26462354e+03	-1.06128292e+01
1.26630518e+03	-1.06655636e+01
1.26798682e+03	-1.06445370e+01
1.26966846e+03	-1.08251095e+01
1.27135010e+03	-1.07175350e+01
1.27303174e+03	-1.06196346e+01
1.27471338e+03	-1.05250912e+01
1.27639502e+03	-1.06339779e+01
1.27807666e+03	-1.05130062e+01
1.27975830e+03	-1.06509151e+01
1.28143994e+03	-1.05558529e+01
1.28312158e+03	-1.05562496e+01
1.28480322e+03	-1.05166988e+01
1.28648486e+03	-1.06066952e+01
1.28816650e+03	-1.05394344e+01
1.28984814e+03	-1.04787350e+01
1.29152979e+03	-1.05697689e+01
1.29321143e+03	-1.05402889e+01
1.29489307e+03	-1.04080868e+01
1.29657471e+03	-1.04771481e+01
1.29825635e+03	-1.03953304e+01
1.29993799e+03	-1.04060116e+01
1.30161963e+03	-1.04149837e+01
1.30330127e+03	-1.05040646e+01
1.30498291e+03	-1.03389034e+01
1.30666455e+03	-1.04821529e+01
1.30834619e+03	-1.04773006e+01
1.31002783e+03	-1.05521908e+01
1.31170947e+03	-1.04733028e+01
1.31339111e+03	-1.04922543e+01
1.31507275e+03	-1.07427120e+01
1.31675439e+03	-1.07182369e+01
1.31843604e+03	-1.05625362e+01
1.32011768e+03	-1.04562130e+01
1.32179932e+03	-1.03512325e+01
1.32348096e+03	-1.02719173e+01
1.32516260e+03	-1.03460751e+01
1.32684424e+03	-1.04739742e+01
1.32852588e+03	-1.04226437e+01
1.33020752e+03	-1.04044552e+01
1.33188916e+03	-1.02631283e+01
1.33357080e+03	-1.02093258e+01
1.33525244e+03	-1.01447811e+01
1.33693408e+03	-1.00342770e+01
1.33861572e+03	-1.02889767e+01
1.34029736e+03	-1.01920834e+01
1.34197900e+03	-1.02427425e+01
1.34366064e+03	-1.02200680e+01
1.34534229e+03	-1.02837582e+01
1.34702393e+03	-1.01902828e+01
1.34870557e+03	-1.01208248e+01
1.35038721e+03	-1.01661434e+01
1.35206885e+03	-1.03136654e+01
1.35375049e+03	-1.02959652e+01
1.35543213e+03	-1.02434444e+01
1.35711377e+03	-1.03256893e+01
1.35879541e+03	-1.03673153e+01
1.36047705e+03	-1.05130672e+01
1.36215869e+03	-1.04710140e+01
1.36384033e+03	-1.03054562e+01
1.36552197e+03	-1.02207394e+01
1.36720361e+03	-1.02511959e+01
1.36888525e+03	-1.02882137e+01
1.37056689e+03	-1.03103085e+01
1.37224854e+03	-1.02164669e+01
1.37393018e+03	-1.01833553e+01
1.37561182e+03	-1.04061947e+01
1.37729346e+03	-1.04850521e+01
1.37897510e+03	-1.05476437e+01
1.38065674e+03	-1.03040218e+01
1.38233838e+03	-1.04356747e+01
1.38402002e+03	-1.03954220e+01
1.38570166e+03	-1.01943417e+01
1.38738330e+03	-1.03478146e+01
1.38906494e+03	-1.02887325e+01
1.39074658e+03	-1.03636837e+01
1.39242822e+03	-1.03657284e+01
1.39410986e+03	-1.03374691e+01
1.39579150e+03	-1.04062862e+01
1.39747314e+03	-1.02717648e+01
1.39915479e+03	-1.03473873e+01
1.40083643e+03	-1.05747738e+01
1.40251807e+03	-1.04700680e+01
1.40419971e+03	-1.02204647e+01
1.40588135e+03	-1.00820370e+01
1.40756299e+03	-1.00762691e+01
1.40924463e+03	-9.91098595e+00
1.41092627e+03	-1.01981258e+01
1.41260791e+03	-1.01986752e+01
1.41428955e+03	-1.00639095e+01
1.41597119e+03	-1.01072445e+01
1.41765283e+03	-1.02445431e+01
1.41933447e+03	-1.02150021e+01
1.42101611e+03	-1.00231991e+01
1.42269775e+03	-9.96213341e+00
1.42437939e+03	-1.01608334e+01
1.42606104e+03	-1.01289730e+01
1.42774268e+03	-1.01507015e+01
1.42942432e+03	-1.01305294e+01
1.43110596e+03	-1.01203671e+01
1.43278760e+03	-1.01801205e+01
1.43446924e+03	-1.00507565e+01
1.43615088e+03	-1.02832394e+01
1.43783252e+03	-1.01271420e+01
1.43951416e+03	-1.01011410e+01
1.44119580e+03	-1.01041622e+01
1.44287744e+03	-1.01585445e+01
1.44455908e+03	-1.02276058e+01
1.44624072e+03	-1.00034237e+01
1.44792236e+03	-1.02126217e+01
1.44960400e+03	-1.00002499e+01
1.45128564e+03	-1.03003597e+01
1.45296729e+03	-1.01194210e+01
1.45464893e+03	-1.00520382e+01
1.45633057e+03	-9.96967125e+00
1.45801221e+03	-9.83402061e+00
1.45969385e+03	-9.83707237e+00
1.46137549e+03	-9.85098839e+00
1.46305713e+03	-1.01889095e+01
1.46473877e+03	-9.99014854e+00
1.46642041e+03	-9.87558556e+00
1.46810205e+03	-9.94769859e+00
1.46978369e+03	-9.89587975e+00
1.47146533e+03	-9.83817101e+00
1.47314697e+03	-1.00241756e+01
1.47482861e+03	-1.00166378e+01
1.47651025e+03	-1.01578426e+01
1.47819189e+03	-9.96170616e+00
1.47987354e+03	-9.99191856e+00
1.48155518e+03	-9.94852257e+00
1.48323682e+03	-9.92398643e+00
1.48491846e+03	-9.97308922e+00
1.48660010e+03	-9.98093224e+00
1.48828174e+03	-1.00620174e+01
1.48996338e+03	-1.00931759e+01
1.49164502e+03	-1.02073421e+01
1.49332666e+03	-1.02237911e+01
1.49500830e+03	-1.02421017e+01
1.49668994e+03	-1.01334591e+01
1.49837158e+03	-1.01172543e+01
1.50005322e+03	-1.00223751e+01
1.50173486e+03	-1.00004025e+01
1.50341650e+03	-1.00504513e+01
1.50509814e+03	-9.96658897e+00
1.50677979e+03	-1.00791378e+01
1.50846143e+03	-1.02630062e+01
1.51014307e+03	-1.00755062e+01
1.51182471e+03	-1.00113583e+01
1.51350635e+03	-9.95322227e+00
1.51518799e+03	-9.86520958e+00
1.51686963e+03	-9.76315880e+00
1.51855127e+03	-9.65189171e+00
1.52023291e+03	-9.68655968e+00
1.52191455e+03	-9.64325523e+00
1.52359619e+03	-9.65793419e+00
1.52527783e+03	-9.55338097e+00
1.52695947e+03	-9.75171471e+00
1.52864111e+03	-9.71979332e+00
1.53032275e+03	-9.72205162e+00
1.53200439e+03	-9.75873375e+00
1.53368604e+03	-9.71838951e+00
1.53536768e+03	-1.00157833e+01
1.53704932e+03	-9.75516319e+00
1.53873096e+03	-9.68408775e+00
1.54041260e+03	-9.68253136e+00
1.54209424e+03	-9.65292931e+00
1.54377588e+03	-9.68405724e+00
1.54545752e+03	-9.62970543e+00
1.54713916e+03	-9.73834801e+00
1.54882080e+03	-9.82495689e+00
1.55050244e+03	-9.60486412e+00
1.55218408e+03	-9.81986046e+00
1.55386572e+03	-9.94431114e+00
1.55554736e+03	-9.56366539e+00
1.55722900e+03	-9.44568443e+00
1.55891064e+03	-9.52466393e+00
1.56059229e+03	-9.62012291e+00
1.56227393e+03	-9.66339684e+00
1.56395557e+03	-9.66831017e+00
1.56563721e+03	-9.81589317e+00
1.56731885e+03	-9.71713829e+00
1.56900049e+03	-9.90427208e+00
1.57068213e+03	-9.83051109e+00
1.57236377e+03	-9.87906456e+00
1.57404541e+03	-9.93497276e+00
1.57572705e+03	-9.84992027e+00
1.57740869e+03	-9.65707970e+00
1.57909033e+03	-9.56833458e+00
1.58077197e+03	-9.69913292e+00
1.58245361e+03	-9.67062950e+00
1.58413525e+03	-9.51502037e+00
1.58581689e+03	-9.45358849e+00
1.58749854e+03	-9.61951256e+00
1.58918018e+03	-9.74851036e+00
1.59086182e+03	-9.66773033e+00
1.59254346e+03	-9.70056725e+00
1.59422510e+03	-9.77747154e+00
1.59590674e+03	-9.70197105e+00
1.59758838e+03	-9.52191734e+00
1.59927002e+03	-9.72934532e+00
1.60095166e+03	-9.91644859e+00
1.60263330e+03	-9.74909019e+00
1.60431494e+03	-9.81372643e+00
1.60599658e+03	-9.85599327e+00
1.60767822e+03	-9.80585289e+00
1.60935986e+03	-9.83972740e+00
1.61104150e+03	-1.00449886e+01
1.61272314e+03	-1.00075130e+01
1.61440479e+03	-1.00218258e+01
1.61608643e+03	-1.00029354e+01
1.61776807e+03	-9.97171593e+00
1.61944971e+03	-9.95425987e+00
1.62113135e+03	-1.01467342e+01
1.62281299e+03	-1.00656185e+01
1.62449463e+03	-1.00140438e+01
1.62617627e+03	-9.83142662e+00
1.62785791e+03	-9.92593956e+00
1.62953955e+03	-1.02051449e+01
1.63122119e+03	-1.00310726e+01
1.63290283e+03	-9.96259117e+00
1.63458447e+03	-9.97015953e+00
1.63626611e+03	-9.77130699e+00
1.63794775e+03	-9.74588585e+00
1.63962939e+03	-9.62390709e+00
1.64131104e+03	-9.63672447e+00
1.64299268e+03	-9.66406822e+00
1.64467432e+03	-9.83484459e+00
1.64635596e+03	-9.74530602e+00
1.64803760e+03	-9.84760094e+00
1.64971924e+03	-9.74765587e+00
1.65140088e+03	-9.64829063e+00
1.65308252e+03	-9.50064659e+00
1.65476416e+03	-9.47104454e+00
1.65644580e+03	-9.35544395e+00
1.65812744e+03	-9.63330650e+00
1.65980908e+03	-9.44257164e+00
1.66149072e+03	-9.51349449e+00
1.66317236e+03	-9.44705772e+00
1.66485400e+03	-9.55875206e+00
1.66653564e+03	-9.66513634e+00
1.66821729e+03	-9.55463219e+00
1.66989893e+03	-9.57410240e+00
1.67158057e+03	-9.64649010e+00
1.67326221e+03	-9.53796959e+00
1.67494385e+03	-9.58347130e+00
1.67662549e+03	-9.59744835e+00
1.67830713e+03	-9.73111534e+00
1.67998877e+03	-9.81885338e+00
