# Supplementary material for: Study on effects of the train-induced airflow on the temperature field of single-track high-speed railway tunnels in cold regions
Source: Sci Rep. 2025 Aug 21;15:30713. doi: 10.1038/s41598-025-16068-4 (PMC12370937; doi:10.1038/s41598-025-16068-4)
Supplement: Supplementary file 1 — Supplementary Material 1 [file 41598_2025_16068_MOESM1_ESM.zip › Relevant document/External temperature(data)/-20.xlsx]

## Sheet: -20
[Name]
Series 1 at /LINE:Line 1
[Data]
Z [ m ]	Temperature [ C ]
0	-20
1.68168	-19.9201
3.36336	-19.8854
5.04504	-19.8533
6.72673	-19.8239
8.40841	-19.7872
10.0901	-19.7013
11.7718	-19.6749
13.4535	-19.6316
15.1351	-19.6112
16.8168	-19.5935
18.4985	-19.5102
20.1802	-19.4512
21.8619	-19.2785
23.5435	-19.4129
25.2252	-19.3121
26.9069	-19.2656
28.5886	-19.3133
30.2703	-19.2113
31.952	-19.1834
33.6336	-19.1618
35.3153	-19.1494
36.997	-19.0153
38.6787	-18.9095
40.3604	-18.8657
42.0421	-18.9034
43.7237	-18.9074
45.4054	-18.8593
47.0871	-18.8418
48.7688	-18.8003
50.4505	-18.8561
52.1321	-18.9886
53.8138	-18.9175
55.4955	-18.7059
57.1772	-18.8114
58.8589	-18.6439
60.5406	-18.641
62.2222	-18.4662
63.9039	-18.6963
65.5856	-18.7388
67.2673	-18.7772
68.949	-18.7548
70.6306	-18.6385
72.3123	-18.493
73.994	-18.575
75.6757	-18.4876
77.3574	-18.4675
79.039	-18.5477
80.7207	-18.5482
82.4024	-18.4058
84.0841	-18.5479
85.7658	-18.3364
87.4474	-18.4483
89.1291	-18.4284
90.8108	-18.1775
92.4925	-18.3531
94.1741	-18.4023
95.8558	-18.4307
97.5375	-18.4185
99.2192	-18.2567
100.901	-18.2743
102.583	-18.2626
104.264	-18.2318
105.946	-18.278
107.628	-18.0834
109.309	-18.0698
110.991	-17.9566
112.673	-18.0403
114.354	-17.8314
116.036	-17.9563
117.718	-17.9198
119.399	-17.867
121.081	-18.1725
122.763	-18.1444
124.444	-18.0706
126.126	-18.0668
127.808	-17.9858
129.489	-17.9414
131.171	-17.9038
132.853	-17.8917
134.534	-17.9065
136.216	-17.7454
137.898	-17.6749
139.58	-17.7364
141.261	-17.8086
142.943	-17.6283
144.625	-17.4969
146.306	-17.5241
147.988	-17.6025
149.67	-17.396
151.351	-17.3289
153.033	-17.1672
154.715	-17.2753
156.396	-17.2373
158.078	-17.2147
159.76	-17.2014
161.441	-17.3227
163.123	-17.1346
164.805	-17.2453
166.487	-17.1108
168.168	-17.0099
169.85	-16.924
171.532	-17.0438
173.213	-16.8601
174.895	-17.0907
176.577	-16.7519
178.258	-16.7613
179.94	-16.6332
181.622	-16.5008
183.303	-16.5315
184.985	-16.6487
186.667	-16.7759
188.348	-16.8904
190.03	-16.844
191.712	-16.8384
193.393	-16.8738
195.075	-16.7718
196.757	-16.6304
198.439	-16.6171
200.12	-16.5528
201.802	-16.5325
203.484	-16.2336
205.165	-16.5475
206.847	-16.7647
208.529	-16.703
210.21	-16.6928
211.892	-16.5453
213.574	-16.5176
215.255	-16.4103
216.937	-16.4339
218.619	-16.4614
220.3	-16.4804
221.982	-16.2087
223.664	-16.2223
225.346	-16.4732
227.027	-16.3358
228.709	-16.375
230.391	-16.273
232.072	-16.1513
233.754	-16.0008
235.436	-15.6447
237.117	-15.9028
238.799	-15.6879
240.481	-15.5762
242.162	-15.5467
243.844	-15.4992
245.526	-15.5648
247.207	-15.4095
248.889	-15.2402
250.571	-15.378
252.253	-15.2246
253.934	-15.1492
255.616	-15.1869
257.298	-15.0967
258.979	-15.228
260.661	-15.2216
262.343	-14.9633
264.024	-15.1994
265.706	-15.2664
267.388	-15.1735
269.069	-15.3204
270.751	-15.2513
272.433	-15.3973
274.114	-15.0856
275.796	-15.1067
277.478	-15.2509
279.159	-15.0244
280.841	-14.8487
282.523	-15.1016
284.204	-14.9514
285.886	-14.8256
287.568	-14.7585
289.249	-14.5372
290.931	-14.3943
292.613	-14.7173
294.294	-14.8372
295.976	-15.0348
297.658	-14.8418
299.339	-14.9097
301.021	-14.8905
302.703	-14.8767
304.384	-14.7853
306.066	-15.0322
307.748	-14.8525
309.429	-14.6428
311.111	-14.6027
312.793	-14.6802
314.474	-14.7162
316.156	-14.6859
317.838	-14.7406
319.519	-14.9737
321.201	-14.9167
322.883	-15.0877
324.564	-15.1053
326.246	-15.1454
327.928	-15.1707
329.609	-15.2378
331.291	-15.1034
332.973	-15.0823
334.654	-15.1993
336.336	-15.1048
338.018	-14.9572
339.699	-14.9087
341.381	-14.816
343.063	-14.8768
344.744	-14.974
346.426	-14.9724
348.108	-14.8273
349.789	-15.1808
351.471	-14.9916
353.153	-15.06
354.835	-15.0542
356.516	-14.7451
358.198	-14.7502
359.88	-14.8704
361.561	-14.7385
363.243	-14.6743
364.925	-14.6805
366.606	-14.6711
368.288	-14.7166
369.97	-14.524
371.651	-14.6206
373.333	-14.6362
375.015	-14.4137
376.696	-14.4278
378.378	-14.3097
380.06	-14.3624
381.741	-14.1608
383.423	-14.2925
385.105	-14.3049
386.786	-14.2626
388.468	-14.1866
390.15	-14.3023
391.831	-14.1791
393.513	-14.0591
395.195	-14.142
396.876	-14.1054
398.558	-13.7043
400.24	-13.9046
401.921	-13.8684
403.603	-14.0952
405.285	-14.0633
406.966	-13.8655
408.648	-13.9894
410.33	-14.0617
412.011	-13.9095
413.693	-13.9857
415.375	-14.0907
417.056	-13.9217
418.738	-13.7651
420.42	-13.7086
422.101	-13.5583
423.783	-13.6668
425.465	-13.656
427.146	-13.5558
428.828	-13.4153
430.51	-13.5733
432.191	-13.5436
433.873	-13.4915
435.555	-13.6503
437.236	-13.3337
438.918	-13.157
440.6	-12.9914
442.281	-13.1325
443.963	-13.3182
445.645	-13.3598
447.326	-13.3425
449.008	-13.5163
450.69	-13.2243
452.371	-13.1747
454.053	-13.2651
455.735	-13.2083
457.416	-13.5544
459.098	-13.6384
460.78	-13.6741
462.461	-13.3246
464.143	-13.4803
465.825	-13.5209
467.506	-13.3054
469.188	-13.3573
470.87	-13.3709
472.551	-13.5875
474.233	-13.7391
475.915	-13.5357
477.596	-13.5838
479.278	-13.7276
480.96	-13.4566
482.642	-13.5314
484.323	-13.3944
486.005	-13.4018
487.687	-13.4271
489.368	-13.4361
491.05	-13.2691
492.732	-13.462
494.413	-13.4334
496.095	-13.5326
497.777	-13.3367
499.458	-13.2275
501.14	-13.0674
502.822	-13.2105
504.503	-13.0772
506.185	-12.8416
507.867	-12.9233
509.548	-12.7189
511.23	-12.9262
512.912	-12.9821
514.593	-12.8499
516.275	-12.9741
517.957	-12.853
519.638	-12.8658
521.32	-12.924
523.002	-13.0636
524.684	-12.9446
526.365	-12.7705
528.047	-12.676
529.729	-12.8494
531.41	-12.676
533.092	-12.7652
534.774	-12.7971
536.455	-12.6135
538.137	-12.6565
539.819	-12.6603
541.501	-12.8802
543.182	-12.9295
544.864	-13.0388
546.546	-13.0866
548.227	-13.0939
549.909	-13.1839
551.591	-12.8218
553.272	-12.872
554.954	-12.8232
556.636	-12.8492
558.318	-12.8037
559.999	-12.9679
561.681	-13.0061
563.363	-12.8548
565.044	-13.0523
566.726	-13.0015
568.408	-12.9722
570.089	-12.8545
571.771	-12.7549
573.453	-12.4592
575.135	-12.5864
576.816	-12.6756
578.498	-12.5765
580.18	-12.5323
581.861	-12.5163
583.543	-12.6904
585.225	-12.405
586.906	-12.3535
588.588	-12.3359
590.27	-12.2457
591.952	-12.4076
593.633	-12.4031
595.315	-12.18
596.997	-12.3193
598.678	-12.4453
600.36	-12.1423
602.042	-12.0976
603.724	-12.0935
605.405	-11.9172
607.087	-12.0169
608.769	-12.0218
610.45	-12.1077
612.132	-12.2641
613.814	-12.0798
615.495	-12.0056
617.177	-12.0453
618.859	-12.346
620.541	-12.2314
622.222	-11.9099
623.904	-11.9603
625.586	-12.1336
627.267	-12.1286
628.949	-12.0401
630.631	-12.0397
632.312	-12.069
633.994	-12.0461
635.676	-12.0701
637.358	-12.0092
639.039	-12.1533
640.721	-12.2348
642.403	-12.2358
644.084	-12.1192
645.766	-11.8036
647.448	-11.8961
649.129	-12.0478
650.811	-12.0022
652.493	-12.0314
654.175	-12.1827
655.856	-11.9053
657.538	-11.7759
659.22	-11.8491
660.901	-12.0008
662.583	-12.1391
664.265	-12.0733
665.946	-12.2704
667.628	-12.2493
669.31	-12.0954
670.992	-11.9197
672.673	-12.2311
674.355	-12.221
676.037	-12.182
677.718	-12.4107
679.4	-12.4567
681.082	-12.3232
682.763	-12.1963
684.445	-12.2005
686.127	-12.3646
687.809	-12.3004
689.49	-12.2083
691.172	-12.0514
692.854	-12.1078
694.535	-12.0553
696.217	-12.3573
697.899	-12.3058
699.581	-12.2951
701.262	-12.1906
702.944	-12.2159
704.626	-12.104
706.307	-12.2517
707.989	-12.2914
709.671	-12.1882
711.352	-11.9616
713.034	-12.2325
714.716	-12.06
716.398	-12.4148
718.079	-12.3615
719.761	-12.2427
721.443	-12.3445
723.124	-12.3893
724.806	-12.2947
726.488	-12.1784
728.169	-12.2491
729.851	-12.0457
731.533	-12.0296
733.215	-12.0382
734.896	-12.3205
736.578	-12.1634
738.26	-12.1914
739.941	-12.0752
741.623	-12.1106
743.305	-12.1303
744.986	-12.2087
746.668	-12.1305
748.35	-11.9861
750.032	-12.1323
751.713	-11.9727
753.395	-12.2217
755.077	-12.0051
756.758	-12.1232
758.44	-11.8548
760.122	-12.067
761.803	-11.8873
763.485	-11.9817
765.167	-12.0221
766.849	-11.9806
768.53	-11.9765
770.212	-11.9376
771.894	-12.0934
773.575	-11.8991
775.257	-11.7664
776.939	-12.0148
778.62	-11.9051
780.302	-11.9077
781.984	-11.9775
783.666	-12.0194
785.347	-11.9031
787.029	-12.0477
788.711	-11.953
790.392	-11.6393
792.074	-11.7329
793.756	-11.7928
795.438	-11.6659
797.119	-11.6722
798.801	-11.732
800.483	-11.8358
802.164	-11.7673
803.846	-11.7521
805.528	-11.7801
807.209	-11.8615
808.891	-11.7547
810.573	-11.6093
812.255	-11.7448
813.936	-11.7799
815.618	-11.8243
817.3	-11.8772
818.981	-11.9708
820.663	-11.7851
822.345	-11.8626
824.026	-11.8938
825.708	-11.9344
827.39	-11.9922
829.072	-11.6189
830.753	-11.6687
832.435	-11.8008
834.117	-11.9787
835.798	-11.885
837.48	-11.8375
839.162	-11.9259
840.843	-12.0497
842.525	-11.9972
844.207	-12.2122
845.889	-12.1511
847.57	-12.1633
849.252	-12.2123
850.934	-12.0281
852.615	-11.955
854.297	-12.1278
855.979	-11.9776
857.66	-11.9595
859.342	-12.0219
861.024	-12.2319
862.706	-11.9743
864.387	-12.0391
866.069	-12.0705
867.751	-11.9989
869.432	-11.833
871.114	-11.9623
872.796	-11.9385
874.477	-11.9815
876.159	-12.0784
877.841	-12.1316
879.523	-12.1151
881.204	-12.2109
882.886	-11.8821
884.568	-12.04
886.249	-11.9203
887.931	-11.7624
889.613	-11.6097
891.294	-11.9205
892.976	-11.6702
894.658	-11.5768
896.34	-11.6142
898.021	-11.5784
899.703	-11.5118
901.385	-11.4383
903.066	-11.6499
904.748	-11.5216
906.43	-11.5206
908.112	-11.529
909.793	-11.4489
911.475	-11.4491
913.157	-11.4689
914.838	-11.5767
916.52	-11.4541
918.202	-11.4601
919.883	-11.597
921.565	-11.5618
923.247	-11.5069
924.929	-11.495
926.61	-11.478
928.292	-11.5307
929.974	-11.4413
931.655	-11.3998
933.337	-11.3505
935.019	-11.2561
936.7	-11.2075
938.382	-11.059
940.064	-11.0977
941.746	-10.8995
943.427	-11.0725
945.109	-11.1701
946.791	-11.0888
948.472	-11.2137
950.154	-11.1938
951.836	-11.1941
953.517	-11.1668
955.199	-11.1845
956.881	-11.1113
958.563	-11.2138
960.244	-11.0937
961.926	-11.1113
963.608	-10.9956
965.289	-11.0733
966.971	-10.9682
968.653	-10.9972
970.334	-10.9517
972.016	-10.7135
973.698	-10.9609
975.38	-10.7984
977.061	-10.738
978.743	-10.9994
980.425	-10.9097
982.106	-10.8131
983.788	-11.0313
985.47	-11.0969
987.151	-10.8939
988.833	-10.8708
990.515	-10.7964
992.197	-10.8315
993.878	-11.0289
995.56	-10.908
997.242	-10.8397
998.923	-10.8528
1000.61	-10.8268
1002.29	-10.9295
1003.97	-10.8249
1005.65	-10.8527
1007.33	-10.85
1009.01	-10.9876
1010.7	-10.7779
1012.38	-10.6422
1014.06	-11.0022
1015.74	-10.886
1017.42	-11.1552
1019.1	-11.2327
1020.79	-11.1718
1022.47	-10.8778
1024.15	-10.8135
1025.83	-10.8899
1027.51	-11.0715
1029.19	-10.9085
1030.88	-10.8451
1032.56	-10.9964
1034.24	-10.8185
1035.92	-10.7114
1037.6	-10.7743
1039.28	-10.6928
1040.97	-10.7918
1042.65	-10.8453
1044.33	-10.9183
1046.01	-10.8953
1047.69	-11.1003
1049.37	-11.1216
1051.06	-11.0585
1052.74	-11.0848
1054.42	-11.0377
1056.1	-10.9966
1057.78	-11.0664
1059.46	-11.1032
1061.15	-11.0459
1062.83	-11.1193
1064.51	-11.3333
1066.19	-11.3421
1067.87	-11.2393
1069.55	-11.3053
1071.23	-11.3196
1072.92	-11.5525
1074.6	-11.4462
1076.28	-11.471
1077.96	-11.19
1079.64	-11.1226
1081.32	-11.1356
1083.01	-10.9781
1084.69	-11.0082
1086.37	-10.9913
1088.05	-11.2431
1089.73	-11.2449
1091.41	-11.195
1093.1	-11.1971
1094.78	-11.1185
1096.46	-10.9583
1098.14	-11.151
1099.82	-10.9714
1101.5	-11.0002
1103.19	-10.8333
1104.87	-11.0158
1106.55	-11.0782
1108.23	-10.7412
1109.91	-10.6485
1111.59	-10.5478
1113.28	-10.6693
1114.96	-10.9299
1116.64	-10.9516
1118.32	-10.9637
1120	-10.9144
1121.68	-10.8259
1123.37	-10.8465
1125.05	-10.8157
1126.73	-10.701
1128.41	-10.9245
1130.09	-10.9809
1131.77	-11.079
1133.46	-10.9819
1135.14	-10.9025
1136.82	-10.9601
1138.5	-11.0146
1140.18	-11.0364
1141.86	-11.0917
1143.55	-11.0281
1145.23	-10.8464
1146.91	-11.0195
1148.59	-11.1376
1150.27	-11.0942
1151.95	-11.1009
1153.64	-11.0212
1155.32	-11.0976
1157	-11.1321
1158.68	-11.096
1160.36	-11.0871
1162.04	-10.9785
1163.73	-10.972
1165.41	-11.0482
1167.09	-11.1996
1168.77	-11.1293
1170.45	-11.0681
1172.13	-11.11
1173.81	-11.1335
1175.5	-10.9657
1177.18	-11.0727
1178.86	-11.1115
1180.54	-10.9399
1182.22	-10.8411
1183.9	-11.0485
1185.59	-11.0382
1187.27	-11.15
1188.95	-11.1084
1190.63	-10.9388
1192.31	-10.8945
1193.99	-11.0658
1195.68	-10.9595
1197.36	-11.1403
1199.04	-11.0293
1200.72	-10.9288
1202.4	-11.0952
1204.08	-11.1647
1205.77	-11.0918
1207.45	-10.9998
1209.13	-10.9596
1210.81	-11.0302
1212.49	-11.0105
1214.17	-10.8709
1215.86	-10.9132
1217.54	-10.7473
1219.22	-10.8418
1220.9	-10.7729
1222.58	-10.7222
1224.26	-10.6721
1225.95	-10.614
1227.63	-10.6403
1229.31	-10.5448
1230.99	-10.5864
1232.67	-10.3921
1234.35	-10.6603
1236.04	-10.6357
1237.72	-10.5479
1239.4	-10.7493
1241.08	-10.7324
1242.76	-10.693
1244.44	-10.5686
1246.13	-10.5836
1247.81	-10.6992
1249.49	-10.7055
1251.17	-10.5599
1252.85	-10.3773
1254.53	-10.5583
1256.22	-10.4823
1257.9	-10.6607
1259.58	-10.7262
1261.26	-10.8024
1262.94	-10.8731
1264.62	-10.6128
1266.31	-10.6656
1267.99	-10.6445
1269.67	-10.8251
1271.35	-10.7175
1273.03	-10.6196
1274.71	-10.5251
1276.4	-10.634
1278.08	-10.513
1279.76	-10.6509
1281.44	-10.5559
1283.12	-10.5562
1284.8	-10.5167
1286.48	-10.6067
1288.17	-10.5394
1289.85	-10.4787
1291.53	-10.5698
1293.21	-10.5403
1294.89	-10.4081
1296.57	-10.4771
1298.26	-10.3953
1299.94	-10.406
1301.62	-10.415
1303.3	-10.5041
1304.98	-10.3389
1306.66	-10.4822
1308.35	-10.4773
1310.03	-10.5522
1311.71	-10.4733
1313.39	-10.4923
1315.07	-10.7427
1316.75	-10.7182
1318.44	-10.5625
1320.12	-10.4562
1321.8	-10.3512
1323.48	-10.2719
1325.16	-10.3461
1326.84	-10.474
1328.53	-10.4226
1330.21	-10.4045
1331.89	-10.2631
1333.57	-10.2093
1335.25	-10.1448
1336.93	-10.0343
1338.62	-10.289
1340.3	-10.1921
1341.98	-10.2427
1343.66	-10.2201
1345.34	-10.2838
1347.02	-10.1903
1348.71	-10.1208
1350.39	-10.1661
1352.07	-10.3137
1353.75	-10.296
1355.43	-10.2434
1357.11	-10.3257
1358.8	-10.3673
1360.48	-10.5131
1362.16	-10.471
1363.84	-10.3055
1365.52	-10.2207
1367.2	-10.2512
1368.89	-10.2882
1370.57	-10.3103
1372.25	-10.2165
1373.93	-10.1834
1375.61	-10.4062
1377.29	-10.4851
1378.98	-10.5476
1380.66	-10.304
1382.34	-10.4357
1384.02	-10.3954
1385.7	-10.1943
1387.38	-10.3478
1389.06	-10.2887
1390.75	-10.3637
1392.43	-10.3657
1394.11	-10.3375
1395.79	-10.4063
1397.47	-10.2718
1399.15	-10.3474
1400.84	-10.5748
1402.52	-10.4701
1404.2	-10.2205
1405.88	-10.082
1407.56	-10.0763
1409.24	-9.91099
1410.93	-10.1981
1412.61	-10.1987
1414.29	-10.0639
1415.97	-10.1072
1417.65	-10.2445
1419.33	-10.215
1421.02	-10.0232
1422.7	-9.96213
1424.38	-10.1608
1426.06	-10.129
1427.74	-10.1507
1429.42	-10.1305
1431.11	-10.1204
1432.79	-10.1801
1434.47	-10.0508
1436.15	-10.2832
1437.83	-10.1271
1439.51	-10.1011
1441.2	-10.1042
1442.88	-10.1585
1444.56	-10.2276
1446.24	-10.0034
1447.92	-10.2126
1449.6	-10.0002
1451.29	-10.3004
1452.97	-10.1194
1454.65	-10.052
1456.33	-9.96967
1458.01	-9.83402
1459.69	-9.83707
1461.38	-9.85099
1463.06	-10.1889
1464.74	-9.99015
1466.42	-9.87559
1468.1	-9.9477
1469.78	-9.89588
1471.47	-9.83817
1473.15	-10.0242
1474.83	-10.0166
1476.51	-10.1578
1478.19	-9.96171
1479.87	-9.99192
1481.56	-9.94852
1483.24	-9.92399
1484.92	-9.97309
1486.6	-9.98093
1488.28	-10.062
1489.96	-10.0932
1491.65	-10.2073
1493.33	-10.2238
1495.01	-10.2421
1496.69	-10.1335
1498.37	-10.1173
1500.05	-10.0224
1501.73	-10.0004
1503.42	-10.0505
1505.1	-9.96659
1506.78	-10.0791
1508.46	-10.263
1510.14	-10.0755
1511.82	-10.0114
1513.51	-9.95322
1515.19	-9.86521
1516.87	-9.76316
1518.55	-9.65189
1520.23	-9.68656
1521.91	-9.64326
1523.6	-9.65793
1525.28	-9.55338
1526.96	-9.75171
1528.64	-9.71979
1530.32	-9.72205
1532	-9.75873
1533.69	-9.71839
1535.37	-10.0158
1537.05	-9.75516
1538.73	-9.68409
1540.41	-9.68253
1542.09	-9.65293
1543.78	-9.68406
1545.46	-9.62971
1547.14	-9.73835
1548.82	-9.82496
1550.5	-9.60486
1552.18	-9.81986
1553.87	-9.94431
1555.55	-9.56367
1557.23	-9.44568
1558.91	-9.52466
1560.59	-9.62012
1562.27	-9.6634
1563.96	-9.66831
1565.64	-9.81589
1567.32	-9.71714
1569	-9.90427
1570.68	-9.83051
1572.36	-9.87906
1574.05	-9.93497
1575.73	-9.84992
1577.41	-9.65708
1579.09	-9.56833
1580.77	-9.69913
1582.45	-9.67063
1584.14	-9.51502
1585.82	-9.45359
1587.5	-9.61951
1589.18	-9.74851
1590.86	-9.66773
1592.54	-9.70057
1594.23	-9.77747
1595.91	-9.70197
1597.59	-9.52192
1599.27	-9.72935
1600.95	-9.91645
1602.63	-9.74909
1604.31	-9.81373
1606	-9.85599
1607.68	-9.80585
1609.36	-9.83973
1611.04	-10.045
1612.72	-10.0075
1614.4	-10.0218
1616.09	-10.0029
1617.77	-9.97172
1619.45	-9.95426
1621.13	-10.1467
1622.81	-10.0656
1624.49	-10.014
1626.18	-9.83143
1627.86	-9.92594
1629.54	-10.2051
1631.22	-10.0311
1632.9	-9.96259
1634.58	-9.97016
1636.27	-9.77131
1637.95	-9.74589
1639.63	-9.62391
1641.31	-9.63672
1642.99	-9.66407
1644.67	-9.83484
1646.36	-9.74531
1648.04	-9.8476
1649.72	-9.74766
1651.4	-9.64829
1653.08	-9.50065
1654.76	-9.47104
1656.45	-9.35544
1658.13	-9.63331
1659.81	-9.44257
1661.49	-9.51349
1663.17	-9.44706
1664.85	-9.55875
1666.54	-9.66514
1668.22	-9.55463
1669.9	-9.5741
1671.58	-9.64649
1673.26	-9.53797
1674.94	-9.58347
1676.63	-9.59745
1678.31	-9.73112
1679.99	-9.81885
