# Supplementary material for: Study on effects of the train-induced airflow on the temperature field of single-track high-speed railway tunnels in cold regions
Source: Sci Rep. 2025 Aug 21;15:30713. doi: 10.1038/s41598-025-16068-4 (PMC12370937; doi:10.1038/s41598-025-16068-4)
Supplement: Supplementary file 1 — Supplementary Material 1 [file 41598_2025_16068_MOESM1_ESM.zip › Relevant document/External temperature(data)/-25.csv]

[Name]
Series 1 at /LINE:Line 1
[Data]
Z [ m ]	Temperature [ C ]
0.00000000e+00	-2.50000210e+01
1.68168163e+00	-2.48313198e+01
3.36336327e+00	-2.47570705e+01
5.04504490e+00	-2.46893978e+01
6.72672653e+00	-2.46256313e+01
8.40840816e+00	-2.45466671e+01
1.00900898e+01	-2.43652859e+01
1.17717714e+01	-2.43108273e+01
1.34534531e+01	-2.42125759e+01
1.51351347e+01	-2.41717281e+01
1.68168163e+01	-2.41280117e+01
1.84984970e+01	-2.39652309e+01
2.01801796e+01	-2.38417721e+01
2.18618622e+01	-2.34941006e+01
2.35435448e+01	-2.37562618e+01
2.52252274e+01	-2.35536861e+01
2.69069099e+01	-2.34531460e+01
2.85885925e+01	-2.35522671e+01
3.02702751e+01	-2.33460751e+01
3.19519577e+01	-2.32856808e+01
3.36336403e+01	-2.32460842e+01
3.53153229e+01	-2.32220058e+01
3.69970055e+01	-2.29561214e+01
3.86786880e+01	-2.27610226e+01
4.03603706e+01	-2.26641445e+01
4.20420532e+01	-2.27255764e+01
4.37237358e+01	-2.27301083e+01
4.54054184e+01	-2.26399441e+01
4.70871010e+01	-2.26182003e+01
4.87687836e+01	-2.25324001e+01
5.04504662e+01	-2.26274776e+01
5.21321487e+01	-2.28974667e+01
5.38138313e+01	-2.27674160e+01
5.54955139e+01	-2.23788509e+01
5.71771965e+01	-2.25748043e+01
5.88588791e+01	-2.22833157e+01
6.05405617e+01	-2.22768917e+01
6.22222443e+01	-2.19881649e+01
6.39039268e+01	-2.23626308e+01
6.55856094e+01	-2.24253139e+01
6.72672882e+01	-2.24931087e+01
6.89489670e+01	-2.24464779e+01
7.06306458e+01	-2.22250729e+01
7.23123245e+01	-2.19539394e+01
7.39940033e+01	-2.21092281e+01
7.56756821e+01	-2.19811611e+01
7.73573608e+01	-2.19187527e+01
7.90390396e+01	-2.20754452e+01
8.07207184e+01	-2.20798855e+01
8.24023972e+01	-2.18248806e+01
8.40840759e+01	-2.20717220e+01
8.57657547e+01	-2.17142849e+01
8.74474335e+01	-2.19009457e+01
8.91291122e+01	-2.18608761e+01
9.08107910e+01	-2.14392147e+01
9.24924698e+01	-2.17527065e+01
9.41741486e+01	-2.18485928e+01
9.58558273e+01	-2.18916988e+01
9.75375061e+01	-2.18678799e+01
9.92191849e+01	-2.15986538e+01
1.00900864e+02	-2.16376095e+01
1.02582542e+02	-2.15903072e+01
1.04264221e+02	-2.15560360e+01
1.05945900e+02	-2.16418514e+01
1.07627579e+02	-2.13013210e+01
1.09309258e+02	-2.12745266e+01
1.10990936e+02	-2.10809383e+01
1.12672615e+02	-2.12260189e+01
1.14354294e+02	-2.08862057e+01
1.16035973e+02	-2.10981808e+01
1.17717651e+02	-2.10330868e+01
1.19399330e+02	-2.09645290e+01
1.21081009e+02	-2.14868984e+01
1.22762688e+02	-2.14384518e+01
1.24444366e+02	-2.13017635e+01
1.26126045e+02	-2.13161831e+01
1.27807724e+02	-2.11533871e+01
1.29489410e+02	-2.10778561e+01
1.31171097e+02	-2.10152645e+01
1.32852783e+02	-2.10022488e+01
1.34534470e+02	-2.10176754e+01
1.36216156e+02	-2.07281857e+01
1.37897842e+02	-2.06009884e+01
1.39579529e+02	-2.07103024e+01
1.41261215e+02	-2.08353786e+01
1.42942902e+02	-2.05102444e+01
1.44624588e+02	-2.02889309e+01
1.46306274e+02	-2.03476772e+01
1.47987961e+02	-2.04865017e+01
1.49669647e+02	-2.01453915e+01
1.51351334e+02	-2.00625210e+01
1.53033020e+02	-1.98177547e+01
1.54714706e+02	-1.99841518e+01
1.56396393e+02	-1.99235439e+01
1.58078079e+02	-1.98813076e+01
1.59759766e+02	-1.98488522e+01
1.61441452e+02	-2.00584011e+01
1.63123138e+02	-1.97307491e+01
1.64804825e+02	-1.99170437e+01
1.66486511e+02	-1.96910763e+01
1.68168198e+02	-1.95439816e+01
1.69849884e+02	-1.94192562e+01
1.71531570e+02	-1.96266689e+01
1.73213257e+02	-1.93111172e+01
1.74894943e+02	-1.96968288e+01
1.76576630e+02	-1.91815548e+01
1.78258316e+02	-1.91854305e+01
1.79940002e+02	-1.89914761e+01
1.81621689e+02	-1.87816219e+01
1.83303375e+02	-1.88390713e+01
1.84985062e+02	-1.90343990e+01
1.86666748e+02	-1.92383022e+01
1.88348434e+02	-1.94127865e+01
1.90030121e+02	-1.93292751e+01
1.91711807e+02	-1.93195553e+01
1.93393494e+02	-1.94018612e+01
1.95075180e+02	-1.92453671e+01
1.96756866e+02	-1.90164547e+01
1.98438553e+02	-1.90070553e+01
2.00120239e+02	-1.89097195e+01
2.01801926e+02	-1.88846951e+01
2.03483612e+02	-1.84232235e+01
2.05165298e+02	-1.89141598e+01
2.06846985e+02	-1.92611904e+01
2.08528671e+02	-1.91731167e+01
2.10210358e+02	-1.91402493e+01
2.11892044e+02	-1.88939571e+01
2.13573730e+02	-1.88417568e+01
2.15255417e+02	-1.86761379e+01
2.16937103e+02	-1.87259121e+01
2.18618790e+02	-1.87776089e+01
2.20300476e+02	-1.87715054e+01
2.21982162e+02	-1.83462429e+01
2.23663849e+02	-1.83824978e+01
2.25345535e+02	-1.87578030e+01
2.27027222e+02	-1.85225887e+01
2.28708908e+02	-1.85809689e+01
2.30390594e+02	-1.84124660e+01
2.32072281e+02	-1.82148647e+01
2.33753967e+02	-1.79791012e+01
2.35435654e+02	-1.73985653e+01
2.37117340e+02	-1.77969265e+01
2.38799026e+02	-1.74580288e+01
2.40480713e+02	-1.72849636e+01
2.42162399e+02	-1.72383327e+01
2.43844086e+02	-1.71766415e+01
2.45525772e+02	-1.72782192e+01
2.47207458e+02	-1.70250301e+01
2.48889145e+02	-1.67987118e+01
2.50570831e+02	-1.70137081e+01
2.52252518e+02	-1.67609005e+01
2.53934204e+02	-1.66476192e+01
2.55615891e+02	-1.67107601e+01
2.57297577e+02	-1.65718441e+01
2.58979248e+02	-1.67670956e+01
2.60660919e+02	-1.67397823e+01
2.62342590e+02	-1.63669186e+01
2.64024261e+02	-1.67182980e+01
2.65705933e+02	-1.67986202e+01
2.67387604e+02	-1.66467953e+01
2.69069275e+02	-1.68837032e+01
2.70750946e+02	-1.67779598e+01
2.72432617e+02	-1.69740658e+01
2.74114288e+02	-1.65218258e+01
2.75795959e+02	-1.65959835e+01
2.77477631e+02	-1.68140926e+01
2.79159302e+02	-1.64665890e+01
2.80840973e+02	-1.62038021e+01
2.82522644e+02	-1.65907040e+01
2.84204315e+02	-1.63852291e+01
2.85885986e+02	-1.62176266e+01
2.87567657e+02	-1.61172543e+01
2.89249329e+02	-1.57852230e+01
2.90931000e+02	-1.55670834e+01
2.92612671e+02	-1.60514889e+01
2.94294342e+02	-1.62644100e+01
2.95976013e+02	-1.65919247e+01
2.97657684e+02	-1.63060970e+01
2.99339355e+02	-1.64467220e+01
3.01021027e+02	-1.64385433e+01
3.02702698e+02	-1.64069271e+01
3.04384369e+02	-1.62416134e+01
3.06066040e+02	-1.66323605e+01
3.07747711e+02	-1.63967037e+01
3.09429382e+02	-1.60979977e+01
3.11111053e+02	-1.60668087e+01
3.12792725e+02	-1.61342525e+01
3.14474396e+02	-1.61947994e+01
3.16156067e+02	-1.61583004e+01
3.17837738e+02	-1.62307186e+01
3.19519409e+02	-1.65773373e+01
3.21201080e+02	-1.65116940e+01
3.22882751e+02	-1.67688656e+01
3.24564423e+02	-1.68089046e+01
3.26246094e+02	-1.68619137e+01
3.27927765e+02	-1.69230099e+01
3.29609436e+02	-1.70335751e+01
3.31291107e+02	-1.68300228e+01
3.32972778e+02	-1.68157711e+01
3.34654449e+02	-1.69886532e+01
3.36336121e+02	-1.68130245e+01
3.38017792e+02	-1.66142635e+01
3.39699463e+02	-1.65398617e+01
3.41381134e+02	-1.64354916e+01
3.43062805e+02	-1.65360775e+01
3.44744476e+02	-1.66824703e+01
3.46426147e+02	-1.66697445e+01
3.48107819e+02	-1.64917355e+01
3.49789490e+02	-1.70132198e+01
3.51471161e+02	-1.67318478e+01
3.53152832e+02	-1.68219357e+01
3.54834503e+02	-1.68011532e+01
3.56516174e+02	-1.63403683e+01
3.58197845e+02	-1.63600521e+01
3.59879517e+02	-1.65255489e+01
3.61561188e+02	-1.63229122e+01
3.63242859e+02	-1.62040768e+01
3.64924530e+02	-1.62520809e+01
3.66606201e+02	-1.62332211e+01
3.68287872e+02	-1.63075619e+01
3.69969543e+02	-1.60255795e+01
3.71651215e+02	-1.61708736e+01
3.73332886e+02	-1.62042294e+01
3.75014557e+02	-1.58697872e+01
3.76696228e+02	-1.59009457e+01
3.78377899e+02	-1.57181759e+01
3.80059570e+02	-1.58081112e+01
3.81741241e+02	-1.54968624e+01
3.83422913e+02	-1.57179623e+01
3.85104584e+02	-1.57364559e+01
3.86786255e+02	-1.56926937e+01
3.88467926e+02	-1.55847225e+01
3.90149597e+02	-1.57535458e+01
3.91831268e+02	-1.55596371e+01
3.93512939e+02	-1.53822994e+01
3.95194611e+02	-1.55185604e+01
3.96876282e+02	-1.54740963e+01
3.98557953e+02	-1.48691463e+01
4.00239624e+02	-1.51744747e+01
4.01921295e+02	-1.51273251e+01
4.03602966e+02	-1.54794674e+01
4.05284637e+02	-1.54379940e+01
4.06966309e+02	-1.51429501e+01
4.08647980e+02	-1.53226070e+01
4.10329651e+02	-1.54487667e+01
4.12011322e+02	-1.52367001e+01
4.13692993e+02	-1.53346920e+01
4.15374664e+02	-1.54880123e+01
4.17056335e+02	-1.52774715e+01
4.18738007e+02	-1.50385494e+01
4.20419678e+02	-1.49594173e+01
4.22101349e+02	-1.47678890e+01
4.23783020e+02	-1.49252987e+01
4.25464691e+02	-1.49032650e+01
4.27146362e+02	-1.47715816e+01
4.28828033e+02	-1.45952816e+01
4.30509705e+02	-1.48303585e+01
4.32191376e+02	-1.48153744e+01
4.33873047e+02	-1.47168331e+01
4.35554718e+02	-1.49431515e+01
4.37236389e+02	-1.45006466e+01
4.38918060e+02	-1.42557735e+01
4.40599731e+02	-1.40295773e+01
4.42281403e+02	-1.42218685e+01
4.43963074e+02	-1.45269833e+01
4.45644745e+02	-1.45672054e+01
4.47326416e+02	-1.45766354e+01
4.49008087e+02	-1.48328609e+01
4.50689758e+02	-1.44454403e+01
4.52371429e+02	-1.43679256e+01
4.54053101e+02	-1.45318050e+01
4.55734772e+02	-1.44620113e+01
4.57416443e+02	-1.49524899e+01
4.59098114e+02	-1.50754147e+01
4.60779785e+02	-1.51867428e+01
4.62461456e+02	-1.46890011e+01
4.64143127e+02	-1.49339046e+01
4.65824799e+02	-1.49886837e+01
4.67506470e+02	-1.46847897e+01
4.69188141e+02	-1.47730770e+01
4.70869812e+02	-1.48024349e+01
4.72551483e+02	-1.51134396e+01
4.74233154e+02	-1.53398800e+01
4.75914825e+02	-1.50277462e+01
4.77596497e+02	-1.51180782e+01
4.79278168e+02	-1.53373775e+01
4.80959839e+02	-1.49285336e+01
4.82641510e+02	-1.50455685e+01
4.84323181e+02	-1.48500118e+01
4.86004852e+02	-1.48603268e+01
4.87686523e+02	-1.49163876e+01
4.89368195e+02	-1.49596615e+01
4.91049866e+02	-1.47023373e+01
4.92731537e+02	-1.49993343e+01
4.94413208e+02	-1.49596310e+01
4.96094879e+02	-1.51118832e+01
4.97776550e+02	-1.48251095e+01
4.99458221e+02	-1.46699276e+01
5.01139893e+02	-1.44478207e+01
5.02821564e+02	-1.46869869e+01
5.04503235e+02	-1.44889584e+01
5.06184906e+02	-1.41414852e+01
5.07866577e+02	-1.42664242e+01
5.09548248e+02	-1.39789181e+01
5.11229919e+02	-1.43133602e+01
5.12911621e+02	-1.43751583e+01
5.14593323e+02	-1.41854916e+01
5.16275024e+02	-1.43864498e+01
5.17956726e+02	-1.42033138e+01
5.19638428e+02	-1.42434444e+01
5.21320129e+02	-1.43152828e+01
5.23001831e+02	-1.45319271e+01
5.24683533e+02	-1.43483944e+01
5.26365234e+02	-1.41045589e+01
5.28046936e+02	-1.39891720e+01
5.29728638e+02	-1.42366695e+01
5.31410339e+02	-1.39901180e+01
5.33092041e+02	-1.41314449e+01
5.34773743e+02	-1.41837215e+01
5.36455444e+02	-1.38949947e+01
5.38137146e+02	-1.39889584e+01
5.39818848e+02	-1.39926510e+01
5.41500549e+02	-1.43242245e+01
5.43182251e+02	-1.43990231e+01
5.44863953e+02	-1.45759029e+01
5.46545654e+02	-1.46214046e+01
5.48227356e+02	-1.46473141e+01
5.49909058e+02	-1.47822933e+01
5.51590759e+02	-1.42640438e+01
5.53272461e+02	-1.43379879e+01
5.54954163e+02	-1.43002071e+01
5.56635864e+02	-1.43371029e+01
5.58317566e+02	-1.42760677e+01
5.59999268e+02	-1.45233822e+01
5.61680969e+02	-1.45677242e+01
5.63362671e+02	-1.43732967e+01
5.65044373e+02	-1.46629696e+01
5.66726074e+02	-1.46091061e+01
5.68407776e+02	-1.45719967e+01
5.70089478e+02	-1.43958187e+01
5.71771179e+02	-1.42612057e+01
5.73452881e+02	-1.38489132e+01
5.75134583e+02	-1.40650997e+01
5.76816284e+02	-1.42086239e+01
5.78497986e+02	-1.40691586e+01
5.80179688e+02	-1.40143795e+01
5.81861389e+02	-1.39974422e+01
5.83543091e+02	-1.42533321e+01
5.85224792e+02	-1.38592281e+01
5.86906494e+02	-1.37677364e+01
5.88588196e+02	-1.37708492e+01
5.90269897e+02	-1.36469173e+01
5.91951599e+02	-1.39020748e+01
5.93633301e+02	-1.38855648e+01
5.95315002e+02	-1.35842037e+01
5.96996704e+02	-1.38067074e+01
5.98678406e+02	-1.39937191e+01
6.00360107e+02	-1.35608273e+01
6.02041809e+02	-1.34783382e+01
6.03723511e+02	-1.34827938e+01
6.05405212e+02	-1.32995968e+01
6.07086914e+02	-1.34268246e+01
6.08768616e+02	-1.34304256e+01
6.10450317e+02	-1.35406246e+01
6.12132019e+02	-1.37722836e+01
6.13813721e+02	-1.35270138e+01
6.15495422e+02	-1.34203854e+01
6.17177124e+02	-1.34851437e+01
6.18858826e+02	-1.39239254e+01
6.20540527e+02	-1.37762508e+01
6.22222229e+02	-1.33140926e+01
6.23903931e+02	-1.33814449e+01
6.25585632e+02	-1.36214046e+01
6.27267334e+02	-1.36124935e+01
6.28949036e+02	-1.34872189e+01
6.30630737e+02	-1.34997311e+01
6.32312439e+02	-1.35392208e+01
6.33994141e+02	-1.35137997e+01
6.35675842e+02	-1.35437679e+01
6.37357544e+02	-1.34616146e+01
6.39039246e+02	-1.36686153e+01
6.40720947e+02	-1.37769222e+01
6.42402649e+02	-1.38048153e+01
6.44084351e+02	-1.36401119e+01
6.45766052e+02	-1.31640987e+01
6.47447754e+02	-1.33024654e+01
6.49129456e+02	-1.35150204e+01
6.50811157e+02	-1.34498043e+01
6.52492859e+02	-1.35307064e+01
6.54174561e+02	-1.37477474e+01
6.55856262e+02	-1.33386593e+01
6.57537964e+02	-1.31632137e+01
6.59219666e+02	-1.32858028e+01
6.60901367e+02	-1.34938412e+01
6.62583069e+02	-1.37063961e+01
6.64264771e+02	-1.36229000e+01
6.65946472e+02	-1.39258480e+01
6.67628174e+02	-1.39108944e+01
6.69309875e+02	-1.36844540e+01
6.70991577e+02	-1.34382076e+01
6.72673279e+02	-1.39014645e+01
6.74354980e+02	-1.39038754e+01
6.76036682e+02	-1.38631649e+01
6.77718384e+02	-1.42148800e+01
6.79400085e+02	-1.42907162e+01
6.81081787e+02	-1.40925961e+01
6.82763489e+02	-1.39152279e+01
6.84445190e+02	-1.39459591e+01
6.86126892e+02	-1.41928158e+01
6.87808594e+02	-1.41178951e+01
6.89490295e+02	-1.39967098e+01
6.91171997e+02	-1.37950191e+01
6.92853699e+02	-1.38742733e+01
6.94535400e+02	-1.38220577e+01
6.96217102e+02	-1.42652950e+01
6.97898804e+02	-1.42076168e+01
6.99580505e+02	-1.41872005e+01
7.01262207e+02	-1.40439816e+01
7.02943909e+02	-1.40872555e+01
7.04625610e+02	-1.39330502e+01
7.06307312e+02	-1.41489620e+01
7.07989014e+02	-1.42347469e+01
7.09670715e+02	-1.40867977e+01
7.11352417e+02	-1.37274227e+01
7.13034119e+02	-1.41396236e+01
7.14715820e+02	-1.38847103e+01
7.16397522e+02	-1.44321346e+01
7.18079224e+02	-1.43724728e+01
7.19760925e+02	-1.41870174e+01
7.21442627e+02	-1.43415890e+01
7.23124329e+02	-1.44092464e+01
7.24806030e+02	-1.42572079e+01
7.26487732e+02	-1.40731564e+01
7.28169434e+02	-1.41922970e+01
7.29851135e+02	-1.38768368e+01
7.31532837e+02	-1.38625546e+01
7.33214539e+02	-1.38764706e+01
7.34896240e+02	-1.43043270e+01
7.36577942e+02	-1.40886898e+01
7.38259644e+02	-1.41084957e+01
7.39941345e+02	-1.39329281e+01
7.41623047e+02	-1.39859982e+01
7.43304749e+02	-1.40336056e+01
7.44986450e+02	-1.41546383e+01
7.46668152e+02	-1.40322323e+01
7.48349854e+02	-1.38205013e+01
7.50031555e+02	-1.40332394e+01
7.51713257e+02	-1.38166256e+01
7.53394958e+02	-1.41913509e+01
7.55076660e+02	-1.38812923e+01
7.56758362e+02	-1.40525265e+01
7.58440063e+02	-1.36545162e+01
7.60121765e+02	-1.39768734e+01
7.61803467e+02	-1.37115841e+01
7.63485168e+02	-1.38645992e+01
7.65166870e+02	-1.39180965e+01
7.66848572e+02	-1.38966732e+01
7.68530273e+02	-1.38903561e+01
7.70211975e+02	-1.38391781e+01
7.71893677e+02	-1.40847225e+01
7.73575378e+02	-1.38150997e+01
7.75257080e+02	-1.36173153e+01
7.76938782e+02	-1.40001888e+01
7.78620483e+02	-1.38458004e+01
7.80302185e+02	-1.38625546e+01
7.81983887e+02	-1.40006466e+01
7.83665588e+02	-1.40742245e+01
7.85347290e+02	-1.39005489e+01
7.87028992e+02	-1.41206722e+01
7.88710693e+02	-1.39844112e+01
7.90392395e+02	-1.35271053e+01
7.92074097e+02	-1.37001400e+01
7.93755798e+02	-1.37972164e+01
7.95437500e+02	-1.36105709e+01
7.97119202e+02	-1.36513424e+01
7.98800903e+02	-1.37554379e+01
8.00482605e+02	-1.39216976e+01
8.02164307e+02	-1.38261776e+01
8.03846008e+02	-1.37949276e+01
8.05527710e+02	-1.38371029e+01
8.07209412e+02	-1.39763546e+01
8.08891113e+02	-1.38104000e+01
8.10572815e+02	-1.36155453e+01
8.12254517e+02	-1.38116817e+01
8.13936218e+02	-1.38715572e+01
8.15617920e+02	-1.39429684e+01
8.17299622e+02	-1.40166988e+01
8.18981323e+02	-1.41573849e+01
8.20663025e+02	-1.38719234e+01
8.22344727e+02	-1.40017147e+01
8.24026428e+02	-1.40466671e+01
8.25708130e+02	-1.40932980e+01
8.27389832e+02	-1.41777096e+01
8.29071533e+02	-1.36094723e+01
8.30753235e+02	-1.36976070e+01
8.32434937e+02	-1.38913326e+01
8.34116638e+02	-1.41620846e+01
8.35798340e+02	-1.40269527e+01
8.37480042e+02	-1.39595699e+01
8.39161743e+02	-1.40937557e+01
8.40843445e+02	-1.42748165e+01
8.42525146e+02	-1.42056637e+01
8.44206848e+02	-1.45274410e+01
8.45888550e+02	-1.44383297e+01
8.47570251e+02	-1.44731197e+01
8.49251953e+02	-1.45310726e+01
8.50933655e+02	-1.42474422e+01
8.52615356e+02	-1.41327877e+01
8.54297058e+02	-1.44001522e+01
8.55978760e+02	-1.41713009e+01
8.57660461e+02	-1.41612606e+01
8.59342163e+02	-1.42489071e+01
8.61023865e+02	-1.45668392e+01
8.62705566e+02	-1.41544857e+01
8.64387268e+02	-1.42568417e+01
8.66068970e+02	-1.43128719e+01
8.67750671e+02	-1.41896114e+01
8.69432373e+02	-1.39505367e+01
8.71114075e+02	-1.41763363e+01
8.72795776e+02	-1.41382198e+01
8.74477478e+02	-1.42041073e+01
8.76159180e+02	-1.43698788e+01
8.77840881e+02	-1.44473324e+01
8.79522583e+02	-1.44205074e+01
8.81204285e+02	-1.45720577e+01
8.82885986e+02	-1.40903378e+01
8.84567688e+02	-1.43195858e+01
8.86249390e+02	-1.41479244e+01
8.87931091e+02	-1.39244137e+01
8.89612793e+02	-1.36955929e+01
8.91294495e+02	-1.41575069e+01
8.92976196e+02	-1.37834530e+01
8.94657898e+02	-1.36559811e+01
8.96339600e+02	-1.37239437e+01
8.98021301e+02	-1.36945858e+01
8.99703003e+02	-1.36169491e+01
9.01384705e+02	-1.34902401e+01
9.03066406e+02	-1.38295040e+01
9.04748108e+02	-1.36331539e+01
9.06429810e+02	-1.36376095e+01
9.08111511e+02	-1.36488094e+01
9.09793213e+02	-1.35375423e+01
9.11474915e+02	-1.35335445e+01
9.13156616e+02	-1.35565853e+01
9.14838318e+02	-1.37285824e+01
9.16520020e+02	-1.35339413e+01
9.18201721e+02	-1.35264034e+01
9.19883423e+02	-1.37343807e+01
9.21565125e+02	-1.36808529e+01
9.23246826e+02	-1.36030941e+01
9.24928528e+02	-1.35840816e+01
9.26610229e+02	-1.35587826e+01
9.28291931e+02	-1.36165524e+01
9.29973633e+02	-1.34880428e+01
9.31655334e+02	-1.34326839e+01
9.33337036e+02	-1.33570004e+01
9.35018738e+02	-1.32456417e+01
9.36700439e+02	-1.31464596e+01
9.38382141e+02	-1.29312801e+01
9.40063843e+02	-1.29852352e+01
9.41745544e+02	-1.26810970e+01
9.43427246e+02	-1.29518795e+01
9.45108948e+02	-1.30980587e+01
9.46790649e+02	-1.29672604e+01
9.48472351e+02	-1.31637630e+01
9.50154053e+02	-1.31405392e+01
9.51835754e+02	-1.31300411e+01
9.53517456e+02	-1.30795345e+01
9.55199158e+02	-1.31030025e+01
9.56880859e+02	-1.29874020e+01
9.58562561e+02	-1.31377316e+01
9.60244263e+02	-1.29637814e+01
9.61925964e+02	-1.29958553e+01
9.63607666e+02	-1.28383541e+01
9.65289368e+02	-1.29565792e+01
9.66971069e+02	-1.28007259e+01
9.68652771e+02	-1.28474789e+01
9.70334473e+02	-1.27777767e+01
9.72016174e+02	-1.24137936e+01
9.73697876e+02	-1.27895260e+01
9.75379578e+02	-1.25672970e+01
9.77061279e+02	-1.24819698e+01
9.78742981e+02	-1.28724422e+01
9.80424683e+02	-1.27040462e+01
9.82106384e+02	-1.25655880e+01
9.83788086e+02	-1.29175167e+01
9.85469788e+02	-1.30143490e+01
9.87151489e+02	-1.26922054e+01
9.88833191e+02	-1.26862240e+01
9.90514893e+02	-1.25672359e+01
9.92196594e+02	-1.26200008e+01
9.93878296e+02	-1.29378414e+01
9.95559998e+02	-1.27390804e+01
9.97241699e+02	-1.26287289e+01
9.98923401e+02	-1.26738949e+01
1.00060510e+03	-1.26520748e+01
1.00228680e+03	-1.28224545e+01
1.00396851e+03	-1.26705379e+01
1.00565021e+03	-1.27114010e+01
1.00733191e+03	-1.27221432e+01
1.00901361e+03	-1.29528255e+01
1.01069531e+03	-1.26406307e+01
1.01237701e+03	-1.24422665e+01
1.01405872e+03	-1.29946651e+01
1.01574042e+03	-1.28059139e+01
1.01742212e+03	-1.32226009e+01
1.01910382e+03	-1.33537350e+01
1.02078552e+03	-1.32476559e+01
1.02246722e+03	-1.27982845e+01
1.02414893e+03	-1.26758480e+01
1.02583057e+03	-1.28078976e+01
1.02751221e+03	-1.30775509e+01
1.02919385e+03	-1.28630733e+01
1.03087549e+03	-1.27562618e+01
1.03255713e+03	-1.29755611e+01
1.03423877e+03	-1.26861629e+01
1.03592041e+03	-1.25220089e+01
1.03760205e+03	-1.26118221e+01
1.03928369e+03	-1.24935360e+01
1.04096533e+03	-1.26473446e+01
1.04264697e+03	-1.27392941e+01
1.04432861e+03	-1.28400936e+01
1.04601025e+03	-1.28104916e+01
1.04769189e+03	-1.31152096e+01
1.04937354e+03	-1.31369381e+01
1.05105518e+03	-1.30430355e+01
1.05273682e+03	-1.30869808e+01
1.05441846e+03	-1.30102596e+01
1.05610010e+03	-1.29480343e+01
1.05778174e+03	-1.30382137e+01
1.05946338e+03	-1.31011410e+01
1.06114502e+03	-1.30155697e+01
1.06282666e+03	-1.31187801e+01
1.06450830e+03	-1.34367733e+01
1.06618994e+03	-1.34382687e+01
1.06787158e+03	-1.32889156e+01
1.06955322e+03	-1.33880367e+01
1.07123486e+03	-1.34071102e+01
1.07291650e+03	-1.37760677e+01
1.07459814e+03	-1.36026974e+01
1.07627979e+03	-1.36198483e+01
1.07796143e+03	-1.32212582e+01
1.07964307e+03	-1.31290340e+01
1.08132471e+03	-1.31327572e+01
1.08300635e+03	-1.28904781e+01
1.08468799e+03	-1.29484005e+01
1.08636963e+03	-1.29196529e+01
1.08805127e+03	-1.33205929e+01
1.08973291e+03	-1.33097897e+01
1.09141455e+03	-1.32360287e+01
1.09309619e+03	-1.32545223e+01
1.09477783e+03	-1.31327572e+01
1.09645947e+03	-1.28985043e+01
1.09814111e+03	-1.32025814e+01
1.09982275e+03	-1.29287777e+01
1.10150439e+03	-1.29875851e+01
1.10318604e+03	-1.27477474e+01
1.10486768e+03	-1.30431271e+01
1.10654932e+03	-1.31265316e+01
1.10823096e+03	-1.26045895e+01
1.10991260e+03	-1.24645748e+01
1.11159424e+03	-1.23149166e+01
1.11327588e+03	-1.25180721e+01
1.11495752e+03	-1.29083004e+01
1.11663916e+03	-1.29301815e+01
1.11832080e+03	-1.29596920e+01
1.12000244e+03	-1.28839474e+01
1.12168408e+03	-1.27455196e+01
1.12336572e+03	-1.27834530e+01
1.12504736e+03	-1.27400875e+01
1.12672900e+03	-1.25498409e+01
1.12841064e+03	-1.29051266e+01
1.13009229e+03	-1.29975643e+01
1.13177393e+03	-1.31391048e+01
1.13345557e+03	-1.30025387e+01
1.13513721e+03	-1.28751888e+01
1.13681885e+03	-1.29643917e+01
1.13850049e+03	-1.30579586e+01
1.14018213e+03	-1.30954952e+01
1.14186377e+03	-1.31692867e+01
1.14354541e+03	-1.30654049e+01
1.14522705e+03	-1.28167171e+01
1.14690869e+03	-1.30831966e+01
1.14859033e+03	-1.32506466e+01
1.15027197e+03	-1.31911678e+01
1.15195361e+03	-1.31900997e+01
1.15363525e+03	-1.30724850e+01
1.15531689e+03	-1.31829586e+01
1.15699854e+03	-1.32394466e+01
1.15868018e+03	-1.31842098e+01
1.16036182e+03	-1.31458187e+01
1.16204346e+03	-1.29820004e+01
1.16372510e+03	-1.29731197e+01
1.16540674e+03	-1.30947933e+01
1.16708838e+03	-1.33157101e+01
1.16877002e+03	-1.32169857e+01
1.17045166e+03	-1.31268368e+01
1.17213330e+03	-1.31742611e+01
1.17381494e+03	-1.32158871e+01
1.17549658e+03	-1.29568233e+01
1.17717822e+03	-1.31025143e+01
1.17885986e+03	-1.31485348e+01
1.18054150e+03	-1.28986568e+01
1.18222314e+03	-1.27809505e+01
1.18390479e+03	-1.30643063e+01
1.18558643e+03	-1.30508785e+01
1.18726807e+03	-1.32089596e+01
1.18894971e+03	-1.31474056e+01
1.19063135e+03	-1.28589535e+01
1.19231299e+03	-1.27955685e+01
1.19399463e+03	-1.30536251e+01
1.19567627e+03	-1.28764706e+01
1.19735791e+03	-1.31630611e+01
1.19903955e+03	-1.30055294e+01
1.20072119e+03	-1.28434200e+01
1.20240283e+03	-1.30842037e+01
1.20408447e+03	-1.31920223e+01
1.20576611e+03	-1.30817928e+01
1.20744775e+03	-1.29202938e+01
1.20912939e+03	-1.28730831e+01
1.21081104e+03	-1.29926510e+01
1.21249268e+03	-1.29640865e+01
1.21417432e+03	-1.27888851e+01
1.21585596e+03	-1.28198299e+01
1.21753760e+03	-1.25613155e+01
1.21921924e+03	-1.27282772e+01
1.22090088e+03	-1.26051998e+01
1.22258252e+03	-1.25463009e+01
1.22426416e+03	-1.24759579e+01
1.22594580e+03	-1.24056759e+01
1.22762744e+03	-1.24492245e+01
1.22930908e+03	-1.23118038e+01
1.23099072e+03	-1.23688717e+01
1.23267236e+03	-1.20665340e+01
1.23435400e+03	-1.24716854e+01
1.23603564e+03	-1.24640560e+01
1.23771729e+03	-1.23349667e+01
1.23939893e+03	-1.26401119e+01
1.24108057e+03	-1.26096859e+01
1.24276221e+03	-1.25576229e+01
1.24444385e+03	-1.23675594e+01
1.24612549e+03	-1.24059200e+01
1.24780713e+03	-1.26084347e+01
1.24948877e+03	-1.25978756e+01
1.25117041e+03	-1.23751278e+01
1.25285205e+03	-1.21037655e+01
1.25453369e+03	-1.23861446e+01
1.25621533e+03	-1.22720699e+01
1.25789697e+03	-1.25518246e+01
1.25957861e+03	-1.26528378e+01
1.26126025e+03	-1.27694759e+01
1.26294189e+03	-1.28947201e+01
1.26462354e+03	-1.24963741e+01
1.26630518e+03	-1.25813656e+01
1.26798682e+03	-1.25563412e+01
1.26966846e+03	-1.28098202e+01
1.27135010e+03	-1.26626034e+01
1.27303174e+03	-1.24981441e+01
1.27471338e+03	-1.23689632e+01
1.27639502e+03	-1.25494137e+01
1.27807666e+03	-1.23657589e+01
1.27975830e+03	-1.25874081e+01
1.28143994e+03	-1.24421444e+01
1.28312158e+03	-1.24510860e+01
1.28480322e+03	-1.23952084e+01
1.28648486e+03	-1.25356808e+01
1.28816650e+03	-1.24411373e+01
1.28984814e+03	-1.23537045e+01
1.29152979e+03	-1.25010433e+01
1.29321143e+03	-1.24374447e+01
1.29489307e+03	-1.22341061e+01
1.29657471e+03	-1.23428402e+01
1.29825635e+03	-1.22420406e+01
1.29993799e+03	-1.22541866e+01
1.30161963e+03	-1.22626095e+01
1.30330127e+03	-1.24005795e+01
1.30498291e+03	-1.21547604e+01
1.30666455e+03	-1.23826046e+01
1.30834619e+03	-1.23641415e+01
1.31002783e+03	-1.24665585e+01
1.31170947e+03	-1.23649044e+01
1.31339111e+03	-1.23779659e+01
1.31507275e+03	-1.27722836e+01
1.31675439e+03	-1.27289791e+01
1.31843604e+03	-1.24746761e+01
1.32011768e+03	-1.23141537e+01
1.32179932e+03	-1.21493282e+01
1.32348096e+03	-1.20260677e+01
1.32516260e+03	-1.21487179e+01
1.32684424e+03	-1.23566036e+01
1.32852588e+03	-1.22747860e+01
1.33020752e+03	-1.22532101e+01
1.33188916e+03	-1.20285091e+01
1.33357080e+03	-1.19498348e+01
1.33525244e+03	-1.18328609e+01
1.33693408e+03	-1.16722164e+01
1.33861572e+03	-1.20743771e+01
1.34029736e+03	-1.19351559e+01
1.34197900e+03	-1.20083065e+01
1.34366064e+03	-1.19621639e+01
1.34534229e+03	-1.20607357e+01
1.34702393e+03	-1.19289913e+01
1.34870557e+03	-1.18168087e+01
1.35038721e+03	-1.18932247e+01
1.35206885e+03	-1.21052914e+01
1.35375049e+03	-1.20849056e+01
1.35543213e+03	-1.20117550e+01
1.35711377e+03	-1.21369991e+01
1.35879541e+03	-1.21853390e+01
1.36047705e+03	-1.24029598e+01
1.36215869e+03	-1.23380795e+01
1.36384033e+03	-1.21017208e+01
1.36552197e+03	-1.19827328e+01
1.36720361e+03	-1.20251522e+01
1.36888525e+03	-1.20938168e+01
1.37056689e+03	-1.21209469e+01
1.37224854e+03	-1.19822750e+01
1.37393018e+03	-1.19546871e+01
1.37561182e+03	-1.22925167e+01
1.37729346e+03	-1.24186153e+01
1.37897510e+03	-1.25165157e+01
1.38065674e+03	-1.21454220e+01
1.38233838e+03	-1.23473263e+01
1.38402002e+03	-1.22974911e+01
1.38570166e+03	-1.19972286e+01
1.38738330e+03	-1.22350826e+01
1.38906494e+03	-1.21457272e+01
1.39074658e+03	-1.22656307e+01
1.39242822e+03	-1.22802486e+01
1.39410986e+03	-1.22309017e+01
1.39579150e+03	-1.23303585e+01
1.39747314e+03	-1.21246395e+01
1.39915479e+03	-1.22451839e+01
1.40083643e+03	-1.26043758e+01
1.40251807e+03	-1.24377193e+01
1.40419971e+03	-1.20492001e+01
1.40588135e+03	-1.18262081e+01
1.40756299e+03	-1.18252316e+01
1.40924463e+03	-1.16023922e+01
1.41092627e+03	-1.20474606e+01
1.41260791e+03	-1.20420284e+01
1.41428955e+03	-1.18267574e+01
1.41597119e+03	-1.19027767e+01
1.41765283e+03	-1.21062679e+01
1.41933447e+03	-1.20564327e+01
1.42101611e+03	-1.17580318e+01
1.42269775e+03	-1.16764278e+01
1.42437939e+03	-1.19845638e+01
1.42606104e+03	-1.19328976e+01
1.42774268e+03	-1.19594784e+01
1.42942432e+03	-1.19180965e+01
1.43110596e+03	-1.19127865e+01
1.43278760e+03	-1.20257931e+01
1.43446924e+03	-1.18059750e+01
1.43615088e+03	-1.21655636e+01
1.43783252e+03	-1.19270687e+01
1.43951416e+03	-1.19013119e+01
1.44119580e+03	-1.18916683e+01
1.44287744e+03	-1.19681759e+01
1.44455908e+03	-1.20805111e+01
1.44624072e+03	-1.17517147e+01
1.44792236e+03	-1.20610104e+01
1.44960400e+03	-1.17384396e+01
1.45128564e+03	-1.21934872e+01
1.45296729e+03	-1.19174862e+01
1.45464893e+03	-1.17854977e+01
1.45633057e+03	-1.16685848e+01
1.45801221e+03	-1.14627438e+01
1.45969385e+03	-1.14783077e+01
1.46137549e+03	-1.15088558e+01
1.46305713e+03	-1.20393429e+01
1.46473877e+03	-1.17308712e+01
1.46642041e+03	-1.15480404e+01
1.46810205e+03	-1.16752682e+01
1.46978369e+03	-1.15908566e+01
1.47146533e+03	-1.15145016e+01
1.47314697e+03	-1.17966976e+01
1.47482861e+03	-1.17790890e+01
1.47651025e+03	-1.20031185e+01
1.47819189e+03	-1.17096920e+01
1.47987354e+03	-1.17781124e+01
1.48155518e+03	-1.16996517e+01
1.48323682e+03	-1.16959591e+01
1.48491846e+03	-1.17724667e+01
1.48660010e+03	-1.17841549e+01
1.48828174e+03	-1.19064693e+01
1.48996338e+03	-1.19587765e+01
1.49164502e+03	-1.21418514e+01
1.49332666e+03	-1.21739559e+01
1.49500830e+03	-1.22152157e+01
1.49668994e+03	-1.20466976e+01
1.49837158e+03	-1.20240536e+01
1.50005322e+03	-1.18851681e+01
1.50173486e+03	-1.18543758e+01
1.50341650e+03	-1.19264889e+01
1.50509814e+03	-1.17990170e+01
1.50677979e+03	-1.19702206e+01
1.50846143e+03	-1.22636776e+01
1.51014307e+03	-1.19666805e+01
1.51182471e+03	-1.18814144e+01
1.51350635e+03	-1.18040829e+01
1.51518799e+03	-1.16677914e+01
1.51686963e+03	-1.15146847e+01
1.51855127e+03	-1.13474789e+01
1.52023291e+03	-1.14152889e+01
1.52191455e+03	-1.13286800e+01
1.52359619e+03	-1.13733883e+01
1.52527783e+03	-1.12140865e+01
1.52695947e+03	-1.15227108e+01
1.52864111e+03	-1.14755001e+01
1.53032275e+03	-1.14726925e+01
1.53200439e+03	-1.15498104e+01
1.53368604e+03	-1.14718075e+01
1.53536768e+03	-1.19311275e+01
1.53704932e+03	-1.15350094e+01
1.53873096e+03	-1.14209957e+01
1.54041260e+03	-1.14207211e+01
1.54209424e+03	-1.13600826e+01
1.54377588e+03	-1.14114437e+01
1.54545752e+03	-1.13577938e+01
1.54713916e+03	-1.15049801e+01
1.54882080e+03	-1.16531734e+01
1.55050244e+03	-1.12920284e+01
1.55218408e+03	-1.16283016e+01
1.55386572e+03	-1.18210506e+01
1.55554736e+03	-1.12089901e+01
1.55722900e+03	-1.10438595e+01
1.55891064e+03	-1.11674862e+01
1.56059229e+03	-1.13198605e+01
1.56227393e+03	-1.13884640e+01
1.56395557e+03	-1.13941708e+01
1.56563721e+03	-1.16103268e+01
1.56731885e+03	-1.14580746e+01
1.56900049e+03	-1.17560787e+01
1.57068213e+03	-1.16543636e+01
1.57236377e+03	-1.17088375e+01
1.57404541e+03	-1.17945919e+01
1.57572705e+03	-1.16525326e+01
1.57740869e+03	-1.13768673e+01
1.57909033e+03	-1.12451839e+01
1.58077197e+03	-1.14451351e+01
1.58245361e+03	-1.14047604e+01
1.58413525e+03	-1.11662960e+01
1.58581689e+03	-1.10750179e+01
1.58749854e+03	-1.13487606e+01
1.58918018e+03	-1.15505123e+01
1.59086182e+03	-1.14260006e+01
1.59254346e+03	-1.14815426e+01
1.59422510e+03	-1.15997677e+01
1.59590674e+03	-1.14852657e+01
1.59758838e+03	-1.12374630e+01
1.59927002e+03	-1.15649471e+01
1.60095166e+03	-1.18484859e+01
1.60263330e+03	-1.16156368e+01
1.60431494e+03	-1.17004757e+01
1.60599658e+03	-1.17472286e+01
1.60767822e+03	-1.16844845e+01
1.60935986e+03	-1.17381649e+01
1.61104150e+03	-1.20686398e+01
1.61272314e+03	-1.20020504e+01
1.61440479e+03	-1.20231686e+01
1.61608643e+03	-1.19855099e+01
1.61776807e+03	-1.19375362e+01
1.61944971e+03	-1.19134579e+01
1.62113135e+03	-1.22200069e+01
1.62281299e+03	-1.20870724e+01
1.62449463e+03	-1.20199947e+01
1.62617627e+03	-1.17312984e+01
1.62785791e+03	-1.18795834e+01
1.62953955e+03	-1.23241329e+01
1.63122119e+03	-1.20338192e+01
1.63290283e+03	-1.19367733e+01
1.63458447e+03	-1.19505367e+01
1.63626611e+03	-1.16163387e+01
1.63794775e+03	-1.15951595e+01
1.63962939e+03	-1.14065304e+01
1.64131104e+03	-1.14140377e+01
1.64299268e+03	-1.14825497e+01
1.64467432e+03	-1.17368526e+01
1.64635596e+03	-1.16106930e+01
1.64803760e+03	-1.17744198e+01
1.64971924e+03	-1.15937557e+01
1.65140088e+03	-1.14400997e+01
1.65308252e+03	-1.12117367e+01
1.65476416e+03	-1.11792660e+01
1.65644580e+03	-1.10083065e+01
1.65812744e+03	-1.14377804e+01
1.65980908e+03	-1.11597347e+01
1.66149072e+03	-1.12690487e+01
1.66317236e+03	-1.11823788e+01
1.66485400e+03	-1.13430538e+01
1.66653564e+03	-1.14986629e+01
1.66821729e+03	-1.13398190e+01
1.66989893e+03	-1.13672237e+01
1.67158057e+03	-1.14657955e+01
1.67326221e+03	-1.12907162e+01
1.67494385e+03	-1.13760433e+01
1.67662549e+03	-1.14046078e+01
1.67830713e+03	-1.16081600e+01
1.67998877e+03	-1.17384701e+01
