# Supplementary material for: Study on effects of the train-induced airflow on the temperature field of single-track high-speed railway tunnels in cold regions
Source: Sci Rep. 2025 Aug 21;15:30713. doi: 10.1038/s41598-025-16068-4 (PMC12370937; doi:10.1038/s41598-025-16068-4)
Supplement: Supplementary file 1 — Supplementary Material 1 [file 41598_2025_16068_MOESM1_ESM.zip › Relevant document/External temperature(data)/-25.xlsx]

## Sheet: -25
[Name]
Series 1 at /LINE:Line 1
[Data]
Z [ m ]	Temperature [ C ]
0	-25
1.68168	-24.8313
3.36336	-24.7571
5.04504	-24.6894
6.72673	-24.6256
8.40841	-24.5467
10.0901	-24.3653
11.7718	-24.3108
13.4535	-24.2126
15.1351	-24.1717
16.8168	-24.128
18.4985	-23.9652
20.1802	-23.8418
21.8619	-23.4941
23.5435	-23.7563
25.2252	-23.5537
26.9069	-23.4531
28.5886	-23.5523
30.2703	-23.3461
31.952	-23.2857
33.6336	-23.2461
35.3153	-23.222
36.997	-22.9561
38.6787	-22.761
40.3604	-22.6641
42.0421	-22.7256
43.7237	-22.7301
45.4054	-22.6399
47.0871	-22.6182
48.7688	-22.5324
50.4505	-22.6275
52.1321	-22.8975
53.8138	-22.7674
55.4955	-22.3789
57.1772	-22.5748
58.8589	-22.2833
60.5406	-22.2769
62.2222	-21.9882
63.9039	-22.3626
65.5856	-22.4253
67.2673	-22.4931
68.949	-22.4465
70.6306	-22.2251
72.3123	-21.9539
73.994	-22.1092
75.6757	-21.9812
77.3574	-21.9188
79.039	-22.0754
80.7207	-22.0799
82.4024	-21.8249
84.0841	-22.0717
85.7658	-21.7143
87.4474	-21.9009
89.1291	-21.8609
90.8108	-21.4392
92.4925	-21.7527
94.1741	-21.8486
95.8558	-21.8917
97.5375	-21.8679
99.2192	-21.5987
100.901	-21.6376
102.583	-21.5903
104.264	-21.556
105.946	-21.6419
107.628	-21.3013
109.309	-21.2745
110.991	-21.0809
112.673	-21.226
114.354	-20.8862
116.036	-21.0982
117.718	-21.0331
119.399	-20.9645
121.081	-21.4869
122.763	-21.4385
124.444	-21.3018
126.126	-21.3162
127.808	-21.1534
129.489	-21.0779
131.171	-21.0153
132.853	-21.0022
134.534	-21.0177
136.216	-20.7282
137.898	-20.601
139.58	-20.7103
141.261	-20.8354
142.943	-20.5102
144.625	-20.2889
146.306	-20.3477
147.988	-20.4865
149.67	-20.1454
151.351	-20.0625
153.033	-19.8178
154.715	-19.9842
156.396	-19.9235
158.078	-19.8813
159.76	-19.8489
161.441	-20.0584
163.123	-19.7307
164.805	-19.917
166.487	-19.6911
168.168	-19.544
169.85	-19.4193
171.532	-19.6267
173.213	-19.3111
174.895	-19.6968
176.577	-19.1816
178.258	-19.1854
179.94	-18.9915
181.622	-18.7816
183.303	-18.8391
184.985	-19.0344
186.667	-19.2383
188.348	-19.4128
190.03	-19.3293
191.712	-19.3196
193.393	-19.4019
195.075	-19.2454
196.757	-19.0165
198.439	-19.0071
200.12	-18.9097
201.802	-18.8847
203.484	-18.4232
205.165	-18.9142
206.847	-19.2612
208.529	-19.1731
210.21	-19.1402
211.892	-18.894
213.574	-18.8418
215.255	-18.6761
216.937	-18.7259
218.619	-18.7776
220.3	-18.7715
221.982	-18.3462
223.664	-18.3825
225.346	-18.7578
227.027	-18.5226
228.709	-18.581
230.391	-18.4125
232.072	-18.2149
233.754	-17.9791
235.436	-17.3986
237.117	-17.7969
238.799	-17.458
240.481	-17.285
242.162	-17.2383
243.844	-17.1766
245.526	-17.2782
247.207	-17.025
248.889	-16.7987
250.571	-17.0137
252.253	-16.7609
253.934	-16.6476
255.616	-16.7108
257.298	-16.5718
258.979	-16.7671
260.661	-16.7398
262.343	-16.3669
264.024	-16.7183
265.706	-16.7986
267.388	-16.6468
269.069	-16.8837
270.751	-16.778
272.433	-16.9741
274.114	-16.5218
275.796	-16.596
277.478	-16.8141
279.159	-16.4666
280.841	-16.2038
282.523	-16.5907
284.204	-16.3852
285.886	-16.2176
287.568	-16.1173
289.249	-15.7852
290.931	-15.5671
292.613	-16.0515
294.294	-16.2644
295.976	-16.5919
297.658	-16.3061
299.339	-16.4467
301.021	-16.4385
302.703	-16.4069
304.384	-16.2416
306.066	-16.6324
307.748	-16.3967
309.429	-16.098
311.111	-16.0668
312.793	-16.1343
314.474	-16.1948
316.156	-16.1583
317.838	-16.2307
319.519	-16.5773
321.201	-16.5117
322.883	-16.7689
324.564	-16.8089
326.246	-16.8619
327.928	-16.923
329.609	-17.0336
331.291	-16.83
332.973	-16.8158
334.654	-16.9887
336.336	-16.813
338.018	-16.6143
339.699	-16.5399
341.381	-16.4355
343.063	-16.5361
344.744	-16.6825
346.426	-16.6697
348.108	-16.4917
349.789	-17.0132
351.471	-16.7318
353.153	-16.8219
354.835	-16.8012
356.516	-16.3404
358.198	-16.3601
359.88	-16.5255
361.561	-16.3229
363.243	-16.2041
364.925	-16.2521
366.606	-16.2332
368.288	-16.3076
369.97	-16.0256
371.651	-16.1709
373.333	-16.2042
375.015	-15.8698
376.696	-15.9009
378.378	-15.7182
380.06	-15.8081
381.741	-15.4969
383.423	-15.718
385.105	-15.7365
386.786	-15.6927
388.468	-15.5847
390.15	-15.7535
391.831	-15.5596
393.513	-15.3823
395.195	-15.5186
396.876	-15.4741
398.558	-14.8691
400.24	-15.1745
401.921	-15.1273
403.603	-15.4795
405.285	-15.438
406.966	-15.143
408.648	-15.3226
410.33	-15.4488
412.011	-15.2367
413.693	-15.3347
415.375	-15.488
417.056	-15.2775
418.738	-15.0385
420.42	-14.9594
422.101	-14.7679
423.783	-14.9253
425.465	-14.9033
427.146	-14.7716
428.828	-14.5953
430.51	-14.8304
432.191	-14.8154
433.873	-14.7168
435.555	-14.9432
437.236	-14.5006
438.918	-14.2558
440.6	-14.0296
442.281	-14.2219
443.963	-14.527
445.645	-14.5672
447.326	-14.5766
449.008	-14.8329
450.69	-14.4454
452.371	-14.3679
454.053	-14.5318
455.735	-14.462
457.416	-14.9525
459.098	-15.0754
460.78	-15.1867
462.461	-14.689
464.143	-14.9339
465.825	-14.9887
467.506	-14.6848
469.188	-14.7731
470.87	-14.8024
472.551	-15.1134
474.233	-15.3399
475.915	-15.0277
477.596	-15.1181
479.278	-15.3374
480.96	-14.9285
482.642	-15.0456
484.323	-14.85
486.005	-14.8603
487.687	-14.9164
489.368	-14.9597
491.05	-14.7023
492.732	-14.9993
494.413	-14.9596
496.095	-15.1119
497.777	-14.8251
499.458	-14.6699
501.14	-14.4478
502.822	-14.687
504.503	-14.489
506.185	-14.1415
507.867	-14.2664
509.548	-13.9789
511.23	-14.3134
512.912	-14.3752
514.593	-14.1855
516.275	-14.3864
517.957	-14.2033
519.638	-14.2434
521.32	-14.3153
523.002	-14.5319
524.684	-14.3484
526.365	-14.1046
528.047	-13.9892
529.729	-14.2367
531.41	-13.9901
533.092	-14.1314
534.774	-14.1837
536.455	-13.895
538.137	-13.989
539.819	-13.9927
541.501	-14.3242
543.182	-14.399
544.864	-14.5759
546.546	-14.6214
548.227	-14.6473
549.909	-14.7823
551.591	-14.264
553.272	-14.338
554.954	-14.3002
556.636	-14.3371
558.318	-14.2761
559.999	-14.5234
561.681	-14.5677
563.363	-14.3733
565.044	-14.663
566.726	-14.6091
568.408	-14.572
570.089	-14.3958
571.771	-14.2612
573.453	-13.8489
575.135	-14.0651
576.816	-14.2086
578.498	-14.0692
580.18	-14.0144
581.861	-13.9974
583.543	-14.2533
585.225	-13.8592
586.906	-13.7677
588.588	-13.7708
590.27	-13.6469
591.952	-13.9021
593.633	-13.8856
595.315	-13.5842
596.997	-13.8067
598.678	-13.9937
600.36	-13.5608
602.042	-13.4783
603.724	-13.4828
605.405	-13.2996
607.087	-13.4268
608.769	-13.4304
610.45	-13.5406
612.132	-13.7723
613.814	-13.527
615.495	-13.4204
617.177	-13.4851
618.859	-13.9239
620.541	-13.7763
622.222	-13.3141
623.904	-13.3814
625.586	-13.6214
627.267	-13.6125
628.949	-13.4872
630.631	-13.4997
632.312	-13.5392
633.994	-13.5138
635.676	-13.5438
637.358	-13.4616
639.039	-13.6686
640.721	-13.7769
642.403	-13.8048
644.084	-13.6401
645.766	-13.1641
647.448	-13.3025
649.129	-13.515
650.811	-13.4498
652.493	-13.5307
654.175	-13.7477
655.856	-13.3387
657.538	-13.1632
659.22	-13.2858
660.901	-13.4938
662.583	-13.7064
664.265	-13.6229
665.946	-13.9258
667.628	-13.9109
669.31	-13.6845
670.992	-13.4382
672.673	-13.9015
674.355	-13.9039
676.037	-13.8632
677.718	-14.2149
679.4	-14.2907
681.082	-14.0926
682.763	-13.9152
684.445	-13.946
686.127	-14.1928
687.809	-14.1179
689.49	-13.9967
691.172	-13.795
692.854	-13.8743
694.535	-13.8221
696.217	-14.2653
697.899	-14.2076
699.581	-14.1872
701.262	-14.044
702.944	-14.0873
704.626	-13.9331
706.307	-14.149
707.989	-14.2347
709.671	-14.0868
711.352	-13.7274
713.034	-14.1396
714.716	-13.8847
716.398	-14.4321
718.079	-14.3725
719.761	-14.187
721.443	-14.3416
723.124	-14.4092
724.806	-14.2572
726.488	-14.0732
728.169	-14.1923
729.851	-13.8768
731.533	-13.8626
733.215	-13.8765
734.896	-14.3043
736.578	-14.0887
738.26	-14.1085
739.941	-13.9329
741.623	-13.986
743.305	-14.0336
744.986	-14.1546
746.668	-14.0322
748.35	-13.8205
750.032	-14.0332
751.713	-13.8166
753.395	-14.1914
755.077	-13.8813
756.758	-14.0525
758.44	-13.6545
760.122	-13.9769
761.803	-13.7116
763.485	-13.8646
765.167	-13.9181
766.849	-13.8967
768.53	-13.8904
770.212	-13.8392
771.894	-14.0847
773.575	-13.8151
775.257	-13.6173
776.939	-14.0002
778.62	-13.8458
780.302	-13.8626
781.984	-14.0006
783.666	-14.0742
785.347	-13.9005
787.029	-14.1207
788.711	-13.9844
790.392	-13.5271
792.074	-13.7001
793.756	-13.7972
795.438	-13.6106
797.119	-13.6513
798.801	-13.7554
800.483	-13.9217
802.164	-13.8262
803.846	-13.7949
805.528	-13.8371
807.209	-13.9764
808.891	-13.8104
810.573	-13.6155
812.255	-13.8117
813.936	-13.8716
815.618	-13.943
817.3	-14.0167
818.981	-14.1574
820.663	-13.8719
822.345	-14.0017
824.026	-14.0467
825.708	-14.0933
827.39	-14.1777
829.072	-13.6095
830.753	-13.6976
832.435	-13.8913
834.117	-14.1621
835.798	-14.027
837.48	-13.9596
839.162	-14.0938
840.843	-14.2748
842.525	-14.2057
844.207	-14.5274
845.889	-14.4383
847.57	-14.4731
849.252	-14.5311
850.934	-14.2474
852.615	-14.1328
854.297	-14.4002
855.979	-14.1713
857.66	-14.1613
859.342	-14.2489
861.024	-14.5668
862.706	-14.1545
864.387	-14.2568
866.069	-14.3129
867.751	-14.1896
869.432	-13.9505
871.114	-14.1763
872.796	-14.1382
874.477	-14.2041
876.159	-14.3699
877.841	-14.4473
879.523	-14.4205
881.204	-14.5721
882.886	-14.0903
884.568	-14.3196
886.249	-14.1479
887.931	-13.9244
889.613	-13.6956
891.294	-14.1575
892.976	-13.7835
894.658	-13.656
896.34	-13.7239
898.021	-13.6946
899.703	-13.6169
901.385	-13.4902
903.066	-13.8295
904.748	-13.6332
906.43	-13.6376
908.112	-13.6488
909.793	-13.5375
911.475	-13.5335
913.157	-13.5566
914.838	-13.7286
916.52	-13.5339
918.202	-13.5264
919.883	-13.7344
921.565	-13.6809
923.247	-13.6031
924.929	-13.5841
926.61	-13.5588
928.292	-13.6166
929.974	-13.488
931.655	-13.4327
933.337	-13.357
935.019	-13.2456
936.7	-13.1465
938.382	-12.9313
940.064	-12.9852
941.746	-12.6811
943.427	-12.9519
945.109	-13.0981
946.791	-12.9673
948.472	-13.1638
950.154	-13.1405
951.836	-13.13
953.517	-13.0795
955.199	-13.103
956.881	-12.9874
958.563	-13.1377
960.244	-12.9638
961.926	-12.9959
963.608	-12.8384
965.289	-12.9566
966.971	-12.8007
968.653	-12.8475
970.334	-12.7778
972.016	-12.4138
973.698	-12.7895
975.38	-12.5673
977.061	-12.482
978.743	-12.8724
980.425	-12.704
982.106	-12.5656
983.788	-12.9175
985.47	-13.0143
987.151	-12.6922
988.833	-12.6862
990.515	-12.5672
992.197	-12.62
993.878	-12.9378
995.56	-12.7391
997.242	-12.6287
998.923	-12.6739
1000.61	-12.6521
1002.29	-12.8225
1003.97	-12.6705
1005.65	-12.7114
1007.33	-12.7221
1009.01	-12.9528
1010.7	-12.6406
1012.38	-12.4423
1014.06	-12.9947
1015.74	-12.8059
1017.42	-13.2226
1019.1	-13.3537
1020.79	-13.2477
1022.47	-12.7983
1024.15	-12.6758
1025.83	-12.8079
1027.51	-13.0776
1029.19	-12.8631
1030.88	-12.7563
1032.56	-12.9756
1034.24	-12.6862
1035.92	-12.522
1037.6	-12.6118
1039.28	-12.4935
1040.97	-12.6473
1042.65	-12.7393
1044.33	-12.8401
1046.01	-12.8105
1047.69	-13.1152
1049.37	-13.1369
1051.06	-13.043
1052.74	-13.087
1054.42	-13.0103
1056.1	-12.948
1057.78	-13.0382
1059.46	-13.1011
1061.15	-13.0156
1062.83	-13.1188
1064.51	-13.4368
1066.19	-13.4383
1067.87	-13.2889
1069.55	-13.388
1071.23	-13.4071
1072.92	-13.7761
1074.6	-13.6027
1076.28	-13.6198
1077.96	-13.2213
1079.64	-13.129
1081.32	-13.1328
1083.01	-12.8905
1084.69	-12.9484
1086.37	-12.9197
1088.05	-13.3206
1089.73	-13.3098
1091.41	-13.236
1093.1	-13.2545
1094.78	-13.1328
1096.46	-12.8985
1098.14	-13.2026
1099.82	-12.9288
1101.5	-12.9876
1103.19	-12.7477
1104.87	-13.0431
1106.55	-13.1265
1108.23	-12.6046
1109.91	-12.4646
1111.59	-12.3149
1113.28	-12.5181
1114.96	-12.9083
1116.64	-12.9302
1118.32	-12.9597
1120	-12.8839
1121.68	-12.7455
1123.37	-12.7835
1125.05	-12.7401
1126.73	-12.5498
1128.41	-12.9051
1130.09	-12.9976
1131.77	-13.1391
1133.46	-13.0025
1135.14	-12.8752
1136.82	-12.9644
1138.5	-13.058
1140.18	-13.0955
1141.86	-13.1693
1143.55	-13.0654
1145.23	-12.8167
1146.91	-13.0832
1148.59	-13.2506
1150.27	-13.1912
1151.95	-13.1901
1153.64	-13.0725
1155.32	-13.183
1157	-13.2394
1158.68	-13.1842
1160.36	-13.1458
1162.04	-12.982
1163.73	-12.9731
1165.41	-13.0948
1167.09	-13.3157
1168.77	-13.217
1170.45	-13.1268
1172.13	-13.1743
1173.81	-13.2159
1175.5	-12.9568
1177.18	-13.1025
1178.86	-13.1485
1180.54	-12.8987
1182.22	-12.781
1183.9	-13.0643
1185.59	-13.0509
1187.27	-13.209
1188.95	-13.1474
1190.63	-12.859
1192.31	-12.7956
1193.99	-13.0536
1195.68	-12.8765
1197.36	-13.1631
1199.04	-13.0055
1200.72	-12.8434
1202.4	-13.0842
1204.08	-13.192
1205.77	-13.0818
1207.45	-12.9203
1209.13	-12.8731
1210.81	-12.9927
1212.49	-12.9641
1214.17	-12.7889
1215.86	-12.8198
1217.54	-12.5613
1219.22	-12.7283
1220.9	-12.6052
1222.58	-12.5463
1224.26	-12.476
1225.95	-12.4057
1227.63	-12.4492
1229.31	-12.3118
1230.99	-12.3689
1232.67	-12.0665
1234.35	-12.4717
1236.04	-12.4641
1237.72	-12.335
1239.4	-12.6401
1241.08	-12.6097
1242.76	-12.5576
1244.44	-12.3676
1246.13	-12.4059
1247.81	-12.6084
1249.49	-12.5979
1251.17	-12.3751
1252.85	-12.1038
1254.53	-12.3861
1256.22	-12.2721
1257.9	-12.5518
1259.58	-12.6528
1261.26	-12.7695
1262.94	-12.8947
1264.62	-12.4964
1266.31	-12.5814
1267.99	-12.5563
1269.67	-12.8098
1271.35	-12.6626
1273.03	-12.4981
1274.71	-12.369
1276.4	-12.5494
1278.08	-12.3658
1279.76	-12.5874
1281.44	-12.4421
1283.12	-12.4511
1284.8	-12.3952
1286.48	-12.5357
1288.17	-12.4411
1289.85	-12.3537
1291.53	-12.501
1293.21	-12.4374
1294.89	-12.2341
1296.57	-12.3428
1298.26	-12.242
1299.94	-12.2542
1301.62	-12.2626
1303.3	-12.4006
1304.98	-12.1548
1306.66	-12.3826
1308.35	-12.3641
1310.03	-12.4666
1311.71	-12.3649
1313.39	-12.378
1315.07	-12.7723
1316.75	-12.729
1318.44	-12.4747
1320.12	-12.3142
1321.8	-12.1493
1323.48	-12.0261
1325.16	-12.1487
1326.84	-12.3566
1328.53	-12.2748
1330.21	-12.2532
1331.89	-12.0285
1333.57	-11.9498
1335.25	-11.8329
1336.93	-11.6722
1338.62	-12.0744
1340.3	-11.9352
1341.98	-12.0083
1343.66	-11.9622
1345.34	-12.0607
1347.02	-11.929
1348.71	-11.8168
1350.39	-11.8932
1352.07	-12.1053
1353.75	-12.0849
1355.43	-12.0118
1357.11	-12.137
1358.8	-12.1853
1360.48	-12.403
1362.16	-12.3381
1363.84	-12.1017
1365.52	-11.9827
1367.2	-12.0252
1368.89	-12.0938
1370.57	-12.1209
1372.25	-11.9823
1373.93	-11.9547
1375.61	-12.2925
1377.29	-12.4186
1378.98	-12.5165
1380.66	-12.1454
1382.34	-12.3473
1384.02	-12.2975
1385.7	-11.9972
1387.38	-12.2351
1389.06	-12.1457
1390.75	-12.2656
1392.43	-12.2802
1394.11	-12.2309
1395.79	-12.3304
1397.47	-12.1246
1399.15	-12.2452
1400.84	-12.6044
1402.52	-12.4377
1404.2	-12.0492
1405.88	-11.8262
1407.56	-11.8252
1409.24	-11.6024
1410.93	-12.0475
1412.61	-12.042
1414.29	-11.8268
1415.97	-11.9028
1417.65	-12.1063
1419.33	-12.0564
1421.02	-11.758
1422.7	-11.6764
1424.38	-11.9846
1426.06	-11.9329
1427.74	-11.9595
1429.42	-11.9181
1431.11	-11.9128
1432.79	-12.0258
1434.47	-11.806
1436.15	-12.1656
1437.83	-11.9271
1439.51	-11.9013
1441.2	-11.8917
1442.88	-11.9682
1444.56	-12.0805
1446.24	-11.7517
1447.92	-12.061
1449.6	-11.7384
1451.29	-12.1935
1452.97	-11.9175
1454.65	-11.7855
1456.33	-11.6686
1458.01	-11.4627
1459.69	-11.4783
1461.38	-11.5089
1463.06	-12.0393
1464.74	-11.7309
1466.42	-11.548
1468.1	-11.6753
1469.78	-11.5909
1471.47	-11.5145
1473.15	-11.7967
1474.83	-11.7791
1476.51	-12.0031
1478.19	-11.7097
1479.87	-11.7781
1481.56	-11.6997
1483.24	-11.696
1484.92	-11.7725
1486.6	-11.7842
1488.28	-11.9065
1489.96	-11.9588
1491.65	-12.1419
1493.33	-12.174
1495.01	-12.2152
1496.69	-12.0467
1498.37	-12.0241
1500.05	-11.8852
1501.73	-11.8544
1503.42	-11.9265
1505.1	-11.799
1506.78	-11.9702
1508.46	-12.2637
1510.14	-11.9667
1511.82	-11.8814
1513.51	-11.8041
1515.19	-11.6678
1516.87	-11.5147
1518.55	-11.3475
1520.23	-11.4153
1521.91	-11.3287
1523.6	-11.3734
1525.28	-11.2141
1526.96	-11.5227
1528.64	-11.4755
1530.32	-11.4727
1532	-11.5498
1533.69	-11.4718
1535.37	-11.9311
1537.05	-11.535
1538.73	-11.421
1540.41	-11.4207
1542.09	-11.3601
1543.78	-11.4114
1545.46	-11.3578
1547.14	-11.505
1548.82	-11.6532
1550.5	-11.292
1552.18	-11.6283
1553.87	-11.8211
1555.55	-11.209
1557.23	-11.0439
1558.91	-11.1675
1560.59	-11.3199
1562.27	-11.3885
1563.96	-11.3942
1565.64	-11.6103
1567.32	-11.4581
1569	-11.7561
1570.68	-11.6544
1572.36	-11.7088
1574.05	-11.7946
1575.73	-11.6525
1577.41	-11.3769
1579.09	-11.2452
1580.77	-11.4451
1582.45	-11.4048
1584.14	-11.1663
1585.82	-11.075
1587.5	-11.3488
1589.18	-11.5505
1590.86	-11.426
1592.54	-11.4815
1594.23	-11.5998
1595.91	-11.4853
1597.59	-11.2375
1599.27	-11.5649
1600.95	-11.8485
1602.63	-11.6156
1604.31	-11.7005
1606	-11.7472
1607.68	-11.6845
1609.36	-11.7382
1611.04	-12.0686
1612.72	-12.0021
1614.4	-12.0232
1616.09	-11.9855
1617.77	-11.9375
1619.45	-11.9135
1621.13	-12.22
1622.81	-12.0871
1624.49	-12.02
1626.18	-11.7313
1627.86	-11.8796
1629.54	-12.3241
1631.22	-12.0338
1632.9	-11.9368
1634.58	-11.9505
1636.27	-11.6163
1637.95	-11.5952
1639.63	-11.4065
1641.31	-11.414
1642.99	-11.4825
1644.67	-11.7369
1646.36	-11.6107
1648.04	-11.7744
1649.72	-11.5938
1651.4	-11.4401
1653.08	-11.2117
1654.76	-11.1793
1656.45	-11.0083
1658.13	-11.4378
1659.81	-11.1597
1661.49	-11.269
1663.17	-11.1824
1664.85	-11.3431
1666.54	-11.4987
1668.22	-11.3398
1669.9	-11.3672
1671.58	-11.4658
1673.26	-11.2907
1674.94	-11.376
1676.63	-11.4046
1678.31	-11.6082
1679.99	-11.7385
