# Supplementary material for: Study on effects of the train-induced airflow on the temperature field of single-track high-speed railway tunnels in cold regions
Source: Sci Rep. 2025 Aug 21;15:30713. doi: 10.1038/s41598-025-16068-4 (PMC12370937; doi:10.1038/s41598-025-16068-4)
Supplement: Supplementary file 1 — Supplementary Material 1 [file 41598_2025_16068_MOESM1_ESM.zip › Relevant document/External temperature(data)/-30.csv]

[Name]
Series 1 at /LINE:Line 1
[Data]
Z [ m ]	Temperature [ C ]
0.00000000e+00	-3.00000057e+01
1.68168163e+00	-2.97975674e+01
3.36336327e+00	-2.97060452e+01
5.04504490e+00	-2.96222286e+01
6.72672653e+00	-2.95432186e+01
8.40840816e+00	-2.94455624e+01
1.00900898e+01	-2.92222195e+01
1.17717714e+01	-2.91545162e+01
1.34534531e+01	-2.90328884e+01
1.51351347e+01	-2.89817867e+01
1.68168163e+01	-2.89273891e+01
1.84984970e+01	-2.87260799e+01
2.01801796e+01	-2.85731106e+01
2.18618622e+01	-2.81435757e+01
2.35435448e+01	-2.84666500e+01
2.52252274e+01	-2.82162838e+01
2.69069099e+01	-2.80917721e+01
2.85885925e+01	-2.82137051e+01
3.02702751e+01	-2.79586391e+01
3.19519577e+01	-2.78837490e+01
3.36336403e+01	-2.78345089e+01
3.53153229e+01	-2.78045101e+01
3.69970055e+01	-2.74755459e+01
3.86786880e+01	-2.72340145e+01
4.03603706e+01	-2.71141720e+01
4.20420532e+01	-2.71901302e+01
4.37237358e+01	-2.71956234e+01
4.54054184e+01	-2.70839291e+01
4.70871010e+01	-2.70566311e+01
4.87687836e+01	-2.69505062e+01
5.04504662e+01	-2.70680294e+01
5.21321487e+01	-2.74016781e+01
5.38138313e+01	-2.72405758e+01
5.54955139e+01	-2.67598324e+01
5.71771965e+01	-2.70022488e+01
5.88588791e+01	-2.66414700e+01
6.05405617e+01	-2.66333828e+01
6.22222443e+01	-2.62760220e+01
6.39039268e+01	-2.67394924e+01
6.55856094e+01	-2.68170071e+01
6.72672882e+01	-2.69007168e+01
6.89489670e+01	-2.68429317e+01
7.06306458e+01	-2.65689144e+01
7.23123245e+01	-2.62336025e+01
7.39940033e+01	-2.64256802e+01
7.56756821e+01	-2.62670956e+01
7.73573608e+01	-2.61902523e+01
7.90390396e+01	-2.63839779e+01
8.07207184e+01	-2.63893337e+01
8.24023972e+01	-2.60739346e+01
8.40840759e+01	-2.63792782e+01
8.57657547e+01	-2.59370022e+01
8.74474335e+01	-2.61679440e+01
8.91291122e+01	-2.61183376e+01
9.08107910e+01	-2.55965481e+01
9.24924698e+01	-2.59843807e+01
9.41741486e+01	-2.61028805e+01
9.58558273e+01	-2.61562557e+01
9.75375061e+01	-2.61268520e+01
9.92191849e+01	-2.57936764e+01
1.00900864e+02	-2.58418941e+01
1.02582542e+02	-2.57836361e+01
1.04264221e+02	-2.57410946e+01
1.05945900e+02	-2.58471889e+01
1.07627579e+02	-2.54261379e+01
1.09309258e+02	-2.53931484e+01
1.10990936e+02	-2.51535702e+01
1.12672615e+02	-2.53331814e+01
1.14354294e+02	-2.49130459e+01
1.16035973e+02	-2.51752529e+01
1.17717651e+02	-2.50947018e+01
1.19399330e+02	-2.50099392e+01
1.21081009e+02	-2.56558743e+01
1.22762688e+02	-2.55958004e+01
1.24444366e+02	-2.54267483e+01
1.26126045e+02	-2.54444942e+01
1.27807724e+02	-2.52432461e+01
1.29489410e+02	-2.51499538e+01
1.31171097e+02	-2.50725918e+01
1.32852783e+02	-2.50567074e+01
1.34534470e+02	-2.50757046e+01
1.36216156e+02	-2.47179470e+01
1.37897842e+02	-2.45606899e+01
1.39579529e+02	-2.46957912e+01
1.41261215e+02	-2.48504238e+01
1.42942902e+02	-2.44485683e+01
1.44624588e+02	-2.41751308e+01
1.46306274e+02	-2.42478237e+01
1.47987961e+02	-2.44194698e+01
1.49669647e+02	-2.39983425e+01
1.51351334e+02	-2.38960934e+01
1.53033020e+02	-2.35943508e+01
1.54714706e+02	-2.38000393e+01
1.56396393e+02	-2.37254086e+01
1.58078079e+02	-2.36732235e+01
1.59759766e+02	-2.36329403e+01
1.61441452e+02	-2.38916988e+01
1.63123138e+02	-2.34870052e+01
1.64804825e+02	-2.37170010e+01
1.66486511e+02	-2.34382229e+01
1.68168198e+02	-2.32563534e+01
1.69849884e+02	-2.31028652e+01
1.71531570e+02	-2.33590603e+01
1.73213257e+02	-2.29697933e+01
1.74894943e+02	-2.34460506e+01
1.76576630e+02	-2.28104458e+01
1.78258316e+02	-2.28153591e+01
1.79940002e+02	-2.25765285e+01
1.81621689e+02	-2.23180447e+01
1.83303375e+02	-2.23889217e+01
1.84985062e+02	-2.26298733e+01
1.86666748e+02	-2.28814907e+01
1.88348434e+02	-2.30970516e+01
1.90030121e+02	-2.29939938e+01
1.91711807e+02	-2.29817104e+01
1.93393494e+02	-2.30836086e+01
1.95075180e+02	-2.28907528e+01
1.96756866e+02	-2.26088314e+01
1.98438553e+02	-2.25975399e+01
2.00120239e+02	-2.24774685e+01
2.01801926e+02	-2.24465084e+01
2.03483612e+02	-2.18779202e+01
2.05165298e+02	-2.24895992e+01
2.06846985e+02	-2.29184170e+01
2.08528671e+02	-2.28056698e+01
2.10210358e+02	-2.27643337e+01
2.11892044e+02	-2.24595242e+01
2.13573730e+02	-2.23946896e+01
2.15255417e+02	-2.21905880e+01
2.16937103e+02	-2.22521267e+01
2.18618790e+02	-2.23159084e+01
2.20300476e+02	-2.23082943e+01
2.21982162e+02	-2.17834988e+01
2.23663849e+02	-2.18284512e+01
2.25345535e+02	-2.22911129e+01
2.27027222e+02	-2.20006924e+01
2.28708908e+02	-2.20728817e+01
2.30390594e+02	-2.18654842e+01
2.32072281e+02	-2.16215878e+01
2.33753967e+02	-2.13317013e+01
2.35435654e+02	-2.06168880e+01
2.37117340e+02	-2.11079006e+01
2.38799026e+02	-2.06912899e+01
2.40480713e+02	-2.04789944e+01
2.42162399e+02	-2.04223385e+01
2.43844086e+02	-2.03471279e+01
2.45525772e+02	-2.04725704e+01
2.47207458e+02	-2.01612759e+01
2.48889145e+02	-1.98851376e+01
2.50570831e+02	-2.01496944e+01
2.52252518e+02	-1.98379421e+01
2.53934204e+02	-1.96991940e+01
2.55615891e+02	-1.97775021e+01
2.57297577e+02	-1.96069851e+01
2.58979248e+02	-1.98473873e+01
2.60660919e+02	-1.98132076e+01
2.62342590e+02	-1.93561764e+01
2.64024261e+02	-1.97880917e+01
2.65705933e+02	-1.98862972e+01
2.67387604e+02	-1.96995296e+01
2.69069275e+02	-1.99912624e+01
2.70750946e+02	-1.98617306e+01
2.72432617e+02	-2.01025906e+01
2.74114288e+02	-1.95472317e+01
2.75795959e+02	-1.96398373e+01
2.77477631e+02	-1.99072628e+01
2.79159302e+02	-1.94806728e+01
2.80840973e+02	-1.91575527e+01
2.82522644e+02	-1.96334896e+01
2.84204315e+02	-1.93820248e+01
2.85885986e+02	-1.91760159e+01
2.87567657e+02	-1.90534420e+01
2.89249329e+02	-1.86449642e+01
2.90931000e+02	-1.83769283e+01
2.92612671e+02	-1.89715023e+01
2.94294342e+02	-1.92337551e+01
2.95976013e+02	-1.96365871e+01
2.97657684e+02	-1.92853451e+01
2.99339355e+02	-1.94580898e+01
3.01021027e+02	-1.94482937e+01
3.02702698e+02	-1.94095058e+01
3.04384369e+02	-1.92059689e+01
3.06066040e+02	-1.96858578e+01
3.07747711e+02	-1.93965664e+01
3.09429382e+02	-1.90301418e+01
3.11111053e+02	-1.89922543e+01
3.12792725e+02	-1.90744686e+01
3.14474396e+02	-1.91490078e+01
3.16156067e+02	-1.91044674e+01
3.17837738e+02	-1.91935787e+01
3.19519409e+02	-1.96190395e+01
3.21201080e+02	-1.95393734e+01
3.22882751e+02	-1.98543301e+01
3.24564423e+02	-1.99065914e+01
3.26246094e+02	-1.99710140e+01
3.27927765e+02	-2.00456600e+01
3.29609436e+02	-2.01810513e+01
3.31291107e+02	-1.99302578e+01
3.32972778e+02	-1.99126949e+01
3.34654449e+02	-2.01251431e+01
3.36336121e+02	-1.99088345e+01
3.38017792e+02	-1.96649532e+01
3.39699463e+02	-1.95740719e+01
3.41381134e+02	-1.94459438e+01
3.43062805e+02	-1.95693111e+01
3.44744476e+02	-1.97494411e+01
3.46426147e+02	-1.97336025e+01
3.48107819e+02	-1.95150356e+01
3.49789490e+02	-2.01557674e+01
3.51471161e+02	-1.98095760e+01
3.53152832e+02	-1.99198666e+01
3.54834503e+02	-1.98944149e+01
3.56516174e+02	-1.93284054e+01
3.58197845e+02	-1.93524532e+01
3.59879517e+02	-1.95553341e+01
3.61561188e+02	-1.93057766e+01
3.63242859e+02	-1.91586971e+01
3.64924530e+02	-1.92188168e+01
3.66606201e+02	-1.91959896e+01
3.68287872e+02	-1.92870693e+01
3.69969543e+02	-1.89412136e+01
3.71651215e+02	-1.91195583e+01
3.73332886e+02	-1.91607723e+01
3.75014557e+02	-1.87500362e+01
3.76696228e+02	-1.87886868e+01
3.78377899e+02	-1.85646114e+01
3.80059570e+02	-1.86754513e+01
3.81741241e+02	-1.82923489e+01
3.83422913e+02	-1.85645046e+01
3.85104584e+02	-1.85874538e+01
3.86786255e+02	-1.85338650e+01
3.88467926e+02	-1.84011288e+01
3.90149597e+02	-1.86084957e+01
3.91831268e+02	-1.83708553e+01
3.93512939e+02	-1.81535091e+01
3.95194611e+02	-1.83215694e+01
3.96876282e+02	-1.82669277e+01
3.98557953e+02	-1.75253048e+01
4.00239624e+02	-1.79008389e+01
4.01921295e+02	-1.78427029e+01
4.03602966e+02	-1.82745113e+01
4.05284637e+02	-1.82238369e+01
4.06966309e+02	-1.78620815e+01
4.08647980e+02	-1.80828762e+01
4.10329651e+02	-1.82369137e+01
4.12011322e+02	-1.79765682e+01
4.13692993e+02	-1.80967007e+01
4.15374664e+02	-1.82845516e+01
4.17056335e+02	-1.80265560e+01
4.18738007e+02	-1.77344723e+01
4.20419678e+02	-1.76383877e+01
4.22101349e+02	-1.74036922e+01
4.23783020e+02	-1.75962276e+01
4.25464691e+02	-1.75688229e+01
4.27146362e+02	-1.74085903e+01
4.28828033e+02	-1.71935635e+01
4.30509705e+02	-1.74818325e+01
4.32191376e+02	-1.74632473e+01
4.33873047e+02	-1.73418789e+01
4.35554718e+02	-1.76198025e+01
4.37236389e+02	-1.70783749e+01
4.38918060e+02	-1.67789059e+01
4.40599731e+02	-1.65020504e+01
4.42281403e+02	-1.67373104e+01
4.43963074e+02	-1.71114864e+01
4.45644745e+02	-1.71611233e+01
4.47326416e+02	-1.71728725e+01
4.49008087e+02	-1.74864864e+01
4.50689758e+02	-1.70129147e+01
4.52371429e+02	-1.69178829e+01
4.54053101e+02	-1.71183224e+01
4.55734772e+02	-1.70322628e+01
4.57416443e+02	-1.76318264e+01
4.59098114e+02	-1.77830105e+01
4.60779785e+02	-1.79196835e+01
4.62461456e+02	-1.73101406e+01
4.64143127e+02	-1.76105099e+01
4.65824799e+02	-1.76773281e+01
4.67506470e+02	-1.73053493e+01
4.69188141e+02	-1.74137783e+01
4.70869812e+02	-1.74497433e+01
4.72551483e+02	-1.78308773e+01
4.74233154e+02	-1.81072445e+01
4.75914825e+02	-1.77253323e+01
4.77596497e+02	-1.78362026e+01
4.79278168e+02	-1.81048336e+01
4.80959839e+02	-1.76033688e+01
4.82641510e+02	-1.77462978e+01
4.84323181e+02	-1.75071926e+01
4.86004852e+02	-1.75200863e+01
4.87686523e+02	-1.75888882e+01
4.89368195e+02	-1.76425838e+01
4.91049866e+02	-1.73274593e+01
4.92731537e+02	-1.76912899e+01
4.94413208e+02	-1.76428585e+01
4.96094879e+02	-1.78289700e+01
4.97776550e+02	-1.74775906e+01
4.99458221e+02	-1.72884274e+01
5.01139893e+02	-1.70168209e+01
5.02821564e+02	-1.73105373e+01
5.04503235e+02	-1.70678768e+01
5.06184906e+02	-1.66427364e+01
5.07866577e+02	-1.67966671e+01
5.09548248e+02	-1.64448910e+01
5.11229919e+02	-1.68551388e+01
5.12911621e+02	-1.69306087e+01
5.14593323e+02	-1.66984615e+01
5.16275024e+02	-1.69453487e+01
5.17956726e+02	-1.67217770e+01
5.19638428e+02	-1.67708492e+01
5.21320129e+02	-1.68586483e+01
5.23001831e+02	-1.71237240e+01
5.24683533e+02	-1.68996639e+01
5.26365234e+02	-1.66014767e+01
5.28046936e+02	-1.64601192e+01
5.29728638e+02	-1.67638302e+01
5.31410339e+02	-1.64628963e+01
5.33092041e+02	-1.66368771e+01
5.34773743e+02	-1.67004452e+01
5.36455444e+02	-1.63468990e+01
5.38137146e+02	-1.64620724e+01
5.39818848e+02	-1.64667416e+01
5.41500549e+02	-1.68729000e+01
5.43182251e+02	-1.69640865e+01
5.44863953e+02	-1.71808834e+01
5.46545654e+02	-1.72367306e+01
5.48227356e+02	-1.72681637e+01
5.49909058e+02	-1.74339504e+01
5.51590759e+02	-1.67989864e+01
5.53272461e+02	-1.68905087e+01
5.54954163e+02	-1.68453121e+01
5.56635864e+02	-1.68901730e+01
5.58317566e+02	-1.68152523e+01
5.59999268e+02	-1.71185970e+01
5.61680969e+02	-1.71732998e+01
5.63362671e+02	-1.69354305e+01
5.65044373e+02	-1.72905941e+01
5.66726074e+02	-1.72242336e+01
5.68407776e+02	-1.71785336e+01
5.70089478e+02	-1.69636288e+01
5.71771179e+02	-1.67995358e+01
5.73452881e+02	-1.62966061e+01
5.75134583e+02	-1.65616512e+01
5.76816284e+02	-1.67388058e+01
5.78497986e+02	-1.65673275e+01
5.80179688e+02	-1.64998531e+01
5.81861389e+02	-1.64798641e+01
5.83543091e+02	-1.67929134e+01
5.85224792e+02	-1.63104610e+01
5.86906494e+02	-1.62003841e+01
5.88588196e+02	-1.62041378e+01
5.90269897e+02	-1.60524654e+01
5.91951599e+02	-1.63649044e+01
5.93633301e+02	-1.63455868e+01
5.95315002e+02	-1.59774532e+01
5.96996704e+02	-1.62494564e+01
5.98678406e+02	-1.64781551e+01
6.00360107e+02	-1.59487972e+01
6.02041809e+02	-1.58497066e+01
6.03723511e+02	-1.58557491e+01
6.05405212e+02	-1.56433773e+01
6.07086914e+02	-1.57946529e+01
6.08768616e+02	-1.57967587e+01
6.10450317e+02	-1.59301815e+01
6.12132019e+02	-1.62122860e+01
6.13813721e+02	-1.59122982e+01
6.15495422e+02	-1.57822628e+01
6.17177124e+02	-1.58609371e+01
6.18858826e+02	-1.63968868e+01
6.20540527e+02	-1.62161312e+01
6.22222229e+02	-1.56516781e+01
6.23903931e+02	-1.57340755e+01
6.25585632e+02	-1.60272274e+01
6.27267334e+02	-1.60168514e+01
6.28949036e+02	-1.58639278e+01
6.30630737e+02	-1.58788815e+01
6.32312439e+02	-1.59273129e+01
6.33994141e+02	-1.58960018e+01
6.35675842e+02	-1.59330196e+01
6.37357544e+02	-1.58322506e+01
6.39039246e+02	-1.60856991e+01
6.40720947e+02	-1.62179928e+01
6.42402649e+02	-1.62516537e+01
6.44084351e+02	-1.60512447e+01
6.45766052e+02	-1.54697628e+01
6.47447754e+02	-1.56393490e+01
6.49129456e+02	-1.58996639e+01
6.50811157e+02	-1.58203793e+01
6.52492859e+02	-1.59180660e+01
6.54174561e+02	-1.61836605e+01
6.55856262e+02	-1.56847897e+01
6.57537964e+02	-1.54705563e+01
6.59219666e+02	-1.56200008e+01
6.60901367e+02	-1.58739681e+01
6.62583069e+02	-1.61337337e+01
6.64264771e+02	-1.60307064e+01
6.65946472e+02	-1.64009151e+01
6.67628174e+02	-1.63815975e+01
6.69309875e+02	-1.61048336e+01
6.70991577e+02	-1.58044796e+01
6.72673279e+02	-1.63709774e+01
6.74354980e+02	-1.63733273e+01
6.76036682e+02	-1.63234921e+01
6.77718384e+02	-1.67538815e+01
6.79400085e+02	-1.68465328e+01
6.81081787e+02	-1.66040401e+01
6.82763489e+02	-1.63872128e+01
6.84445190e+02	-1.64247799e+01
6.86126892e+02	-1.67266598e+01
6.87808594e+02	-1.66353207e+01
6.89490295e+02	-1.64870358e+01
6.91171997e+02	-1.62403622e+01
6.92853699e+02	-1.63383236e+01
6.94535400e+02	-1.62745113e+01
6.96217102e+02	-1.68166256e+01
6.97898804e+02	-1.67460384e+01
6.99580505e+02	-1.67214413e+01
7.01262207e+02	-1.65463009e+01
7.02943909e+02	-1.65996761e+01
7.04625610e+02	-1.64111996e+01
7.06307312e+02	-1.66752987e+01
7.07989014e+02	-1.67799435e+01
7.09670715e+02	-1.65993099e+01
7.11352417e+02	-1.61604977e+01
7.13034119e+02	-1.66654415e+01
7.14715820e+02	-1.63532772e+01
7.16397522e+02	-1.70229549e+01
7.18079224e+02	-1.69492550e+01
7.19760925e+02	-1.67222652e+01
7.21442627e+02	-1.69115963e+01
7.23124329e+02	-1.69942684e+01
7.24806030e+02	-1.68085079e+01
7.26487732e+02	-1.65838680e+01
7.28169434e+02	-1.67298641e+01
7.29851135e+02	-1.63442440e+01
7.31532837e+02	-1.63271542e+01
7.33214539e+02	-1.63440304e+01
7.34896240e+02	-1.68675594e+01
7.36577942e+02	-1.66030941e+01
7.38259644e+02	-1.66282406e+01
7.39941345e+02	-1.64136410e+01
7.41623047e+02	-1.64788265e+01
7.43304749e+02	-1.65369930e+01
7.44986450e+02	-1.66850643e+01
7.46668152e+02	-1.65355587e+01
7.48349854e+02	-1.62790279e+01
7.50031555e+02	-1.65393734e+01
7.51713257e+02	-1.62735653e+01
7.53394958e+02	-1.67318478e+01
7.55076660e+02	-1.63520565e+01
7.56758362e+02	-1.65618038e+01
7.58440063e+02	-1.60746212e+01
7.60121765e+02	-1.64695492e+01
7.61803467e+02	-1.61449032e+01
7.63485168e+02	-1.63321590e+01
7.65166870e+02	-1.63978024e+01
7.66848572e+02	-1.63709164e+01
7.68530273e+02	-1.63632565e+01
7.70211975e+02	-1.63007870e+01
7.71893677e+02	-1.66017513e+01
7.73575378e+02	-1.62719784e+01
7.75257080e+02	-1.60308590e+01
7.76938782e+02	-1.64994869e+01
7.78620483e+02	-1.63107967e+01
7.80302185e+02	-1.63314571e+01
7.81983887e+02	-1.65001278e+01
7.83665588e+02	-1.65902767e+01
7.85347290e+02	-1.63780880e+01
7.87028992e+02	-1.66476192e+01
7.88710693e+02	-1.64811153e+01
7.90392395e+02	-1.59218807e+01
7.92074097e+02	-1.61335506e+01
7.93755798e+02	-1.62525387e+01
7.95437500e+02	-1.60247555e+01
7.97119202e+02	-1.60745602e+01
7.98800903e+02	-1.62048397e+01
8.00482605e+02	-1.64109859e+01
8.02164307e+02	-1.62917538e+01
8.03846008e+02	-1.62524776e+01
8.05527710e+02	-1.63035641e+01
8.07209412e+02	-1.64731503e+01
8.08891113e+02	-1.62702389e+01
8.10572815e+02	-1.60314083e+01
8.12254517e+02	-1.62716122e+01
8.13936218e+02	-1.63445797e+01
8.15617920e+02	-1.64319515e+01
8.17299622e+02	-1.65221004e+01
8.18981323e+02	-1.66942196e+01
8.20663025e+02	-1.63448849e+01
8.22344727e+02	-1.65036983e+01
8.24026428e+02	-1.65589962e+01
8.25708130e+02	-1.66162777e+01
8.27389832e+02	-1.67194271e+01
8.29071533e+02	-1.60245724e+01
8.30753235e+02	-1.61324215e+01
8.32434937e+02	-1.63697872e+01
8.34116638e+02	-1.67010860e+01
8.35798340e+02	-1.65354977e+01
8.37480042e+02	-1.64531918e+01
8.39161743e+02	-1.66174068e+01
8.40843445e+02	-1.68388424e+01
8.42525146e+02	-1.67537594e+01
8.44206848e+02	-1.71476192e+01
8.45888550e+02	-1.70380306e+01
8.47570251e+02	-1.70804195e+01
8.49251953e+02	-1.71512814e+01
8.50933655e+02	-1.68038692e+01
8.52615356e+02	-1.66639156e+01
8.54297058e+02	-1.69911251e+01
8.55978760e+02	-1.67106991e+01
8.57660461e+02	-1.66980953e+01
8.59342163e+02	-1.68055477e+01
8.61023865e+02	-1.71947231e+01
8.62705566e+02	-1.66900082e+01
8.64387268e+02	-1.68155880e+01
8.66068970e+02	-1.68843746e+01
8.67750671e+02	-1.67333736e+01
8.69432373e+02	-1.64408321e+01
8.71114075e+02	-1.67168331e+01
8.72795776e+02	-1.66699276e+01
8.74477478e+02	-1.67507381e+01
8.76159180e+02	-1.69530697e+01
8.77840881e+02	-1.70477352e+01
8.79522583e+02	-1.70147762e+01
8.81204285e+02	-1.71999874e+01
8.82885986e+02	-1.66104488e+01
8.84567688e+02	-1.68910885e+01
8.86249390e+02	-1.66813717e+01
8.87931091e+02	-1.64080868e+01
8.89612793e+02	-1.61284847e+01
8.91294495e+02	-1.66934261e+01
8.92976196e+02	-1.62360592e+01
8.94657898e+02	-1.60802364e+01
8.96339600e+02	-1.61633053e+01
8.98021301e+02	-1.61269283e+01
8.99703003e+02	-1.60317745e+01
9.01384705e+02	-1.58771725e+01
9.03066406e+02	-1.62914486e+01
9.04748108e+02	-1.60514584e+01
9.06429810e+02	-1.60569820e+01
9.08111511e+02	-1.60708370e+01
9.09793213e+02	-1.59345150e+01
9.11474915e+02	-1.59296627e+01
9.13156616e+02	-1.59579525e+01
9.14838318e+02	-1.61678829e+01
9.16520020e+02	-1.59303036e+01
9.18201721e+02	-1.59216061e+01
9.19883423e+02	-1.61755428e+01
9.21565125e+02	-1.61098995e+01
9.23246826e+02	-1.60147457e+01
9.24928528e+02	-1.59912777e+01
9.26610229e+02	-1.59604549e+01
9.28291931e+02	-1.60311947e+01
9.29973633e+02	-1.58741207e+01
9.31655334e+02	-1.58065243e+01
9.33337036e+02	-1.57144833e+01
9.35018738e+02	-1.55784664e+01
9.36700439e+02	-1.54582272e+01
9.38382141e+02	-1.51956539e+01
9.40063843e+02	-1.52619991e+01
9.41745544e+02	-1.48914852e+01
9.43427246e+02	-1.52221432e+01
9.45108948e+02	-1.54007015e+01
9.46790649e+02	-1.52410641e+01
9.48472351e+02	-1.54808407e+01
9.50154053e+02	-1.54523067e+01
9.51835754e+02	-1.54395504e+01
9.53517456e+02	-1.53781185e+01
9.55199158e+02	-1.54069576e+01
9.56880859e+02	-1.52662106e+01
9.58562561e+02	-1.54502621e+01
9.60244263e+02	-1.52378597e+01
9.61925964e+02	-1.52774410e+01
9.63607666e+02	-1.50850887e+01
9.65289368e+02	-1.52297726e+01
9.66971069e+02	-1.50397396e+01
9.68652771e+02	-1.50969296e+01
9.70334473e+02	-1.50124874e+01
9.72016174e+02	-1.45694637e+01
9.73697876e+02	-1.50284481e+01
9.75379578e+02	-1.47572994e+01
9.77061279e+02	-1.46530514e+01
9.78742981e+02	-1.51294918e+01
9.80424683e+02	-1.49250851e+01
9.82106384e+02	-1.47568722e+01
9.83788086e+02	-1.51861935e+01
9.85469788e+02	-1.53044796e+01
9.87151489e+02	-1.49122982e+01
9.88833191e+02	-1.49050350e+01
9.90514893e+02	-1.47605953e+01
9.92196594e+02	-1.48258114e+01
9.93878296e+02	-1.52135372e+01
9.95559998e+02	-1.49713802e+01
9.97241699e+02	-1.48374691e+01
9.98923401e+02	-1.48929195e+01
1.00060510e+03	-1.48665829e+01
1.00228680e+03	-1.50751705e+01
1.00396851e+03	-1.48899593e+01
1.00565021e+03	-1.49402218e+01
1.00733191e+03	-1.49538021e+01
1.00901361e+03	-1.52353268e+01
1.01069531e+03	-1.48548641e+01
1.01237701e+03	-1.46134701e+01
1.01405872e+03	-1.52878475e+01
1.01574042e+03	-1.50578365e+01
1.01742212e+03	-1.55669308e+01
1.01910382e+03	-1.57273617e+01
1.02078552e+03	-1.55981503e+01
1.02246722e+03	-1.50499325e+01
1.02414893e+03	-1.49014034e+01
1.02583057e+03	-1.50633602e+01
1.02751221e+03	-1.53933163e+01
1.02919385e+03	-1.51445675e+01
1.03087549e+03	-1.50149593e+01
1.03255713e+03	-1.52753963e+01
1.03423877e+03	-1.49212399e+01
1.03592041e+03	-1.47205257e+01
1.03760205e+03	-1.48306026e+01
1.03928369e+03	-1.46863766e+01
1.04096533e+03	-1.48743954e+01
1.04264697e+03	-1.49866390e+01
1.04432861e+03	-1.51097775e+01
1.04601025e+03	-1.50737972e+01
1.04769189e+03	-1.54462337e+01
1.04937354e+03	-1.54731808e+01
1.05105518e+03	-1.53588314e+01
1.05273682e+03	-1.54129086e+01
1.05441846e+03	-1.53195553e+01
1.05610010e+03	-1.52441769e+01
1.05778174e+03	-1.53547421e+01
1.05946338e+03	-1.54318905e+01
1.06114502e+03	-1.53278561e+01
1.06282666e+03	-1.54543514e+01
1.06450830e+03	-1.58433590e+01
1.06618994e+03	-1.58451595e+01
1.06787158e+03	-1.56634274e+01
1.06955322e+03	-1.57849789e+01
1.07123486e+03	-1.58082943e+01
1.07291650e+03	-1.62596798e+01
1.07459814e+03	-1.60481014e+01
1.07627979e+03	-1.60696774e+01
1.07796143e+03	-1.55824947e+01
1.07964307e+03	-1.54703121e+01
1.08132471e+03	-1.54756527e+01
1.08300635e+03	-1.51801205e+01
1.08468799e+03	-1.52517147e+01
1.08636963e+03	-1.52174129e+01
1.08805127e+03	-1.57074947e+01
1.08973291e+03	-1.56948910e+01
1.09141455e+03	-1.56048336e+01
1.09309619e+03	-1.56277218e+01
1.09477783e+03	-1.54791622e+01
1.09645947e+03	-1.51936398e+01
1.09814111e+03	-1.55649166e+01
1.09982275e+03	-1.52469234e+01
1.10150439e+03	-1.53149166e+01
1.10318604e+03	-1.50182247e+01
1.10486768e+03	-1.53772640e+01
1.10654932e+03	-1.54779720e+01
1.10823096e+03	-1.48397579e+01
1.10991260e+03	-1.46685848e+01
1.11159424e+03	-1.44863644e+01
1.11327588e+03	-1.47348385e+01
1.11495752e+03	-1.52111568e+01
1.11663916e+03	-1.52377682e+01
1.11832080e+03	-1.52737789e+01
1.12000244e+03	-1.51808224e+01
1.12168408e+03	-1.50121212e+01
1.12336572e+03	-1.50582638e+01
1.12504736e+03	-1.50053463e+01
1.12672900e+03	-1.47736263e+01
1.12841064e+03	-1.52080135e+01
1.13009229e+03	-1.53205624e+01
1.13177393e+03	-1.54933529e+01
1.13345557e+03	-1.53263302e+01
1.13513721e+03	-1.51712399e+01
1.13681885e+03	-1.52799740e+01
1.13850049e+03	-1.53941097e+01
1.14018213e+03	-1.54396420e+01
1.14186377e+03	-1.55300961e+01
1.14354541e+03	-1.54027157e+01
1.14522705e+03	-1.50982418e+01
1.14690869e+03	-1.54238949e+01
1.14859033e+03	-1.56285458e+01
1.15027197e+03	-1.55554562e+01
1.15195361e+03	-1.55538082e+01
1.15363525e+03	-1.54096432e+01
1.15531689e+03	-1.55444088e+01
1.15699854e+03	-1.56131954e+01
1.15868018e+03	-1.55451107e+01
1.16036182e+03	-1.54981441e+01
1.16204346e+03	-1.52973080e+01
1.16372510e+03	-1.52860775e+01
1.16540674e+03	-1.54343624e+01
1.16708838e+03	-1.57041988e+01
1.16877002e+03	-1.55839901e+01
1.17045166e+03	-1.54732723e+01
1.17213330e+03	-1.55305233e+01
1.17381494e+03	-1.55806637e+01
1.17549658e+03	-1.52655392e+01
1.17717822e+03	-1.54429073e+01
1.17885986e+03	-1.54985409e+01
1.18054150e+03	-1.51919613e+01
1.18222314e+03	-1.50474606e+01
1.18390479e+03	-1.53934689e+01
1.18558643e+03	-1.53763180e+01
1.18726807e+03	-1.55691891e+01
1.18894971e+03	-1.54932308e+01
1.19063135e+03	-1.51405697e+01
1.19231299e+03	-1.50628719e+01
1.19399463e+03	-1.53778439e+01
1.19567627e+03	-1.51610470e+01
1.19735791e+03	-1.55105648e+01
1.19903955e+03	-1.53170223e+01
1.20072119e+03	-1.51206112e+01
1.20240283e+03	-1.54134274e+01
1.20408447e+03	-1.55440426e+01
1.20576611e+03	-1.54088497e+01
1.20744775e+03	-1.52111568e+01
1.20912939e+03	-1.51528378e+01
1.21081104e+03	-1.52982235e+01
1.21249268e+03	-1.52629757e+01
1.21417432e+03	-1.50481014e+01
1.21585596e+03	-1.50862789e+01
1.21753760e+03	-1.47703915e+01
1.21921924e+03	-1.49738216e+01
1.22090088e+03	-1.48239803e+01
1.22258252e+03	-1.47516232e+01
1.22426416e+03	-1.46654110e+01
1.22594580e+03	-1.45792904e+01
1.22762744e+03	-1.46320248e+01
1.22930908e+03	-1.44643612e+01
1.23099072e+03	-1.45338497e+01
1.23267236e+03	-1.41654415e+01
1.23435400e+03	-1.46590633e+01
1.23603564e+03	-1.46488400e+01
1.23771729e+03	-1.44911251e+01
1.23939893e+03	-1.48626461e+01
1.24108057e+03	-1.48251095e+01
1.24276221e+03	-1.47609005e+01
1.24444385e+03	-1.45294857e+01
1.24612549e+03	-1.45757198e+01
1.24780713e+03	-1.48220882e+01
1.24948877e+03	-1.48094845e+01
1.25117041e+03	-1.45378170e+01
1.25285205e+03	-1.42063656e+01
1.25453369e+03	-1.45504513e+01
1.25621533e+03	-1.44114742e+01
1.25789697e+03	-1.47517757e+01
1.25957861e+03	-1.48748837e+01
1.26126025e+03	-1.50168514e+01
1.26294189e+03	-1.51682186e+01
1.26462354e+03	-1.46825619e+01
1.26630518e+03	-1.47856503e+01
1.26798682e+03	-1.47552853e+01
1.26966846e+03	-1.50649166e+01
1.27135010e+03	-1.48845882e+01
1.27303174e+03	-1.46842709e+01
1.27471338e+03	-1.45271358e+01
1.27639502e+03	-1.47466488e+01
1.27807666e+03	-1.45227413e+01
1.27975830e+03	-1.48047237e+01
1.28143994e+03	-1.46271114e+01
1.28312158e+03	-1.46328793e+01
1.28480322e+03	-1.45624447e+01
1.28648486e+03	-1.47323055e+01
1.28816650e+03	-1.46157894e+01
1.28984814e+03	-1.45091915e+01
1.29152979e+03	-1.46877193e+01
1.29321143e+03	-1.46104488e+01
1.29489307e+03	-1.43634701e+01
1.29657471e+03	-1.44956417e+01
1.29825635e+03	-1.43739071e+01
1.29993799e+03	-1.43879452e+01
1.30161963e+03	-1.43982296e+01
1.30330127e+03	-1.45661373e+01
1.30498291e+03	-1.42662716e+01
1.30666455e+03	-1.45433407e+01
1.30834619e+03	-1.45210018e+01
1.31002783e+03	-1.46460629e+01
1.31170947e+03	-1.45213680e+01
1.31339111e+03	-1.45376339e+01
1.31507275e+03	-1.50173702e+01
1.31675439e+03	-1.49643002e+01
1.31843604e+03	-1.46556454e+01
1.32011768e+03	-1.44603329e+01
1.32179932e+03	-1.42608089e+01
1.32348096e+03	-1.41110287e+01
1.32516260e+03	-1.42604427e+01
1.32684424e+03	-1.45132198e+01
1.32852588e+03	-1.44141293e+01
1.33020752e+03	-1.43898678e+01
1.33188916e+03	-1.41160336e+01
1.33357080e+03	-1.40200863e+01
1.33525244e+03	-1.38780575e+01
1.33693408e+03	-1.36828365e+01
1.33861572e+03	-1.41720333e+01
1.34029736e+03	-1.40015621e+01
1.34197900e+03	-1.40908566e+01
1.34366064e+03	-1.40355892e+01
1.34534229e+03	-1.41557674e+01
1.34702393e+03	-1.39949703e+01
1.34870557e+03	-1.38580990e+01
1.35038721e+03	-1.39516964e+01
1.35206885e+03	-1.42103329e+01
1.35375049e+03	-1.41853695e+01
1.35543213e+03	-1.40968380e+01
1.35711377e+03	-1.42497311e+01
1.35879541e+03	-1.43088131e+01
1.36047705e+03	-1.45744686e+01
1.36215869e+03	-1.44956417e+01
1.36384033e+03	-1.42083797e+01
1.36552197e+03	-1.40646114e+01
1.36720361e+03	-1.41181087e+01
1.36888525e+03	-1.42016048e+01
1.37056689e+03	-1.42348385e+01
1.37224854e+03	-1.40665646e+01
1.37393018e+03	-1.40333004e+01
1.37561182e+03	-1.44448605e+01
1.37729346e+03	-1.45984249e+01
1.37897510e+03	-1.47179012e+01
1.38065674e+03	-1.42662411e+01
1.38233838e+03	-1.45128536e+01
1.38402002e+03	-1.44524288e+01
1.38570166e+03	-1.40872860e+01
1.38738330e+03	-1.43778439e+01
1.38906494e+03	-1.42696896e+01
1.39074658e+03	-1.44162350e+01
1.39242822e+03	-1.44347591e+01
1.39410986e+03	-1.43756161e+01
1.39579150e+03	-1.44987545e+01
1.39747314e+03	-1.42481136e+01
1.39915479e+03	-1.43952694e+01
1.40083643e+03	-1.48333492e+01
1.40251807e+03	-1.46307125e+01
1.40419971e+03	-1.41582699e+01
1.40588135e+03	-1.38883114e+01
1.40756299e+03	-1.38885250e+01
1.40924463e+03	-1.36177731e+01
1.41092627e+03	-1.41595211e+01
1.41260791e+03	-1.41532955e+01
1.41428955e+03	-1.38916378e+01
1.41597119e+03	-1.39845028e+01
1.41765283e+03	-1.42331600e+01
1.41933447e+03	-1.41727352e+01
1.42101611e+03	-1.38103695e+01
1.42269775e+03	-1.37117977e+01
1.42437939e+03	-1.40875912e+01
1.42606104e+03	-1.40249081e+01
1.42774268e+03	-1.40575008e+01
1.42942432e+03	-1.40074825e+01
1.43110596e+03	-1.40014706e+01
1.43278760e+03	-1.41390438e+01
1.43446924e+03	-1.38717403e+01
1.43615088e+03	-1.43101864e+01
1.43783252e+03	-1.40198727e+01
1.43951416e+03	-1.39887753e+01
1.44119580e+03	-1.39775448e+01
1.44287744e+03	-1.40712643e+01
1.44455908e+03	-1.42078915e+01
1.44624072e+03	-1.38076534e+01
1.44792236e+03	-1.41847591e+01
1.44960400e+03	-1.37918758e+01
1.45128564e+03	-1.43468685e+01
1.45296729e+03	-1.40104427e+01
1.45464893e+03	-1.38505611e+01
1.45633057e+03	-1.37088985e+01
1.45801221e+03	-1.34589291e+01
1.45969385e+03	-1.34783993e+01
1.46137549e+03	-1.35156918e+01
1.46305713e+03	-1.41630001e+01
1.46473877e+03	-1.37868710e+01
1.46642041e+03	-1.35644588e+01
1.46810205e+03	-1.37189388e+01
1.46978369e+03	-1.36163692e+01
1.47146533e+03	-1.35237789e+01
1.47314697e+03	-1.38678951e+01
1.47482861e+03	-1.38460751e+01
1.47651025e+03	-1.41190548e+01
1.47819189e+03	-1.37615414e+01
1.47987354e+03	-1.38451900e+01
1.48155518e+03	-1.37497005e+01
1.48323682e+03	-1.37449703e+01
1.48491846e+03	-1.38379879e+01
1.48660010e+03	-1.38524532e+01
1.48828174e+03	-1.40014400e+01
1.48996338e+03	-1.40649471e+01
1.49164502e+03	-1.42881832e+01
1.49332666e+03	-1.43272457e+01
1.49500830e+03	-1.43775387e+01
1.49668994e+03	-1.41720028e+01
1.49837158e+03	-1.41447811e+01
1.50005322e+03	-1.39757748e+01
1.50173486e+03	-1.39384823e+01
1.50341650e+03	-1.40264645e+01
1.50509814e+03	-1.38713741e+01
1.50677979e+03	-1.40805416e+01
1.50846143e+03	-1.44384823e+01
1.51014307e+03	-1.40765438e+01
1.51182471e+03	-1.39731808e+01
1.51350635e+03	-1.38793392e+01
1.51518799e+03	-1.37143307e+01
1.51686963e+03	-1.35286617e+01
1.51855127e+03	-1.33256283e+01
1.52023291e+03	-1.34084835e+01
1.52191455e+03	-1.33037472e+01
1.52359619e+03	-1.33584652e+01
1.52527783e+03	-1.31651669e+01
1.52695947e+03	-1.35408077e+01
1.52864111e+03	-1.34830990e+01
1.53032275e+03	-1.34801388e+01
1.53200439e+03	-1.35741940e+01
1.53368604e+03	-1.34797115e+01
1.53536768e+03	-1.40387020e+01
1.53704932e+03	-1.35562191e+01
1.53873096e+03	-1.34178219e+01
1.54041260e+03	-1.34176998e+01
1.54209424e+03	-1.33448544e+01
1.54377588e+03	-1.34078121e+01
1.54545752e+03	-1.33421383e+01
1.54713916e+03	-1.35215511e+01
1.54882080e+03	-1.37020016e+01
1.55050244e+03	-1.32627010e+01
1.55218408e+03	-1.36720638e+01
1.55386572e+03	-1.39066525e+01
1.55554736e+03	-1.31618099e+01
1.55722900e+03	-1.29612789e+01
1.55891064e+03	-1.31123714e+01
1.56059229e+03	-1.32985592e+01
1.56227393e+03	-1.33820553e+01
1.56395557e+03	-1.33884945e+01
1.56563721e+03	-1.36515255e+01
1.56731885e+03	-1.34658260e+01
1.56900049e+03	-1.38283749e+01
1.57068213e+03	-1.37040768e+01
1.57236377e+03	-1.37706661e+01
1.57404541e+03	-1.38747921e+01
1.57572705e+03	-1.37016659e+01
1.57740869e+03	-1.33659725e+01
1.57909033e+03	-1.32059689e+01
1.58077197e+03	-1.34495907e+01
1.58245361e+03	-1.34003048e+01
1.58413525e+03	-1.31104183e+01
1.58581689e+03	-1.29995480e+01
1.58749854e+03	-1.33322201e+01
1.58918018e+03	-1.35771542e+01
1.59086182e+03	-1.34251156e+01
1.59254346e+03	-1.34922543e+01
1.59422510e+03	-1.36357479e+01
1.59590674e+03	-1.34958858e+01
1.59758838e+03	-1.31981564e+01
1.59927002e+03	-1.35993710e+01
1.60095166e+03	-1.39407101e+01
1.60263330e+03	-1.36547604e+01
1.60431494e+03	-1.37567196e+01
1.60599658e+03	-1.38124447e+01
1.60767822e+03	-1.37346249e+01
1.60935986e+03	-1.37998714e+01
1.61104150e+03	-1.42012691e+01
1.61272314e+03	-1.41194210e+01
1.61440479e+03	-1.41448727e+01
1.61608643e+03	-1.40986996e+01
1.61776807e+03	-1.40396481e+01
1.61944971e+03	-1.40096188e+01
1.62113135e+03	-1.43821774e+01
1.62281299e+03	-1.42196712e+01
1.62449463e+03	-1.41371822e+01
1.62617627e+03	-1.37858639e+01
1.62785791e+03	-1.39661007e+01
1.62953955e+03	-1.45066280e+01
1.63122119e+03	-1.41523495e+01
1.63290283e+03	-1.40340633e+01
1.63458447e+03	-1.40502682e+01
1.63626611e+03	-1.36441402e+01
1.63794775e+03	-1.36183834e+01
1.63962939e+03	-1.33897457e+01
1.64131104e+03	-1.33990841e+01
1.64299268e+03	-1.34817257e+01
1.64467432e+03	-1.37917233e+01
1.64635596e+03	-1.36372738e+01
1.64803760e+03	-1.38356380e+01
1.64971924e+03	-1.36164608e+01
1.65140088e+03	-1.34301510e+01
1.65308252e+03	-1.31531124e+01
1.65476416e+03	-1.31134701e+01
1.65644580e+03	-1.29060421e+01
1.65812744e+03	-1.34288082e+01
1.65980908e+03	-1.30897274e+01
1.66149072e+03	-1.32225704e+01
1.66317236e+03	-1.31165218e+01
1.66485400e+03	-1.33122616e+01
1.66653564e+03	-1.35015926e+01
1.66821729e+03	-1.33081112e+01
1.66989893e+03	-1.33417110e+01
1.67158057e+03	-1.34624996e+01
1.67326221e+03	-1.32509823e+01
1.67494385e+03	-1.33546505e+01
1.67662549e+03	-1.33899899e+01
1.67830713e+03	-1.36374569e+01
1.67998877e+03	-1.37971249e+01
