# Supplementary material for: Study on effects of the train-induced airflow on the temperature field of single-track high-speed railway tunnels in cold regions
Source: Sci Rep. 2025 Aug 21;15:30713. doi: 10.1038/s41598-025-16068-4 (PMC12370937; doi:10.1038/s41598-025-16068-4)
Supplement: Supplementary file 1 — Supplementary Material 1 [file 41598_2025_16068_MOESM1_ESM.zip › Relevant document/External temperature(data)/-30.xlsx]

## Sheet: -30
[Name]
Series 1 at /LINE:Line 1
[Data]
Z [ m ]	Temperature [ C ]
0	-30
1.68168	-29.7976
3.36336	-29.706
5.04504	-29.6222
6.72673	-29.5432
8.40841	-29.4456
10.0901	-29.2222
11.7718	-29.1545
13.4535	-29.0329
15.1351	-28.9818
16.8168	-28.9274
18.4985	-28.7261
20.1802	-28.5731
21.8619	-28.1436
23.5435	-28.4667
25.2252	-28.2163
26.9069	-28.0918
28.5886	-28.2137
30.2703	-27.9586
31.952	-27.8837
33.6336	-27.8345
35.3153	-27.8045
36.997	-27.4755
38.6787	-27.234
40.3604	-27.1142
42.0421	-27.1901
43.7237	-27.1956
45.4054	-27.0839
47.0871	-27.0566
48.7688	-26.9505
50.4505	-27.068
52.1321	-27.4017
53.8138	-27.2406
55.4955	-26.7598
57.1772	-27.0022
58.8589	-26.6415
60.5406	-26.6334
62.2222	-26.276
63.9039	-26.7395
65.5856	-26.817
67.2673	-26.9007
68.949	-26.8429
70.6306	-26.5689
72.3123	-26.2336
73.994	-26.4257
75.6757	-26.2671
77.3574	-26.1903
79.039	-26.384
80.7207	-26.3893
82.4024	-26.0739
84.0841	-26.3793
85.7658	-25.937
87.4474	-26.1679
89.1291	-26.1183
90.8108	-25.5965
92.4925	-25.9844
94.1741	-26.1029
95.8558	-26.1563
97.5375	-26.1269
99.2192	-25.7937
100.901	-25.8419
102.583	-25.7836
104.264	-25.7411
105.946	-25.8472
107.628	-25.4261
109.309	-25.3931
110.991	-25.1536
112.673	-25.3332
114.354	-24.913
116.036	-25.1753
117.718	-25.0947
119.399	-25.0099
121.081	-25.6559
122.763	-25.5958
124.444	-25.4267
126.126	-25.4445
127.808	-25.2432
129.489	-25.15
131.171	-25.0726
132.853	-25.0567
134.534	-25.0757
136.216	-24.7179
137.898	-24.5607
139.58	-24.6958
141.261	-24.8504
142.943	-24.4486
144.625	-24.1751
146.306	-24.2478
147.988	-24.4195
149.67	-23.9983
151.351	-23.8961
153.033	-23.5944
154.715	-23.8
156.396	-23.7254
158.078	-23.6732
159.76	-23.6329
161.441	-23.8917
163.123	-23.487
164.805	-23.717
166.487	-23.4382
168.168	-23.2564
169.85	-23.1029
171.532	-23.3591
173.213	-22.9698
174.895	-23.4461
176.577	-22.8104
178.258	-22.8154
179.94	-22.5765
181.622	-22.318
183.303	-22.3889
184.985	-22.6299
186.667	-22.8815
188.348	-23.0971
190.03	-22.994
191.712	-22.9817
193.393	-23.0836
195.075	-22.8908
196.757	-22.6088
198.439	-22.5975
200.12	-22.4775
201.802	-22.4465
203.484	-21.8779
205.165	-22.4896
206.847	-22.9184
208.529	-22.8057
210.21	-22.7643
211.892	-22.4595
213.574	-22.3947
215.255	-22.1906
216.937	-22.2521
218.619	-22.3159
220.3	-22.3083
221.982	-21.7835
223.664	-21.8285
225.346	-22.2911
227.027	-22.0007
228.709	-22.0729
230.391	-21.8655
232.072	-21.6216
233.754	-21.3317
235.436	-20.6169
237.117	-21.1079
238.799	-20.6913
240.481	-20.479
242.162	-20.4223
243.844	-20.3471
245.526	-20.4726
247.207	-20.1613
248.889	-19.8851
250.571	-20.1497
252.253	-19.8379
253.934	-19.6992
255.616	-19.7775
257.298	-19.607
258.979	-19.8474
260.661	-19.8132
262.343	-19.3562
264.024	-19.7881
265.706	-19.8863
267.388	-19.6995
269.069	-19.9913
270.751	-19.8617
272.433	-20.1026
274.114	-19.5472
275.796	-19.6398
277.478	-19.9073
279.159	-19.4807
280.841	-19.1576
282.523	-19.6335
284.204	-19.382
285.886	-19.176
287.568	-19.0534
289.249	-18.645
290.931	-18.3769
292.613	-18.9715
294.294	-19.2338
295.976	-19.6366
297.658	-19.2853
299.339	-19.4581
301.021	-19.4483
302.703	-19.4095
304.384	-19.206
306.066	-19.6859
307.748	-19.3966
309.429	-19.0301
311.111	-18.9923
312.793	-19.0745
314.474	-19.149
316.156	-19.1045
317.838	-19.1936
319.519	-19.619
321.201	-19.5394
322.883	-19.8543
324.564	-19.9066
326.246	-19.971
327.928	-20.0457
329.609	-20.1811
331.291	-19.9303
332.973	-19.9127
334.654	-20.1251
336.336	-19.9088
338.018	-19.665
339.699	-19.5741
341.381	-19.4459
343.063	-19.5693
344.744	-19.7494
346.426	-19.7336
348.108	-19.515
349.789	-20.1558
351.471	-19.8096
353.153	-19.9199
354.835	-19.8944
356.516	-19.3284
358.198	-19.3525
359.88	-19.5553
361.561	-19.3058
363.243	-19.1587
364.925	-19.2188
366.606	-19.196
368.288	-19.2871
369.97	-18.9412
371.651	-19.1196
373.333	-19.1608
375.015	-18.75
376.696	-18.7887
378.378	-18.5646
380.06	-18.6755
381.741	-18.2923
383.423	-18.5645
385.105	-18.5875
386.786	-18.5339
388.468	-18.4011
390.15	-18.6085
391.831	-18.3709
393.513	-18.1535
395.195	-18.3216
396.876	-18.2669
398.558	-17.5253
400.24	-17.9008
401.921	-17.8427
403.603	-18.2745
405.285	-18.2238
406.966	-17.8621
408.648	-18.0829
410.33	-18.2369
412.011	-17.9766
413.693	-18.0967
415.375	-18.2846
417.056	-18.0266
418.738	-17.7345
420.42	-17.6384
422.101	-17.4037
423.783	-17.5962
425.465	-17.5688
427.146	-17.4086
428.828	-17.1936
430.51	-17.4818
432.191	-17.4632
433.873	-17.3419
435.555	-17.6198
437.236	-17.0784
438.918	-16.7789
440.6	-16.5021
442.281	-16.7373
443.963	-17.1115
445.645	-17.1611
447.326	-17.1729
449.008	-17.4865
450.69	-17.0129
452.371	-16.9179
454.053	-17.1183
455.735	-17.0323
457.416	-17.6318
459.098	-17.783
460.78	-17.9197
462.461	-17.3101
464.143	-17.6105
465.825	-17.6773
467.506	-17.3053
469.188	-17.4138
470.87	-17.4497
472.551	-17.8309
474.233	-18.1072
475.915	-17.7253
477.596	-17.8362
479.278	-18.1048
480.96	-17.6034
482.642	-17.7463
484.323	-17.5072
486.005	-17.5201
487.687	-17.5889
489.368	-17.6426
491.05	-17.3275
492.732	-17.6913
494.413	-17.6429
496.095	-17.829
497.777	-17.4776
499.458	-17.2884
501.14	-17.0168
502.822	-17.3105
504.503	-17.0679
506.185	-16.6427
507.867	-16.7967
509.548	-16.4449
511.23	-16.8551
512.912	-16.9306
514.593	-16.6985
516.275	-16.9453
517.957	-16.7218
519.638	-16.7708
521.32	-16.8586
523.002	-17.1237
524.684	-16.8997
526.365	-16.6015
528.047	-16.4601
529.729	-16.7638
531.41	-16.4629
533.092	-16.6369
534.774	-16.7004
536.455	-16.3469
538.137	-16.4621
539.819	-16.4667
541.501	-16.8729
543.182	-16.9641
544.864	-17.1809
546.546	-17.2367
548.227	-17.2682
549.909	-17.434
551.591	-16.799
553.272	-16.8905
554.954	-16.8453
556.636	-16.8902
558.318	-16.8153
559.999	-17.1186
561.681	-17.1733
563.363	-16.9354
565.044	-17.2906
566.726	-17.2242
568.408	-17.1785
570.089	-16.9636
571.771	-16.7995
573.453	-16.2966
575.135	-16.5617
576.816	-16.7388
578.498	-16.5673
580.18	-16.4999
581.861	-16.4799
583.543	-16.7929
585.225	-16.3105
586.906	-16.2004
588.588	-16.2041
590.27	-16.0525
591.952	-16.3649
593.633	-16.3456
595.315	-15.9775
596.997	-16.2495
598.678	-16.4782
600.36	-15.9488
602.042	-15.8497
603.724	-15.8557
605.405	-15.6434
607.087	-15.7947
608.769	-15.7968
610.45	-15.9302
612.132	-16.2123
613.814	-15.9123
615.495	-15.7823
617.177	-15.8609
618.859	-16.3969
620.541	-16.2161
622.222	-15.6517
623.904	-15.7341
625.586	-16.0272
627.267	-16.0169
628.949	-15.8639
630.631	-15.8789
632.312	-15.9273
633.994	-15.896
635.676	-15.933
637.358	-15.8323
639.039	-16.0857
640.721	-16.218
642.403	-16.2517
644.084	-16.0512
645.766	-15.4698
647.448	-15.6393
649.129	-15.8997
650.811	-15.8204
652.493	-15.9181
654.175	-16.1837
655.856	-15.6848
657.538	-15.4706
659.22	-15.62
660.901	-15.874
662.583	-16.1337
664.265	-16.0307
665.946	-16.4009
667.628	-16.3816
669.31	-16.1048
670.992	-15.8045
672.673	-16.371
674.355	-16.3733
676.037	-16.3235
677.718	-16.7539
679.4	-16.8465
681.082	-16.604
682.763	-16.3872
684.445	-16.4248
686.127	-16.7267
687.809	-16.6353
689.49	-16.487
691.172	-16.2404
692.854	-16.3383
694.535	-16.2745
696.217	-16.8166
697.899	-16.746
699.581	-16.7214
701.262	-16.5463
702.944	-16.5997
704.626	-16.4112
706.307	-16.6753
707.989	-16.7799
709.671	-16.5993
711.352	-16.1605
713.034	-16.6654
714.716	-16.3533
716.398	-17.023
718.079	-16.9493
719.761	-16.7223
721.443	-16.9116
723.124	-16.9943
724.806	-16.8085
726.488	-16.5839
728.169	-16.7299
729.851	-16.3442
731.533	-16.3272
733.215	-16.344
734.896	-16.8676
736.578	-16.6031
738.26	-16.6282
739.941	-16.4136
741.623	-16.4788
743.305	-16.537
744.986	-16.6851
746.668	-16.5356
748.35	-16.279
750.032	-16.5394
751.713	-16.2736
753.395	-16.7318
755.077	-16.3521
756.758	-16.5618
758.44	-16.0746
760.122	-16.4695
761.803	-16.1449
763.485	-16.3322
765.167	-16.3978
766.849	-16.3709
768.53	-16.3633
770.212	-16.3008
771.894	-16.6018
773.575	-16.272
775.257	-16.0309
776.939	-16.4995
778.62	-16.3108
780.302	-16.3315
781.984	-16.5001
783.666	-16.5903
785.347	-16.3781
787.029	-16.6476
788.711	-16.4811
790.392	-15.9219
792.074	-16.1336
793.756	-16.2525
795.438	-16.0248
797.119	-16.0746
798.801	-16.2048
800.483	-16.411
802.164	-16.2918
803.846	-16.2525
805.528	-16.3036
807.209	-16.4732
808.891	-16.2702
810.573	-16.0314
812.255	-16.2716
813.936	-16.3446
815.618	-16.432
817.3	-16.5221
818.981	-16.6942
820.663	-16.3449
822.345	-16.5037
824.026	-16.559
825.708	-16.6163
827.39	-16.7194
829.072	-16.0246
830.753	-16.1324
832.435	-16.3698
834.117	-16.7011
835.798	-16.5355
837.48	-16.4532
839.162	-16.6174
840.843	-16.8388
842.525	-16.7538
844.207	-17.1476
845.889	-17.038
847.57	-17.0804
849.252	-17.1513
850.934	-16.8039
852.615	-16.6639
854.297	-16.9911
855.979	-16.7107
857.66	-16.6981
859.342	-16.8055
861.024	-17.1947
862.706	-16.69
864.387	-16.8156
866.069	-16.8844
867.751	-16.7334
869.432	-16.4408
871.114	-16.7168
872.796	-16.6699
874.477	-16.7507
876.159	-16.9531
877.841	-17.0477
879.523	-17.0148
881.204	-17.2
882.886	-16.6104
884.568	-16.8911
886.249	-16.6814
887.931	-16.4081
889.613	-16.1285
891.294	-16.6934
892.976	-16.2361
894.658	-16.0802
896.34	-16.1633
898.021	-16.1269
899.703	-16.0318
901.385	-15.8772
903.066	-16.2914
904.748	-16.0515
906.43	-16.057
908.112	-16.0708
909.793	-15.9345
911.475	-15.9297
913.157	-15.958
914.838	-16.1679
916.52	-15.9303
918.202	-15.9216
919.883	-16.1755
921.565	-16.1099
923.247	-16.0147
924.929	-15.9913
926.61	-15.9605
928.292	-16.0312
929.974	-15.8741
931.655	-15.8065
933.337	-15.7145
935.019	-15.5785
936.7	-15.4582
938.382	-15.1957
940.064	-15.262
941.746	-14.8915
943.427	-15.2221
945.109	-15.4007
946.791	-15.2411
948.472	-15.4808
950.154	-15.4523
951.836	-15.4396
953.517	-15.3781
955.199	-15.407
956.881	-15.2662
958.563	-15.4503
960.244	-15.2379
961.926	-15.2774
963.608	-15.0851
965.289	-15.2298
966.971	-15.0397
968.653	-15.0969
970.334	-15.0125
972.016	-14.5695
973.698	-15.0284
975.38	-14.7573
977.061	-14.6531
978.743	-15.1295
980.425	-14.9251
982.106	-14.7569
983.788	-15.1862
985.47	-15.3045
987.151	-14.9123
988.833	-14.905
990.515	-14.7606
992.197	-14.8258
993.878	-15.2135
995.56	-14.9714
997.242	-14.8375
998.923	-14.8929
1000.61	-14.8666
1002.29	-15.0752
1003.97	-14.89
1005.65	-14.9402
1007.33	-14.9538
1009.01	-15.2353
1010.7	-14.8549
1012.38	-14.6135
1014.06	-15.2878
1015.74	-15.0578
1017.42	-15.5669
1019.1	-15.7274
1020.79	-15.5982
1022.47	-15.0499
1024.15	-14.9014
1025.83	-15.0634
1027.51	-15.3933
1029.19	-15.1446
1030.88	-15.015
1032.56	-15.2754
1034.24	-14.9212
1035.92	-14.7205
1037.6	-14.8306
1039.28	-14.6864
1040.97	-14.8744
1042.65	-14.9866
1044.33	-15.1098
1046.01	-15.0738
1047.69	-15.4462
1049.37	-15.4732
1051.06	-15.3588
1052.74	-15.4129
1054.42	-15.3196
1056.1	-15.2442
1057.78	-15.3547
1059.46	-15.4319
1061.15	-15.3279
1062.83	-15.4544
1064.51	-15.8434
1066.19	-15.8452
1067.87	-15.6634
1069.55	-15.785
1071.23	-15.8083
1072.92	-16.2597
1074.6	-16.0481
1076.28	-16.0697
1077.96	-15.5825
1079.64	-15.4703
1081.32	-15.4757
1083.01	-15.1801
1084.69	-15.2517
1086.37	-15.2174
1088.05	-15.7075
1089.73	-15.6949
1091.41	-15.6048
1093.1	-15.6277
1094.78	-15.4792
1096.46	-15.1936
1098.14	-15.5649
1099.82	-15.2469
1101.5	-15.3149
1103.19	-15.0182
1104.87	-15.3773
1106.55	-15.478
1108.23	-14.8398
1109.91	-14.6686
1111.59	-14.4864
1113.28	-14.7348
1114.96	-15.2112
1116.64	-15.2378
1118.32	-15.2738
1120	-15.1808
1121.68	-15.0121
1123.37	-15.0583
1125.05	-15.0053
1126.73	-14.7736
1128.41	-15.208
1130.09	-15.3206
1131.77	-15.4934
1133.46	-15.3263
1135.14	-15.1712
1136.82	-15.28
1138.5	-15.3941
1140.18	-15.4396
1141.86	-15.5301
1143.55	-15.4027
1145.23	-15.0982
1146.91	-15.4239
1148.59	-15.6285
1150.27	-15.5555
1151.95	-15.5538
1153.64	-15.4096
1155.32	-15.5444
1157	-15.6132
1158.68	-15.5451
1160.36	-15.4981
1162.04	-15.2973
1163.73	-15.2861
1165.41	-15.4344
1167.09	-15.7042
1168.77	-15.584
1170.45	-15.4733
1172.13	-15.5305
1173.81	-15.5807
1175.5	-15.2655
1177.18	-15.4429
1178.86	-15.4985
1180.54	-15.192
1182.22	-15.0475
1183.9	-15.3935
1185.59	-15.3763
1187.27	-15.5692
1188.95	-15.4932
1190.63	-15.1406
1192.31	-15.0629
1193.99	-15.3778
1195.68	-15.161
1197.36	-15.5106
1199.04	-15.317
1200.72	-15.1206
1202.4	-15.4134
1204.08	-15.544
1205.77	-15.4088
1207.45	-15.2112
1209.13	-15.1528
1210.81	-15.2982
1212.49	-15.263
1214.17	-15.0481
1215.86	-15.0863
1217.54	-14.7704
1219.22	-14.9738
1220.9	-14.824
1222.58	-14.7516
1224.26	-14.6654
1225.95	-14.5793
1227.63	-14.632
1229.31	-14.4644
1230.99	-14.5338
1232.67	-14.1654
1234.35	-14.6591
1236.04	-14.6488
1237.72	-14.4911
1239.4	-14.8626
1241.08	-14.8251
1242.76	-14.7609
1244.44	-14.5295
1246.13	-14.5757
1247.81	-14.8221
1249.49	-14.8095
1251.17	-14.5378
1252.85	-14.2064
1254.53	-14.5505
1256.22	-14.4115
1257.9	-14.7518
1259.58	-14.8749
1261.26	-15.0169
1262.94	-15.1682
1264.62	-14.6826
1266.31	-14.7857
1267.99	-14.7553
1269.67	-15.0649
1271.35	-14.8846
1273.03	-14.6843
1274.71	-14.5271
1276.4	-14.7466
1278.08	-14.5227
1279.76	-14.8047
1281.44	-14.6271
1283.12	-14.6329
1284.8	-14.5624
1286.48	-14.7323
1288.17	-14.6158
1289.85	-14.5092
1291.53	-14.6877
1293.21	-14.6104
1294.89	-14.3635
1296.57	-14.4956
1298.26	-14.3739
1299.94	-14.3879
1301.62	-14.3982
1303.3	-14.5661
1304.98	-14.2663
1306.66	-14.5433
1308.35	-14.521
1310.03	-14.6461
1311.71	-14.5214
1313.39	-14.5376
1315.07	-15.0174
1316.75	-14.9643
1318.44	-14.6556
1320.12	-14.4603
1321.8	-14.2608
1323.48	-14.111
1325.16	-14.2604
1326.84	-14.5132
1328.53	-14.4141
1330.21	-14.3899
1331.89	-14.116
1333.57	-14.0201
1335.25	-13.8781
1336.93	-13.6828
1338.62	-14.172
1340.3	-14.0016
1341.98	-14.0909
1343.66	-14.0356
1345.34	-14.1558
1347.02	-13.995
1348.71	-13.8581
1350.39	-13.9517
1352.07	-14.2103
1353.75	-14.1854
1355.43	-14.0968
1357.11	-14.2497
1358.8	-14.3088
1360.48	-14.5745
1362.16	-14.4956
1363.84	-14.2084
1365.52	-14.0646
1367.2	-14.1181
1368.89	-14.2016
1370.57	-14.2348
1372.25	-14.0666
1373.93	-14.0333
1375.61	-14.4449
1377.29	-14.5984
1378.98	-14.7179
1380.66	-14.2662
1382.34	-14.5129
1384.02	-14.4524
1385.7	-14.0873
1387.38	-14.3778
1389.06	-14.2697
1390.75	-14.4162
1392.43	-14.4348
1394.11	-14.3756
1395.79	-14.4988
1397.47	-14.2481
1399.15	-14.3953
1400.84	-14.8333
1402.52	-14.6307
1404.2	-14.1583
1405.88	-13.8883
1407.56	-13.8885
1409.24	-13.6178
1410.93	-14.1595
1412.61	-14.1533
1414.29	-13.8916
1415.97	-13.9845
1417.65	-14.2332
1419.33	-14.1727
1421.02	-13.8104
1422.7	-13.7118
1424.38	-14.0876
1426.06	-14.0249
1427.74	-14.0575
1429.42	-14.0075
1431.11	-14.0015
1432.79	-14.139
1434.47	-13.8717
1436.15	-14.3102
1437.83	-14.0199
1439.51	-13.9888
1441.2	-13.9775
1442.88	-14.0713
1444.56	-14.2079
1446.24	-13.8077
1447.92	-14.1848
1449.6	-13.7919
1451.29	-14.3469
1452.97	-14.0104
1454.65	-13.8506
1456.33	-13.7089
1458.01	-13.4589
1459.69	-13.4784
1461.38	-13.5157
1463.06	-14.163
1464.74	-13.7869
1466.42	-13.5645
1468.1	-13.7189
1469.78	-13.6164
1471.47	-13.5238
1473.15	-13.8679
1474.83	-13.8461
1476.51	-14.1191
1478.19	-13.7615
1479.87	-13.8452
1481.56	-13.7497
1483.24	-13.745
1484.92	-13.838
1486.6	-13.8525
1488.28	-14.0014
1489.96	-14.0649
1491.65	-14.2882
1493.33	-14.3272
1495.01	-14.3775
1496.69	-14.172
1498.37	-14.1448
1500.05	-13.9758
1501.73	-13.9385
1503.42	-14.0265
1505.1	-13.8714
1506.78	-14.0805
1508.46	-14.4385
1510.14	-14.0765
1511.82	-13.9732
1513.51	-13.8793
1515.19	-13.7143
1516.87	-13.5287
1518.55	-13.3256
1520.23	-13.4085
1521.91	-13.3037
1523.6	-13.3585
1525.28	-13.1652
1526.96	-13.5408
1528.64	-13.4831
1530.32	-13.4801
1532	-13.5742
1533.69	-13.4797
1535.37	-14.0387
1537.05	-13.5562
1538.73	-13.4178
1540.41	-13.4177
1542.09	-13.3449
1543.78	-13.4078
1545.46	-13.3421
1547.14	-13.5216
1548.82	-13.702
1550.5	-13.2627
1552.18	-13.6721
1553.87	-13.9067
1555.55	-13.1618
1557.23	-12.9613
1558.91	-13.1124
1560.59	-13.2986
1562.27	-13.3821
1563.96	-13.3885
1565.64	-13.6515
1567.32	-13.4658
1569	-13.8284
1570.68	-13.7041
1572.36	-13.7707
1574.05	-13.8748
1575.73	-13.7017
1577.41	-13.366
1579.09	-13.206
1580.77	-13.4496
1582.45	-13.4003
1584.14	-13.1104
1585.82	-12.9995
1587.5	-13.3322
1589.18	-13.5772
1590.86	-13.4251
1592.54	-13.4923
1594.23	-13.6357
1595.91	-13.4959
1597.59	-13.1982
1599.27	-13.5994
1600.95	-13.9407
1602.63	-13.6548
1604.31	-13.7567
1606	-13.8124
1607.68	-13.7346
1609.36	-13.7999
1611.04	-14.2013
1612.72	-14.1194
1614.4	-14.1449
1616.09	-14.0987
1617.77	-14.0396
1619.45	-14.0096
1621.13	-14.3822
1622.81	-14.2197
1624.49	-14.1372
1626.18	-13.7859
1627.86	-13.9661
1629.54	-14.5066
1631.22	-14.1523
1632.9	-14.0341
1634.58	-14.0503
1636.27	-13.6441
1637.95	-13.6184
1639.63	-13.3897
1641.31	-13.3991
1642.99	-13.4817
1644.67	-13.7917
1646.36	-13.6373
1648.04	-13.8356
1649.72	-13.6165
1651.4	-13.4302
1653.08	-13.1531
1654.76	-13.1135
1656.45	-12.906
1658.13	-13.4288
1659.81	-13.0897
1661.49	-13.2226
1663.17	-13.1165
1664.85	-13.3123
1666.54	-13.5016
1668.22	-13.3081
1669.9	-13.3417
1671.58	-13.4625
1673.26	-13.251
1674.94	-13.3547
1676.63	-13.39
1678.31	-13.6375
1679.99	-13.7971
