# Supplementary material for: Study on effects of the train-induced airflow on the temperature field of single-track high-speed railway tunnels in cold regions
Source: Sci Rep. 2025 Aug 21;15:30713. doi: 10.1038/s41598-025-16068-4 (PMC12370937; doi:10.1038/s41598-025-16068-4)
Supplement: Supplementary file 1 — Supplementary Material 1 [file 41598_2025_16068_MOESM1_ESM.zip › Relevant document/External wind speed(data)/External wind speed.xlsx]

## Sheet: Sheet1
Z [m]	2ms	2.5ms	3ms
0	-15	-15	-15
50	-13.9336	-14.211	-14.255
100	-13.5338	-13.8121	-13.8812
150	-12.8051	-13.2058	-13.3218
200	-12.3535	-12.6184	-12.7976
250	-11.5363	-11.794	-12.0601
300	-11.3839	-11.6502	-11.9623
350	-11.2298	-11.4618	-11.7616
400	-10.4602	-10.7485	-11.1524
450	-9.95774	-10.2641	-10.7334
500	-9.94617	-10.2619	-10.7198
550	-9.90449	-10.2282	-10.697
600	-9.18616	-9.58716	-10.165
650	-9.1308	-9.52225	-10.125
700	-8.99717	-9.48328	-10.0508
750	-8.995	-9.46766	-10.05
800	-8.85364	-9.40928	-9.94941
850	-8.56217	-9.24973	-9.87699
900	-8.36506	-9.01969	-9.67386
950	-8.27549	-8.78461	-9.45405
1000	-8.22321	-8.72391	-9.39097
1050	-8.01356	-8.69983	-9.35679
1100	-7.93873	-8.59937	-9.27051
1150	-7.7114	-8.57673	-9.21934
1200	-7.69257	-8.51572	-9.20484
1250	-7.61704	-8.41361	-9.08173
1300	-7.35493	-8.19251	-8.98905
1350	-7.35444	-8.14423	-8.88291
1400	-7.22211	-8.01612	-8.72751
1450	-6.83341	-7.90418	-8.63611
1500	-6.71827	-7.88996	-8.6265
1550	-6.70405	-7.74058	-8.49113
1600	-6.70035	-7.69395	-8.44221
1650	-6.68845	-7.676	-8.43116
1686	-6.65482	-7.59424	-8.36387
