# Supplementary material for: Study on effects of the train-induced airflow on the temperature field of single-track high-speed railway tunnels in cold regions
Source: Sci Rep. 2025 Aug 21;15:30713. doi: 10.1038/s41598-025-16068-4 (PMC12370937; doi:10.1038/s41598-025-16068-4)
Supplement: Supplementary file 1 — Supplementary Material 1 [file 41598_2025_16068_MOESM1_ESM.zip › Relevant document/Surrounding rock temperature(data)/10.csv]

[Name]
Series 1 at /LINE:Line 1
[Data]
Z [ m ]	Temperature [ C ]
0.00000000e+00	-1.50000362e+01
1.68168163e+00	-1.49360409e+01
3.36336327e+00	-1.49098873e+01
5.04504490e+00	-1.48864193e+01
6.72672653e+00	-1.48649349e+01
8.40840816e+00	-1.48381100e+01
1.00900898e+01	-1.47744808e+01
1.17717714e+01	-1.47555904e+01
1.34534531e+01	-1.47241268e+01
1.51351347e+01	-1.47098751e+01
1.68168163e+01	-1.46973629e+01
1.84984970e+01	-1.46366634e+01
2.01801796e+01	-1.45938473e+01
2.18618622e+01	-1.44672604e+01
2.35435448e+01	-1.45668392e+01
2.52252274e+01	-1.44932308e+01
2.69069099e+01	-1.44594173e+01
2.85885925e+01	-1.44950619e+01
3.02702751e+01	-1.44207211e+01
3.19519577e+01	-1.44006710e+01
3.36336403e+01	-1.43852596e+01
3.53153229e+01	-1.43765011e+01
3.69970055e+01	-1.42788448e+01
3.86786880e+01	-1.42020016e+01
4.03603706e+01	-1.41698055e+01
4.20420532e+01	-1.41974545e+01
4.37237358e+01	-1.42005367e+01
4.54054184e+01	-1.41657772e+01
4.70871010e+01	-1.41532955e+01
4.87687836e+01	-1.41230526e+01
5.04504662e+01	-1.41637325e+01
5.21321487e+01	-1.42607174e+01
5.38138313e+01	-1.42090511e+01
5.54955139e+01	-1.40546627e+01
5.71771965e+01	-1.41315975e+01
5.88588791e+01	-1.40095272e+01
6.05405617e+01	-1.40075436e+01
6.22222443e+01	-1.38801022e+01
6.39039268e+01	-1.40473080e+01
6.55856094e+01	-1.40783443e+01
6.72672882e+01	-1.41063290e+01
6.89489670e+01	-1.40900326e+01
7.06306458e+01	-1.40050716e+01
7.23123245e+01	-1.38985348e+01
7.39940033e+01	-1.39578609e+01
7.56756821e+01	-1.38941402e+01
7.73573608e+01	-1.38783932e+01
7.90390396e+01	-1.39368954e+01
8.07207184e+01	-1.39372311e+01
8.24023972e+01	-1.38328609e+01
8.40840759e+01	-1.39362545e+01
8.57657547e+01	-1.37818356e+01
8.74474335e+01	-1.38630733e+01
8.91291122e+01	-1.38482723e+01
9.08107910e+01	-1.36651058e+01
9.24924698e+01	-1.37931881e+01
9.41741486e+01	-1.38293209e+01
9.58558273e+01	-1.38499203e+01
9.75375061e+01	-1.38408566e+01
9.92191849e+01	-1.37228146e+01
1.00900864e+02	-1.37356930e+01
1.02582542e+02	-1.37266293e+01
1.04264221e+02	-1.37045650e+01
1.05945900e+02	-1.37388058e+01
1.07627579e+02	-1.35969601e+01
1.09309258e+02	-1.35874386e+01
1.10990936e+02	-1.35053768e+01
1.12672615e+02	-1.35670528e+01
1.14354294e+02	-1.34149837e+01
1.16035973e+02	-1.35070858e+01
1.17717651e+02	-1.34811764e+01
1.19399330e+02	-1.34435177e+01
1.21081009e+02	-1.36674557e+01
1.22762688e+02	-1.36482601e+01
1.24444366e+02	-1.35951900e+01
1.26126045e+02	-1.35933895e+01
1.27807724e+02	-1.35351315e+01
1.29489410e+02	-1.35033321e+01
1.31171097e+02	-1.34766598e+01
1.32852783e+02	-1.34682674e+01
1.34534470e+02	-1.34802303e+01
1.36216156e+02	-1.33629513e+01
1.37897842e+02	-1.33125362e+01
1.39579529e+02	-1.33580990e+01
1.41261215e+02	-1.34110165e+01
1.42942902e+02	-1.32800961e+01
1.44624588e+02	-1.31844845e+01
1.46306274e+02	-1.32045040e+01
1.47987961e+02	-1.32617855e+01
1.49669647e+02	-1.31100826e+01
1.51351334e+02	-1.30604610e+01
1.53033020e+02	-1.29404049e+01
1.54714706e+02	-1.30196896e+01
1.56396393e+02	-1.29908810e+01
1.58078079e+02	-1.29749203e+01
1.59759766e+02	-1.29657040e+01
1.61441452e+02	-1.30547543e+01
1.63123138e+02	-1.29173336e+01
1.64804825e+02	-1.29989986e+01
1.66486511e+02	-1.28996639e+01
1.68168198e+02	-1.28267879e+01
1.69849884e+02	-1.27627010e+01
1.71531570e+02	-1.28508053e+01
1.73213257e+02	-1.27150326e+01
1.74894943e+02	-1.28848629e+01
1.76576630e+02	-1.26344662e+01
1.78258316e+02	-1.26418514e+01
1.79940002e+02	-1.25465755e+01
1.81621689e+02	-1.24487972e+01
1.83303375e+02	-1.24724483e+01
1.84985062e+02	-1.25595150e+01
1.86666748e+02	-1.26538754e+01
1.88348434e+02	-1.27378292e+01
1.90030121e+02	-1.27044125e+01
1.91711807e+02	-1.27020016e+01
1.93393494e+02	-1.27273006e+01
1.95075180e+02	-1.26516171e+01
1.96756866e+02	-1.25467892e+01
1.98438553e+02	-1.25370235e+01
2.00120239e+02	-1.24908504e+01
2.01801926e+02	-1.24772396e+01
2.03483612e+02	-1.22551327e+01
2.05165298e+02	-1.24874630e+01
2.06846985e+02	-1.26496944e+01
2.08528671e+02	-1.26059933e+01
2.10210358e+02	-1.25997372e+01
2.11892044e+02	-1.24930172e+01
2.13573730e+02	-1.24736080e+01
2.15255417e+02	-1.23930721e+01
2.16937103e+02	-1.24103451e+01
2.18618790e+02	-1.24309750e+01
2.20300476e+02	-1.24466000e+01
2.21982162e+02	-1.22476559e+01
2.23663849e+02	-1.22570858e+01
2.25345535e+02	-1.24437618e+01
2.27027222e+02	-1.23446407e+01
2.28708908e+02	-1.23732052e+01
2.30390594e+02	-1.22976742e+01
2.32072281e+02	-1.22102413e+01
2.33753967e+02	-1.20976620e+01
2.35435654e+02	-1.18342037e+01
2.37117340e+02	-1.20265865e+01
2.38799026e+02	-1.18658504e+01
2.40480713e+02	-1.17814083e+01
2.42162399e+02	-1.17584591e+01
2.43844086e+02	-1.17202511e+01
2.45525772e+02	-1.17687435e+01
2.47207458e+02	-1.16524105e+01
2.48889145e+02	-1.15185604e+01
2.50570831e+02	-1.16211605e+01
2.52252518e+02	-1.15088863e+01
2.53934204e+02	-1.14503231e+01
2.55615891e+02	-1.14766598e+01
2.57297577e+02	-1.14079952e+01
2.58979248e+02	-1.15051022e+01
2.60660919e+02	-1.15021420e+01
2.62342590e+02	-1.13020992e+01
2.64024261e+02	-1.14793453e+01
2.65705933e+02	-1.15312252e+01
2.67387604e+02	-1.14609737e+01
2.69069275e+02	-1.15691586e+01
2.70750946e+02	-1.15150814e+01
2.72432617e+02	-1.16256161e+01
2.74114288e+02	-1.13873043e+01
2.75795959e+02	-1.13978024e+01
2.77477631e+02	-1.15079403e+01
2.79159302e+02	-1.13348141e+01
2.80840973e+02	-1.12030697e+01
2.82522644e+02	-1.13925533e+01
2.84204315e+02	-1.12754269e+01
2.85885986e+02	-1.11806087e+01
2.87567657e+02	-1.11281490e+01
2.89249329e+02	-1.09624996e+01
2.90931000e+02	-1.08554745e+01
2.92612671e+02	-1.11013241e+01
2.94294342e+02	-1.11896420e+01
2.95976013e+02	-1.13371334e+01
2.97657684e+02	-1.11919918e+01
2.99339355e+02	-1.12428036e+01
3.01021027e+02	-1.12276669e+01
3.02702698e+02	-1.12172604e+01
3.04384369e+02	-1.11505795e+01
3.06066040e+02	-1.13385372e+01
3.07747711e+02	-1.12023067e+01
3.09429382e+02	-1.10429134e+01
3.11111053e+02	-1.10115719e+01
3.12792725e+02	-1.10738888e+01
3.14474396e+02	-1.11008968e+01
3.16156067e+02	-1.10778561e+01
3.17837738e+02	-1.11198788e+01
3.19519409e+02	-1.12988949e+01
3.21201080e+02	-1.12529049e+01
3.22882751e+02	-1.13829098e+01
3.24564423e+02	-1.13955441e+01
3.26246094e+02	-1.14272518e+01
3.27927765e+02	-1.14451656e+01
3.29609436e+02	-1.14969540e+01
3.31291107e+02	-1.13957882e+01
3.32972778e+02	-1.13790646e+01
3.34654449e+02	-1.14673519e+01
3.36336121e+02	-1.13979855e+01
3.38017792e+02	-1.12853451e+01
3.39699463e+02	-1.12468624e+01
3.41381134e+02	-1.11749935e+01
3.43062805e+02	-1.12216854e+01
3.44744476e+02	-1.12942562e+01
3.46426147e+02	-1.12936764e+01
3.48107819e+02	-1.11825008e+01
3.49789490e+02	-1.14498653e+01
3.51471161e+02	-1.13079891e+01
3.53152832e+02	-1.13613338e+01
3.54834503e+02	-1.13571529e+01
3.56516174e+02	-1.11228085e+01
3.58197845e+02	-1.11268978e+01
3.59879517e+02	-1.12198544e+01
3.61561188e+02	-1.11225948e+01
3.63242859e+02	-1.10778561e+01
3.64924530e+02	-1.10789547e+01
3.66606201e+02	-1.10707760e+01
3.68287872e+02	-1.11060848e+01
3.69969543e+02	-1.09583797e+01
3.71651215e+02	-1.10317135e+01
3.73332886e+02	-1.10423031e+01
3.75014557e+02	-1.08736935e+01
3.76696228e+02	-1.08828793e+01
3.78377899e+02	-1.07916622e+01
3.80059570e+02	-1.08296261e+01
3.81741241e+02	-1.06790829e+01
3.83422913e+02	-1.07758236e+01
3.85104584e+02	-1.07836666e+01
3.86786255e+02	-1.07497311e+01
3.88467926e+02	-1.06917477e+01
3.90149597e+02	-1.07777767e+01
3.91831268e+02	-1.06820736e+01
3.93512939e+02	-1.05890560e+01
3.95194611e+02	-1.06485043e+01
3.96876282e+02	-1.06199398e+01
3.98557953e+02	-1.03107662e+01
4.00239624e+02	-1.04602718e+01
4.01921295e+02	-1.04322262e+01
4.03602966e+02	-1.06038876e+01
4.05284637e+02	-1.05781307e+01
4.06966309e+02	-1.04250851e+01
4.08647980e+02	-1.05171261e+01
4.10329651e+02	-1.05721188e+01
4.12011322e+02	-1.04556026e+01
4.13692993e+02	-1.05123653e+01
4.15374664e+02	-1.05920467e+01
4.17056335e+02	-1.04614315e+01
4.18738007e+02	-1.03387203e+01
4.20419678e+02	-1.02925167e+01
4.22101349e+02	-1.01766720e+01
4.23783020e+02	-1.02598629e+01
4.25464691e+02	-1.02518673e+01
4.27146362e+02	-1.01715755e+01
4.28828033e+02	-1.00611324e+01
4.30509705e+02	-1.01807613e+01
4.32191376e+02	-1.01579342e+01
4.33873047e+02	-1.01186275e+01
4.35554718e+02	-1.02386227e+01
4.37236389e+02	-9.99448204e+00
4.38918060e+02	-9.85779381e+00
4.40599731e+02	-9.73038292e+00
4.42281403e+02	-9.83902550e+00
4.43963074e+02	-9.98026085e+00
4.45644745e+02	-1.00107174e+01
4.47326416e+02	-9.99655724e+00
4.49008087e+02	-1.01297054e+01
4.50689758e+02	-9.90384483e+00
4.52371429e+02	-9.86578941e+00
4.54053101e+02	-9.93561363e+00
4.55734772e+02	-9.89304161e+00
4.57416443e+02	-1.01607113e+01
4.59098114e+02	-1.02236996e+01
4.60779785e+02	-1.02506466e+01
4.62461456e+02	-9.98270226e+00
4.64143127e+02	-1.01011410e+01
4.65824799e+02	-1.01325130e+01
4.67506470e+02	-9.96625328e+00
4.69188141e+02	-1.00051937e+01
4.70869812e+02	-1.00152950e+01
4.72551483e+02	-1.01808224e+01
4.74233154e+02	-1.02989559e+01
4.75914825e+02	-1.01416378e+01
4.77596497e+02	-1.01781368e+01
4.79278168e+02	-1.02887020e+01
4.80959839e+02	-1.00821590e+01
4.82641510e+02	-1.01406918e+01
4.84323181e+02	-1.00346737e+01
4.86004852e+02	-1.00401669e+01
4.87686523e+02	-1.00592403e+01
4.89368195e+02	-1.00650082e+01
4.91049866e+02	-9.93652916e+00
4.92731537e+02	-1.00849056e+01
4.94413208e+02	-1.00626278e+01
4.96094879e+02	-1.01396236e+01
4.97776550e+02	-9.98972130e+00
4.99458221e+02	-9.90405846e+00
5.01139893e+02	-9.78070641e+00
5.02821564e+02	-9.88937950e+00
5.04503235e+02	-9.78766441e+00
5.06184906e+02	-9.60639000e+00
5.07866577e+02	-9.66769981e+00
5.09548248e+02	-9.51032066e+00
5.11229919e+02	-9.66882896e+00
5.12911621e+02	-9.71292686e+00
5.14593323e+02	-9.61157799e+00
5.16275024e+02	-9.70602989e+00
5.17956726e+02	-9.61203575e+00
5.19638428e+02	-9.62259483e+00
5.21320129e+02	-9.66831017e+00
5.23001831e+02	-9.77716637e+00
5.24683533e+02	-9.68469810e+00
5.26365234e+02	-9.55090904e+00
5.28046936e+02	-9.47919273e+00
5.29728638e+02	-9.61188316e+00
5.31410339e+02	-9.47708702e+00
5.33092041e+02	-9.54575157e+00
5.34773743e+02	-9.57135582e+00
5.36455444e+02	-9.43094444e+00
5.38137146e+02	-9.46527672e+00
5.39818848e+02	-9.46872520e+00
5.41500549e+02	-9.63800621e+00
5.43182251e+02	-9.67734337e+00
5.44863953e+02	-9.76068687e+00
5.46545654e+02	-9.79743004e+00
5.48227356e+02	-9.80365562e+00
5.49909058e+02	-9.87241173e+00
5.51590759e+02	-9.59503746e+00
5.53272461e+02	-9.63184166e+00
5.54954163e+02	-9.59207726e+00
5.56635864e+02	-9.61331749e+00
5.58317566e+02	-9.57889366e+00
5.59999268e+02	-9.70419884e+00
5.61680969e+02	-9.73254967e+00
5.63362671e+02	-9.61578941e+00
5.65044373e+02	-9.76706505e+00
5.66726074e+02	-9.72922325e+00
5.68407776e+02	-9.70764732e+00
5.70089478e+02	-9.61572838e+00
5.71771179e+02	-9.53775597e+00
5.73452881e+02	-9.30548668e+00
5.75134583e+02	-9.40326500e+00
5.76816284e+02	-9.47269249e+00
5.78497986e+02	-9.39472008e+00
5.80179688e+02	-9.36176109e+00
5.81861389e+02	-9.34766197e+00
5.83543091e+02	-9.48364830e+00
5.85224792e+02	-9.26434898e+00
5.86906494e+02	-9.22128868e+00
5.88588196e+02	-9.20859337e+00
5.90269897e+02	-9.13983727e+00
5.91951599e+02	-9.26517296e+00
5.93633301e+02	-9.26047325e+00
5.95315002e+02	-9.08737755e+00
5.96996704e+02	-9.19644737e+00
5.98678406e+02	-9.29559898e+00
6.00360107e+02	-9.06113243e+00
6.02041809e+02	-9.02228355e+00
6.03723511e+02	-9.01773643e+00
6.05405212e+02	-8.87836266e+00
6.07086914e+02	-8.95822716e+00
6.08768616e+02	-8.96289635e+00
6.10450317e+02	-9.03049278e+00
6.12132019e+02	-9.15222740e+00
6.13813721e+02	-9.00794029e+00
6.15495422e+02	-8.94910240e+00
6.17177124e+02	-8.98053551e+00
6.18858826e+02	-9.21509361e+00
6.20540527e+02	-9.12540245e+00
6.22222229e+02	-8.87354088e+00
6.23903931e+02	-8.91296959e+00
6.25585632e+02	-9.04804039e+00
6.27267334e+02	-9.04193687e+00
6.28949036e+02	-8.97196007e+00
6.30630737e+02	-8.97238731e+00
6.32312439e+02	-8.99429893e+00
6.33994141e+02	-8.97629356e+00
6.35675842e+02	-8.99347496e+00
6.37357544e+02	-8.94598961e+00
6.39039246e+02	-9.05631065e+00
6.40720947e+02	-9.11926842e+00
6.42402649e+02	-9.12018394e+00
6.44084351e+02	-9.02683067e+00
6.45766052e+02	-8.78003502e+00
6.47447754e+02	-8.85007286e+00
6.49129456e+02	-8.96579552e+00
6.50811157e+02	-8.92865562e+00
6.52492859e+02	-8.95349693e+00
6.54174561e+02	-9.06982994e+00
6.55856262e+02	-8.85120201e+00
6.57537964e+02	-8.74982262e+00
6.59219666e+02	-8.80731773e+00
6.60901367e+02	-8.92587852e+00
6.62583069e+02	-9.03296471e+00
6.64264771e+02	-8.98380089e+00
6.65946472e+02	-9.13764000e+00
6.67628174e+02	-9.12387657e+00
6.69309875e+02	-9.00436974e+00
6.70991577e+02	-8.86694908e+00
6.72673279e+02	-9.10922813e+00
6.74354980e+02	-9.10297203e+00
6.76036682e+02	-9.07364464e+00
6.77718384e+02	-9.25192833e+00
6.79400085e+02	-9.28888512e+00
6.81081787e+02	-9.18619347e+00
6.82763489e+02	-9.08810997e+00
6.84445190e+02	-9.09229088e+00
6.86126892e+02	-9.22064781e+00
6.87808594e+02	-9.17102623e+00
6.89490295e+02	-9.10059166e+00
6.91171997e+02	-8.97974205e+00
6.92853699e+02	-9.02182579e+00
6.94535400e+02	-8.98160362e+00
6.96217102e+02	-9.21649742e+00
6.97898804e+02	-9.17685509e+00
6.99580505e+02	-9.16785240e+00
7.01262207e+02	-9.08685875e+00
7.02943909e+02	-9.10577965e+00
7.04625610e+02	-9.01920128e+00
7.06307312e+02	-9.13379478e+00
7.07989014e+02	-9.16550255e+00
7.09670715e+02	-9.08472252e+00
7.11352417e+02	-8.90677452e+00
7.13034119e+02	-9.11667442e+00
7.14715820e+02	-8.98328209e+00
7.16397522e+02	-9.25906944e+00
7.18079224e+02	-9.21909142e+00
7.19760925e+02	-9.12708092e+00
7.21442627e+02	-9.20615196e+00
7.23124329e+02	-9.24109459e+00
7.24806030e+02	-9.16708946e+00
7.26487732e+02	-9.07596397e+00
7.28169434e+02	-9.13110924e+00
7.29851135e+02	-8.97287560e+00
7.31532837e+02	-8.95993614e+00
7.33214539e+02	-8.96784019e+00
7.34896240e+02	-9.18768883e+00
7.36577942e+02	-9.06784630e+00
7.38259644e+02	-9.08807945e+00
7.39941345e+02	-8.99750328e+00
7.41623047e+02	-9.02509117e+00
7.43304749e+02	-9.04163170e+00
7.44986450e+02	-9.10312462e+00
7.46668152e+02	-9.04221153e+00
7.48349854e+02	-8.92990685e+00
7.50031555e+02	-9.04300499e+00
7.51713257e+02	-8.91962242e+00
7.53394958e+02	-9.11337852e+00
7.55076660e+02	-8.94659996e+00
7.56758362e+02	-9.03717613e+00
7.58440063e+02	-8.82983971e+00
7.60121765e+02	-8.99374962e+00
7.61803467e+02	-8.85416222e+00
7.63485168e+02	-8.92801476e+00
7.65166870e+02	-8.95917320e+00
7.66848572e+02	-8.92947960e+00
7.68530273e+02	-8.92679405e+00
7.70211975e+02	-8.89594078e+00
7.71893677e+02	-9.01556969e+00
7.73575378e+02	-8.86472130e+00
7.75257080e+02	-8.75961876e+00
7.76938782e+02	-8.95233727e+00
7.78620483e+02	-8.86719322e+00
7.80302185e+02	-8.86899376e+00
7.81983887e+02	-8.92456627e+00
7.83665588e+02	-8.95712852e+00
7.85347290e+02	-8.86643028e+00
7.87028992e+02	-8.97833824e+00
7.88710693e+02	-8.90430260e+00
7.90392395e+02	-8.66043663e+00
7.92074097e+02	-8.73398399e+00
7.93755798e+02	-8.78070641e+00
7.95437500e+02	-8.68143272e+00
7.97119202e+02	-8.68729210e+00
7.98800903e+02	-8.73276329e+00
8.00482605e+02	-8.81290245e+00
8.02164307e+02	-8.76090050e+00
8.03846008e+02	-8.74802208e+00
8.05527710e+02	-8.77042198e+00
8.07209412e+02	-8.83487511e+00
8.08891113e+02	-8.75162315e+00
8.10572815e+02	-8.64023399e+00
8.12254517e+02	-8.74365807e+00
8.13936218e+02	-8.77179527e+00
8.15617920e+02	-8.80734825e+00
8.17299622e+02	-8.84839439e+00
8.18981323e+02	-8.92166710e+00
8.20663025e+02	-8.77741051e+00
8.22344727e+02	-8.83786583e+00
8.24026428e+02	-8.86173058e+00
8.25708130e+02	-8.89310265e+00
8.27389832e+02	-8.93826866e+00
8.29071533e+02	-8.64807701e+00
8.30753235e+02	-8.68683434e+00
8.32434937e+02	-8.78922081e+00
8.34116638e+02	-8.92828941e+00
8.35798340e+02	-8.85620689e+00
8.37480042e+02	-8.81970787e+00
8.39161743e+02	-8.88876915e+00
8.40843445e+02	-8.98557091e+00
8.42525146e+02	-8.94641685e+00
8.44206848e+02	-9.11337852e+00
8.45888550e+02	-9.06714439e+00
8.47570251e+02	-9.07727623e+00
8.49251953e+02	-9.11530113e+00
8.50933655e+02	-8.97250938e+00
8.52615356e+02	-8.91458702e+00
8.54297058e+02	-9.04880333e+00
8.55978760e+02	-8.93280602e+00
8.57660461e+02	-8.91898155e+00
8.59342163e+02	-8.96677208e+00
8.61023865e+02	-9.12918663e+00
8.62705566e+02	-8.92844200e+00
8.64387268e+02	-8.97815514e+00
8.66068970e+02	-9.00235558e+00
8.67750671e+02	-8.94522667e+00
8.69432373e+02	-8.81583214e+00
8.71114075e+02	-8.91654015e+00
8.72795776e+02	-8.89780235e+00
8.74477478e+02	-8.93008995e+00
8.76159180e+02	-9.00574303e+00
8.77840881e+02	-9.04703331e+00
8.79522583e+02	-9.03442955e+00
8.81204285e+02	-9.10919762e+00
8.82885986e+02	-8.85391808e+00
8.84567688e+02	-8.97617149e+00
8.86249390e+02	-8.88223839e+00
8.87931091e+02	-8.75894737e+00
8.89612793e+02	-8.63934898e+00
8.91294495e+02	-8.88110924e+00
8.92976196e+02	-8.68521690e+00
8.94657898e+02	-8.61276817e+00
8.96339600e+02	-8.64142418e+00
8.98021301e+02	-8.61438560e+00
8.99703003e+02	-8.56308556e+00
9.01384705e+02	-8.50498009e+00
9.03066406e+02	-8.67139244e+00
9.04748108e+02	-8.57034874e+00
9.06429810e+02	-8.56885338e+00
9.08111511e+02	-8.57477379e+00
9.09793213e+02	-8.51288414e+00
9.11474915e+02	-8.51260948e+00
9.13156616e+02	-8.52701378e+00
9.14838318e+02	-8.61090660e+00
9.16520020e+02	-8.51434898e+00
9.18201721e+02	-8.51718712e+00
9.19883423e+02	-8.62442589e+00
9.21565125e+02	-8.59686852e+00
9.23246826e+02	-8.55420494e+00
9.24928528e+02	-8.54535484e+00
9.26610229e+02	-8.53214073e+00
9.28291931e+02	-8.57285118e+00
9.29973633e+02	-8.50336266e+00
9.31655334e+02	-8.47064781e+00
9.33337036e+02	-8.43088341e+00
9.35018738e+02	-8.35816002e+00
9.36700439e+02	-8.31805992e+00
9.38382141e+02	-8.20169640e+00
9.40063843e+02	-8.23077965e+00
9.41745544e+02	-8.07340050e+00
9.43427246e+02	-8.20956993e+00
9.45108948e+02	-8.28684044e+00
9.46790649e+02	-8.22354698e+00
9.48472351e+02	-8.32260704e+00
9.50154053e+02	-8.30856895e+00
9.51835754e+02	-8.30899620e+00
9.53517456e+02	-8.28748131e+00
9.55199158e+02	-8.30170250e+00
9.56880859e+02	-8.24390221e+00
9.58562561e+02	-8.32294273e+00
9.60244263e+02	-8.22980309e+00
9.61925964e+02	-8.24280357e+00
9.63607666e+02	-8.15308189e+00
9.65289368e+02	-8.21417809e+00
9.66971069e+02	-8.13175011e+00
9.68652771e+02	-8.15387535e+00
9.70334473e+02	-8.11630821e+00
9.72016174e+02	-7.92557383e+00
9.73697876e+02	-8.12042809e+00
9.75379578e+02	-7.99249887e+00
9.77061279e+02	-7.94519663e+00
9.78742981e+02	-8.15064049e+00
9.80424683e+02	-8.07648277e+00
9.82106384e+02	-7.99835825e+00
9.83788086e+02	-8.17127037e+00
9.85469788e+02	-8.22293663e+00
9.87151489e+02	-8.06070518e+00
9.88833191e+02	-8.04321861e+00
9.90514893e+02	-7.98306894e+00
9.92196594e+02	-8.01019859e+00
9.93878296e+02	-8.16748619e+00
9.95559998e+02	-8.07230186e+00
9.97241699e+02	-8.01730919e+00
9.98923401e+02	-8.02994347e+00
1.00060510e+03	-8.01175499e+00
1.00228680e+03	-8.09241295e+00
1.00396851e+03	-8.01279259e+00
1.00565021e+03	-8.03635216e+00
1.00733191e+03	-8.03442955e+00
1.00901361e+03	-8.14630699e+00
1.01069531e+03	-7.98090219e+00
1.01237701e+03	-7.87445688e+00
1.01405872e+03	-8.16159630e+00
1.01574042e+03	-8.07086754e+00
1.01742212e+03	-8.28433800e+00
1.01910382e+03	-8.34656334e+00
1.02078552e+03	-8.29971886e+00
1.02246722e+03	-8.06949425e+00
1.02414893e+03	-8.01578331e+00
1.02583057e+03	-8.07620811e+00
1.02751221e+03	-8.21957970e+00
1.02919385e+03	-8.08807945e+00
1.03087549e+03	-8.03534508e+00
1.03255713e+03	-8.15750694e+00
1.03423877e+03	-8.01788902e+00
1.03592041e+03	-7.93152475e+00
1.03760205e+03	-7.98062754e+00
1.03928369e+03	-7.91638803e+00
1.04096533e+03	-7.99466562e+00
1.04264697e+03	-8.03955650e+00
1.04432861e+03	-8.09818077e+00
1.04601025e+03	-8.08002281e+00
1.04769189e+03	-8.24078941e+00
1.04937354e+03	-8.25867271e+00
1.05105518e+03	-8.20956993e+00
1.05273682e+03	-8.23087120e+00
1.05441846e+03	-8.19354820e+00
1.05610010e+03	-8.16092491e+00
1.05778174e+03	-8.21533775e+00
1.05946338e+03	-8.24481773e+00
1.06114502e+03	-8.20075035e+00
1.06282666e+03	-8.25723839e+00
1.06450830e+03	-8.42502403e+00
1.06618994e+03	-8.43182945e+00
1.06787158e+03	-8.35153770e+00
1.06955322e+03	-8.40274620e+00
1.07123486e+03	-8.41312218e+00
1.07291650e+03	-8.59705162e+00
1.07459814e+03	-8.51318932e+00
1.07627979e+03	-8.53146935e+00
1.07796143e+03	-8.31232262e+00
1.07964307e+03	-8.25681114e+00
1.08132471e+03	-8.26556969e+00
1.08300635e+03	-8.13968468e+00
1.08468799e+03	-8.16086388e+00
1.08636963e+03	-8.14566612e+00
1.08805127e+03	-8.34531212e+00
1.08973291e+03	-8.34647179e+00
1.09141455e+03	-8.30722618e+00
1.09309619e+03	-8.30838585e+00
1.09477783e+03	-8.24512291e+00
1.09645947e+03	-8.11789513e+00
1.09814111e+03	-8.26944542e+00
1.09982275e+03	-8.12314415e+00
1.10150439e+03	-8.14682579e+00
1.10318604e+03	-8.01746178e+00
1.10486768e+03	-8.16281700e+00
1.10654932e+03	-8.21280479e+00
1.10823096e+03	-7.94531870e+00
1.10991260e+03	-7.86984873e+00
1.11159424e+03	-7.78769541e+00
1.11327588e+03	-7.88641977e+00
1.11495752e+03	-8.09293175e+00
1.11663916e+03	-8.11032677e+00
1.11832080e+03	-8.12170982e+00
1.12000244e+03	-8.08298302e+00
1.12168408e+03	-8.01306725e+00
1.12336572e+03	-8.02850914e+00
1.12504736e+03	-8.00391197e+00
1.12672900e+03	-7.91049814e+00
1.12841064e+03	-8.08884239e+00
1.13009229e+03	-8.13495445e+00
1.13177393e+03	-8.21283531e+00
1.13345557e+03	-8.13690758e+00
1.13513721e+03	-8.07336998e+00
1.13681885e+03	-8.11868858e+00
1.13850049e+03	-8.16144371e+00
1.14018213e+03	-8.17874718e+00
1.14186377e+03	-8.22153282e+00
1.14354541e+03	-8.17130089e+00
1.14522705e+03	-8.02927208e+00
1.14690869e+03	-8.16550255e+00
1.14859033e+03	-8.25717735e+00
1.15027197e+03	-8.22363853e+00
1.15195361e+03	-8.22708702e+00
1.15363525e+03	-8.16400719e+00
1.15531689e+03	-8.22241783e+00
1.15699854e+03	-8.24918175e+00
1.15868018e+03	-8.22009850e+00
1.16036182e+03	-8.21130943e+00
1.16204346e+03	-8.12567711e+00
1.16372510e+03	-8.11856651e+00
1.16540674e+03	-8.17761803e+00
1.16708838e+03	-8.29529381e+00
1.16877002e+03	-8.23962975e+00
1.17045166e+03	-8.19156456e+00
1.17213330e+03	-8.22232628e+00
1.17381494e+03	-8.24063683e+00
1.17549658e+03	-8.10678673e+00
1.17717822e+03	-8.18826866e+00
1.17885986e+03	-8.21750450e+00
1.18054150e+03	-8.08081627e+00
1.18222314e+03	-8.00259972e+00
1.18390479e+03	-8.16367149e+00
1.18558643e+03	-8.15509605e+00
1.18726807e+03	-8.24075890e+00
1.18894971e+03	-8.20822716e+00
1.19063135e+03	-8.07172203e+00
1.19231299e+03	-8.03497887e+00
1.19399463e+03	-8.16806602e+00
1.19567627e+03	-8.08279991e+00
1.19735791e+03	-8.22464561e+00
1.19903955e+03	-8.13870811e+00
1.20072119e+03	-8.05759239e+00
1.20240283e+03	-8.18637657e+00
1.20408447e+03	-8.24057579e+00
1.20576611e+03	-8.18219566e+00
1.20744775e+03	-8.10764122e+00
1.20912939e+03	-8.07547569e+00
1.21081104e+03	-8.13007164e+00
1.21249268e+03	-8.11350060e+00
1.21417432e+03	-8.00418663e+00
1.21585596e+03	-8.03391075e+00
1.21753760e+03	-7.90201426e+00
1.21921924e+03	-7.97644663e+00
1.22090088e+03	-7.91864634e+00
1.22258252e+03	-7.87836313e+00
1.22426416e+03	-7.83838511e+00
1.22594580e+03	-7.79196787e+00
1.22762744e+03	-7.81171274e+00
1.22930908e+03	-7.73502207e+00
1.23099072e+03	-7.76685190e+00
1.23267236e+03	-7.61157846e+00
1.23435400e+03	-7.82312632e+00
1.23603564e+03	-7.80463266e+00
1.23771729e+03	-7.73441172e+00
1.23939893e+03	-7.89353037e+00
1.24108057e+03	-7.87985849e+00
1.24276221e+03	-7.84955454e+00
1.24444385e+03	-7.75018930e+00
1.24612549e+03	-7.76245737e+00
1.24780713e+03	-7.85471201e+00
1.24948877e+03	-7.85846567e+00
1.25117041e+03	-7.74323130e+00
1.25285205e+03	-7.59918833e+00
1.25453369e+03	-7.74255991e+00
1.25621533e+03	-7.68146372e+00
1.25789697e+03	-7.82315683e+00
1.25957861e+03	-7.87467051e+00
1.26126025e+03	-7.93533945e+00
1.26294189e+03	-7.99310923e+00
1.26462354e+03	-7.78708506e+00
1.26630518e+03	-7.82944345e+00
1.26798682e+03	-7.81293344e+00
1.26966846e+03	-7.95413828e+00
1.27135010e+03	-7.87039804e+00
1.27303174e+03	-7.79230356e+00
1.27471338e+03	-7.71723032e+00
1.27639502e+03	-7.80429697e+00
1.27807666e+03	-7.70795298e+00
1.27975830e+03	-7.81723642e+00
1.28143994e+03	-7.74185801e+00
1.28312158e+03	-7.74356699e+00
1.28480322e+03	-7.71301889e+00
1.28648486e+03	-7.78427744e+00
1.28816650e+03	-7.73212290e+00
1.28984814e+03	-7.68298960e+00
1.29152979e+03	-7.75659800e+00
1.29321143e+03	-7.73215342e+00
1.29489307e+03	-7.62531137e+00
1.29657471e+03	-7.68036509e+00
1.29825635e+03	-7.61615610e+00
1.29993799e+03	-7.62396860e+00
1.30161963e+03	-7.63025522e+00
1.30330127e+03	-7.70044565e+00
1.30498291e+03	-7.57071543e+00
1.30666455e+03	-7.68497324e+00
1.30834619e+03	-7.68012094e+00
1.31002783e+03	-7.73810434e+00
1.31170947e+03	-7.67700815e+00
1.31339111e+03	-7.69077158e+00
1.31507275e+03	-7.89029551e+00
1.31675439e+03	-7.87116098e+00
1.31843604e+03	-7.74512339e+00
1.32011768e+03	-7.66000986e+00
1.32179932e+03	-7.57395029e+00
1.32348096e+03	-7.50998545e+00
1.32516260e+03	-7.56864023e+00
1.32684424e+03	-7.67120981e+00
1.32852588e+03	-7.62995005e+00
1.33020752e+03	-7.61383677e+00
1.33188916e+03	-7.50070810e+00
1.33357080e+03	-7.45798349e+00
1.33525244e+03	-7.40473032e+00
1.33693408e+03	-7.31629038e+00
1.33861572e+03	-7.51981211e+00
1.34029736e+03	-7.44501352e+00
1.34197900e+03	-7.48511362e+00
1.34366064e+03	-7.46555185e+00
1.34534229e+03	-7.51624155e+00
1.34702393e+03	-7.44339609e+00
1.34870557e+03	-7.38861704e+00
1.35038721e+03	-7.42413950e+00
1.35206885e+03	-7.54089975e+00
1.35375049e+03	-7.52762461e+00
1.35543213e+03	-7.48560190e+00
1.35711377e+03	-7.55063486e+00
1.35879541e+03	-7.58350229e+00
1.36047705e+03	-7.69876719e+00
1.36215869e+03	-7.66553354e+00
1.36384033e+03	-7.53388071e+00
1.36552197e+03	-7.46582651e+00
1.36720361e+03	-7.48923349e+00
1.36888525e+03	-7.51865244e+00
1.37056689e+03	-7.53537607e+00
1.37224854e+03	-7.45978403e+00
1.37393018e+03	-7.43393564e+00
1.37561182e+03	-7.61115122e+00
1.37729346e+03	-7.67456675e+00
1.37897510e+03	-7.72455454e+00
1.38065674e+03	-7.53113413e+00
1.38233838e+03	-7.63486338e+00
1.38402002e+03	-7.60343027e+00
1.38570166e+03	-7.44370127e+00
1.38738330e+03	-7.56510019e+00
1.38906494e+03	-7.51752329e+00
1.39074658e+03	-7.57651377e+00
1.39242822e+03	-7.57800913e+00
1.39410986e+03	-7.55441904e+00
1.39579150e+03	-7.60773325e+00
1.39747314e+03	-7.50015879e+00
1.39915479e+03	-7.55997324e+00
1.40083643e+03	-7.74057627e+00
1.40251807e+03	-7.65668344e+00
1.40419971e+03	-7.45688486e+00
1.40588135e+03	-7.34351206e+00
1.40756299e+03	-7.33615732e+00
1.40924463e+03	-7.20496225e+00
1.41092627e+03	-7.43662119e+00
1.41260791e+03	-7.43665171e+00
1.41428955e+03	-7.32803965e+00
1.41597119e+03	-7.36353159e+00
1.41765283e+03	-7.47189951e+00
1.41933447e+03	-7.44830942e+00
1.42101611e+03	-7.29379892e+00
1.42269775e+03	-7.24527597e+00
1.42437939e+03	-7.40457773e+00
1.42606104e+03	-7.37952280e+00
1.42774268e+03	-7.39749765e+00
1.42942432e+03	-7.38052988e+00
1.43110596e+03	-7.37253428e+00
1.43278760e+03	-7.42209482e+00
1.43446924e+03	-7.31720591e+00
1.43615088e+03	-7.50302744e+00
1.43783252e+03	-7.37845469e+00
1.43951416e+03	-7.35742807e+00
1.44119580e+03	-7.36035776e+00
1.44287744e+03	-7.40204477e+00
1.44455908e+03	-7.45822763e+00
1.44624072e+03	-7.27982187e+00
1.44792236e+03	-7.44638681e+00
1.44960400e+03	-7.27677011e+00
1.45128564e+03	-7.51489878e+00
1.45296729e+03	-7.37116098e+00
1.45464893e+03	-7.31406260e+00
1.45633057e+03	-7.24680185e+00
1.45801221e+03	-7.13632822e+00
1.45969385e+03	-7.13861704e+00
1.46137549e+03	-7.15112925e+00
1.46305713e+03	-7.42215586e+00
1.46473877e+03	-7.26239634e+00
1.46642041e+03	-7.16989756e+00
1.46810205e+03	-7.22815561e+00
1.46978369e+03	-7.18637705e+00
1.47146533e+03	-7.13944101e+00
1.47314697e+03	-7.28848886e+00
1.47482861e+03	-7.28287363e+00
1.47651025e+03	-7.39615488e+00
1.47819189e+03	-7.23935556e+00
1.47987354e+03	-7.26425791e+00
1.48155518e+03	-7.22894907e+00
1.48323682e+03	-7.21109629e+00
1.48491846e+03	-7.25171518e+00
1.48660010e+03	-7.25745249e+00
1.48828174e+03	-7.32221079e+00
1.48996338e+03	-7.34671640e+00
1.49164502e+03	-7.43768930e+00
1.49332666e+03	-7.45084238e+00
1.49500830e+03	-7.46570444e+00
1.49668994e+03	-7.37906504e+00
1.49837158e+03	-7.36585093e+00
1.50005322e+03	-7.29068613e+00
1.50173486e+03	-7.27228403e+00
1.50341650e+03	-7.31107187e+00
1.50509814e+03	-7.24332285e+00
1.50677979e+03	-7.33167124e+00
1.50846143e+03	-7.47806406e+00
1.51014307e+03	-7.32834482e+00
1.51182471e+03	-7.27716684e+00
1.51350635e+03	-7.23120737e+00
1.51518799e+03	-7.15781260e+00
1.51686963e+03	-7.07391977e+00
1.51855127e+03	-6.98441172e+00
1.52023291e+03	-7.01233530e+00
1.52191455e+03	-6.97742319e+00
1.52359619e+03	-6.98743296e+00
1.52527783e+03	-6.90268564e+00
1.52695947e+03	-7.06360483e+00
1.52864111e+03	-7.03934336e+00
1.53032275e+03	-7.04093027e+00
1.53200439e+03	-7.07144785e+00
1.53368604e+03	-7.03775644e+00
1.53536768e+03	-7.27698374e+00
1.53704932e+03	-7.06961679e+00
1.53873096e+03	-7.01196909e+00
1.54041260e+03	-7.01074839e+00
1.54209424e+03	-6.98523569e+00
1.54377588e+03	-7.00952768e+00
1.54545752e+03	-6.96817636e+00
1.54713916e+03	-7.05393076e+00
1.54882080e+03	-7.12332773e+00
1.55050244e+03	-6.94507456e+00
1.55218408e+03	-7.11777353e+00
1.55386572e+03	-7.21878672e+00
1.55554736e+03	-6.91019297e+00
1.55722900e+03	-6.81448984e+00
1.55891064e+03	-6.87619638e+00
1.56059229e+03	-6.95258188e+00
1.56227393e+03	-6.98789072e+00
1.56395557e+03	-6.99130869e+00
1.56563721e+03	-7.10889292e+00
1.56731885e+03	-7.02994394e+00
1.56900049e+03	-7.17996836e+00
1.57068213e+03	-7.12143564e+00
1.57236377e+03	-7.15860605e+00
1.57404541e+03	-7.20355844e+00
1.57572705e+03	-7.13495493e+00
1.57740869e+03	-6.97977304e+00
1.57909033e+03	-6.90683603e+00
1.58077197e+03	-7.01108408e+00
1.58245361e+03	-6.98840952e+00
1.58413525e+03	-6.86176157e+00
1.58581689e+03	-6.81128550e+00
1.58749854e+03	-6.94638681e+00
1.58918018e+03	-7.05106211e+00
1.59086182e+03	-6.98639536e+00
1.59254346e+03	-7.01334238e+00
1.59422510e+03	-7.07553720e+00
1.59590674e+03	-7.01499033e+00
1.59758838e+03	-6.87052011e+00
1.59927002e+03	-7.03595591e+00
1.60095166e+03	-7.18762827e+00
1.60263330e+03	-7.05594492e+00
1.60431494e+03	-7.10687876e+00
1.60599658e+03	-7.14008188e+00
1.60767822e+03	-7.10086679e+00
1.60935986e+03	-7.12677622e+00
1.61104150e+03	-7.29178476e+00
1.61272314e+03	-7.26126719e+00
1.61440479e+03	-7.27188730e+00
1.61608643e+03	-7.25540781e+00
1.61776807e+03	-7.23026133e+00
1.61944971e+03	-7.21585703e+00
1.62113135e+03	-7.37039804e+00
1.62281299e+03	-7.30521250e+00
1.62449463e+03	-7.26413584e+00
1.62617627e+03	-7.11624765e+00
1.62785791e+03	-7.19101572e+00
1.62953955e+03	-7.41458750e+00
1.63122119e+03	-7.27591562e+00
1.63290283e+03	-7.22061777e+00
1.63458447e+03	-7.22699594e+00
1.63626611e+03	-7.06506968e+00
1.63794775e+03	-7.04389048e+00
1.63962939e+03	-6.94345713e+00
1.64131104e+03	-6.95252085e+00
1.64299268e+03	-6.97568369e+00
1.64467432e+03	-7.11109018e+00
1.64635596e+03	-7.04050303e+00
1.64803760e+03	-7.12372446e+00
1.64971924e+03	-7.04151011e+00
1.65140088e+03	-6.96030283e+00
1.65308252e+03	-6.83972788e+00
1.65476416e+03	-6.81522226e+00
1.65644580e+03	-6.72055674e+00
1.65812744e+03	-6.94193125e+00
1.65980908e+03	-6.78949594e+00
1.66149072e+03	-6.84573984e+00
1.66317236e+03	-6.79306650e+00
1.66485400e+03	-6.88135386e+00
1.66653564e+03	-6.96597910e+00
1.66821729e+03	-6.87744761e+00
1.66989893e+03	-6.89215708e+00
1.67158057e+03	-6.94772959e+00
1.67326221e+03	-6.85727549e+00
1.67494385e+03	-6.89465952e+00
1.67662549e+03	-6.90534067e+00
1.67830713e+03	-7.01236582e+00
1.67998877e+03	-7.08057261e+00
