# Supplementary material for: Study on effects of the train-induced airflow on the temperature field of single-track high-speed railway tunnels in cold regions
Source: Sci Rep. 2025 Aug 21;15:30713. doi: 10.1038/s41598-025-16068-4 (PMC12370937; doi:10.1038/s41598-025-16068-4)
Supplement: Supplementary file 1 — Supplementary Material 1 [file 41598_2025_16068_MOESM1_ESM.zip › Relevant document/Surrounding rock temperature(data)/10.xlsx]

## Sheet: 10
[Name]
Series 1 at /LINE:Line 1
[Data]
Z [ m ]	Temperature [ C ]
0	-15
1.68168	-14.936
3.36336	-14.9099
5.04504	-14.8864
6.72673	-14.8649
8.40841	-14.8381
10.0901	-14.7745
11.7718	-14.7556
13.4535	-14.7241
15.1351	-14.7099
16.8168	-14.6974
18.4985	-14.6367
20.1802	-14.5938
21.8619	-14.4673
23.5435	-14.5668
25.2252	-14.4932
26.9069	-14.4594
28.5886	-14.4951
30.2703	-14.4207
31.952	-14.4007
33.6336	-14.3853
35.3153	-14.3765
36.997	-14.2788
38.6787	-14.202
40.3604	-14.1698
42.0421	-14.1975
43.7237	-14.2005
45.4054	-14.1658
47.0871	-14.1533
48.7688	-14.1231
50.4505	-14.1637
52.1321	-14.2607
53.8138	-14.2091
55.4955	-14.0547
57.1772	-14.1316
58.8589	-14.0095
60.5406	-14.0075
62.2222	-13.8801
63.9039	-14.0473
65.5856	-14.0783
67.2673	-14.1063
68.949	-14.09
70.6306	-14.0051
72.3123	-13.8985
73.994	-13.9579
75.6757	-13.8941
77.3574	-13.8784
79.039	-13.9369
80.7207	-13.9372
82.4024	-13.8329
84.0841	-13.9363
85.7658	-13.7818
87.4474	-13.8631
89.1291	-13.8483
90.8108	-13.6651
92.4925	-13.7932
94.1741	-13.8293
95.8558	-13.8499
97.5375	-13.8409
99.2192	-13.7228
100.901	-13.7357
102.583	-13.7266
104.264	-13.7046
105.946	-13.7388
107.628	-13.597
109.309	-13.5874
110.991	-13.5054
112.673	-13.5671
114.354	-13.415
116.036	-13.5071
117.718	-13.4812
119.399	-13.4435
121.081	-13.6675
122.763	-13.6483
124.444	-13.5952
126.126	-13.5934
127.808	-13.5351
129.489	-13.5033
131.171	-13.4767
132.853	-13.4683
134.534	-13.4802
136.216	-13.363
137.898	-13.3125
139.58	-13.3581
141.261	-13.411
142.943	-13.2801
144.625	-13.1845
146.306	-13.2045
147.988	-13.2618
149.67	-13.1101
151.351	-13.0605
153.033	-12.9404
154.715	-13.0197
156.396	-12.9909
158.078	-12.9749
159.76	-12.9657
161.441	-13.0548
163.123	-12.9173
164.805	-12.999
166.487	-12.8997
168.168	-12.8268
169.85	-12.7627
171.532	-12.8508
173.213	-12.715
174.895	-12.8849
176.577	-12.6345
178.258	-12.6419
179.94	-12.5466
181.622	-12.4488
183.303	-12.4724
184.985	-12.5595
186.667	-12.6539
188.348	-12.7378
190.03	-12.7044
191.712	-12.702
193.393	-12.7273
195.075	-12.6516
196.757	-12.5468
198.439	-12.537
200.12	-12.4909
201.802	-12.4772
203.484	-12.2551
205.165	-12.4875
206.847	-12.6497
208.529	-12.606
210.21	-12.5997
211.892	-12.493
213.574	-12.4736
215.255	-12.3931
216.937	-12.4103
218.619	-12.431
220.3	-12.4466
221.982	-12.2477
223.664	-12.2571
225.346	-12.4438
227.027	-12.3446
228.709	-12.3732
230.391	-12.2977
232.072	-12.2102
233.754	-12.0977
235.436	-11.8342
237.117	-12.0266
238.799	-11.8659
240.481	-11.7814
242.162	-11.7585
243.844	-11.7203
245.526	-11.7687
247.207	-11.6524
248.889	-11.5186
250.571	-11.6212
252.253	-11.5089
253.934	-11.4503
255.616	-11.4767
257.298	-11.408
258.979	-11.5051
260.661	-11.5021
262.343	-11.3021
264.024	-11.4793
265.706	-11.5312
267.388	-11.461
269.069	-11.5692
270.751	-11.5151
272.433	-11.6256
274.114	-11.3873
275.796	-11.3978
277.478	-11.5079
279.159	-11.3348
280.841	-11.2031
282.523	-11.3926
284.204	-11.2754
285.886	-11.1806
287.568	-11.1281
289.249	-10.9625
290.931	-10.8555
292.613	-11.1013
294.294	-11.1896
295.976	-11.3371
297.658	-11.192
299.339	-11.2428
301.021	-11.2277
302.703	-11.2173
304.384	-11.1506
306.066	-11.3385
307.748	-11.2023
309.429	-11.0429
311.111	-11.0116
312.793	-11.0739
314.474	-11.1009
316.156	-11.0779
317.838	-11.1199
319.519	-11.2989
321.201	-11.2529
322.883	-11.3829
324.564	-11.3955
326.246	-11.4273
327.928	-11.4452
329.609	-11.497
331.291	-11.3958
332.973	-11.3791
334.654	-11.4674
336.336	-11.398
338.018	-11.2853
339.699	-11.2469
341.381	-11.175
343.063	-11.2217
344.744	-11.2943
346.426	-11.2937
348.108	-11.1825
349.789	-11.4499
351.471	-11.308
353.153	-11.3613
354.835	-11.3572
356.516	-11.1228
358.198	-11.1269
359.88	-11.2199
361.561	-11.1226
363.243	-11.0779
364.925	-11.079
366.606	-11.0708
368.288	-11.1061
369.97	-10.9584
371.651	-11.0317
373.333	-11.0423
375.015	-10.8737
376.696	-10.8829
378.378	-10.7917
380.06	-10.8296
381.741	-10.6791
383.423	-10.7758
385.105	-10.7837
386.786	-10.7497
388.468	-10.6917
390.15	-10.7778
391.831	-10.6821
393.513	-10.5891
395.195	-10.6485
396.876	-10.6199
398.558	-10.3108
400.24	-10.4603
401.921	-10.4322
403.603	-10.6039
405.285	-10.5781
406.966	-10.4251
408.648	-10.5171
410.33	-10.5721
412.011	-10.4556
413.693	-10.5124
415.375	-10.592
417.056	-10.4614
418.738	-10.3387
420.42	-10.2925
422.101	-10.1767
423.783	-10.2599
425.465	-10.2519
427.146	-10.1716
428.828	-10.0611
430.51	-10.1808
432.191	-10.1579
433.873	-10.1186
435.555	-10.2386
437.236	-9.99448
438.918	-9.85779
440.6	-9.73038
442.281	-9.83903
443.963	-9.98026
445.645	-10.0107
447.326	-9.99656
449.008	-10.1297
450.69	-9.90384
452.371	-9.86579
454.053	-9.93561
455.735	-9.89304
457.416	-10.1607
459.098	-10.2237
460.78	-10.2506
462.461	-9.9827
464.143	-10.1011
465.825	-10.1325
467.506	-9.96625
469.188	-10.0052
470.87	-10.0153
472.551	-10.1808
474.233	-10.299
475.915	-10.1416
477.596	-10.1781
479.278	-10.2887
480.96	-10.0822
482.642	-10.1407
484.323	-10.0347
486.005	-10.0402
487.687	-10.0592
489.368	-10.065
491.05	-9.93653
492.732	-10.0849
494.413	-10.0626
496.095	-10.1396
497.777	-9.98972
499.458	-9.90406
501.14	-9.78071
502.822	-9.88938
504.503	-9.78766
506.185	-9.60639
507.867	-9.6677
509.548	-9.51032
511.23	-9.66883
512.912	-9.71293
514.593	-9.61158
516.275	-9.70603
517.957	-9.61204
519.638	-9.62259
521.32	-9.66831
523.002	-9.77717
524.684	-9.6847
526.365	-9.55091
528.047	-9.47919
529.729	-9.61188
531.41	-9.47709
533.092	-9.54575
534.774	-9.57136
536.455	-9.43094
538.137	-9.46528
539.819	-9.46873
541.501	-9.63801
543.182	-9.67734
544.864	-9.76069
546.546	-9.79743
548.227	-9.80366
549.909	-9.87241
551.591	-9.59504
553.272	-9.63184
554.954	-9.59208
556.636	-9.61332
558.318	-9.57889
559.999	-9.7042
561.681	-9.73255
563.363	-9.61579
565.044	-9.76707
566.726	-9.72922
568.408	-9.70765
570.089	-9.61573
571.771	-9.53776
573.453	-9.30549
575.135	-9.40326
576.816	-9.47269
578.498	-9.39472
580.18	-9.36176
581.861	-9.34766
583.543	-9.48365
585.225	-9.26435
586.906	-9.22129
588.588	-9.20859
590.27	-9.13984
591.952	-9.26517
593.633	-9.26047
595.315	-9.08738
596.997	-9.19645
598.678	-9.2956
600.36	-9.06113
602.042	-9.02228
603.724	-9.01774
605.405	-8.87836
607.087	-8.95823
608.769	-8.9629
610.45	-9.03049
612.132	-9.15223
613.814	-9.00794
615.495	-8.9491
617.177	-8.98054
618.859	-9.21509
620.541	-9.1254
622.222	-8.87354
623.904	-8.91297
625.586	-9.04804
627.267	-9.04194
628.949	-8.97196
630.631	-8.97239
632.312	-8.9943
633.994	-8.97629
635.676	-8.99347
637.358	-8.94599
639.039	-9.05631
640.721	-9.11927
642.403	-9.12018
644.084	-9.02683
645.766	-8.78004
647.448	-8.85007
649.129	-8.9658
650.811	-8.92866
652.493	-8.9535
654.175	-9.06983
655.856	-8.8512
657.538	-8.74982
659.22	-8.80732
660.901	-8.92588
662.583	-9.03296
664.265	-8.9838
665.946	-9.13764
667.628	-9.12388
669.31	-9.00437
670.992	-8.86695
672.673	-9.10923
674.355	-9.10297
676.037	-9.07364
677.718	-9.25193
679.4	-9.28889
681.082	-9.18619
682.763	-9.08811
684.445	-9.09229
686.127	-9.22065
687.809	-9.17103
689.49	-9.10059
691.172	-8.97974
692.854	-9.02183
694.535	-8.9816
696.217	-9.2165
697.899	-9.17686
699.581	-9.16785
701.262	-9.08686
702.944	-9.10578
704.626	-9.0192
706.307	-9.13379
707.989	-9.1655
709.671	-9.08472
711.352	-8.90677
713.034	-9.11667
714.716	-8.98328
716.398	-9.25907
718.079	-9.21909
719.761	-9.12708
721.443	-9.20615
723.124	-9.24109
724.806	-9.16709
726.488	-9.07596
728.169	-9.13111
729.851	-8.97288
731.533	-8.95994
733.215	-8.96784
734.896	-9.18769
736.578	-9.06785
738.26	-9.08808
739.941	-8.9975
741.623	-9.02509
743.305	-9.04163
744.986	-9.10312
746.668	-9.04221
748.35	-8.92991
750.032	-9.043
751.713	-8.91962
753.395	-9.11338
755.077	-8.9466
756.758	-9.03718
758.44	-8.82984
760.122	-8.99375
761.803	-8.85416
763.485	-8.92801
765.167	-8.95917
766.849	-8.92948
768.53	-8.92679
770.212	-8.89594
771.894	-9.01557
773.575	-8.86472
775.257	-8.75962
776.939	-8.95234
778.62	-8.86719
780.302	-8.86899
781.984	-8.92457
783.666	-8.95713
785.347	-8.86643
787.029	-8.97834
788.711	-8.9043
790.392	-8.66044
792.074	-8.73398
793.756	-8.78071
795.438	-8.68143
797.119	-8.68729
798.801	-8.73276
800.483	-8.8129
802.164	-8.7609
803.846	-8.74802
805.528	-8.77042
807.209	-8.83488
808.891	-8.75162
810.573	-8.64023
812.255	-8.74366
813.936	-8.7718
815.618	-8.80735
817.3	-8.84839
818.981	-8.92167
820.663	-8.77741
822.345	-8.83787
824.026	-8.86173
825.708	-8.8931
827.39	-8.93827
829.072	-8.64808
830.753	-8.68683
832.435	-8.78922
834.117	-8.92829
835.798	-8.85621
837.48	-8.81971
839.162	-8.88877
840.843	-8.98557
842.525	-8.94642
844.207	-9.11338
845.889	-9.06714
847.57	-9.07728
849.252	-9.1153
850.934	-8.97251
852.615	-8.91459
854.297	-9.0488
855.979	-8.93281
857.66	-8.91898
859.342	-8.96677
861.024	-9.12919
862.706	-8.92844
864.387	-8.97816
866.069	-9.00236
867.751	-8.94523
869.432	-8.81583
871.114	-8.91654
872.796	-8.8978
874.477	-8.93009
876.159	-9.00574
877.841	-9.04703
879.523	-9.03443
881.204	-9.1092
882.886	-8.85392
884.568	-8.97617
886.249	-8.88224
887.931	-8.75895
889.613	-8.63935
891.294	-8.88111
892.976	-8.68522
894.658	-8.61277
896.34	-8.64142
898.021	-8.61439
899.703	-8.56309
901.385	-8.50498
903.066	-8.67139
904.748	-8.57035
906.43	-8.56885
908.112	-8.57477
909.793	-8.51288
911.475	-8.51261
913.157	-8.52701
914.838	-8.61091
916.52	-8.51435
918.202	-8.51719
919.883	-8.62443
921.565	-8.59687
923.247	-8.5542
924.929	-8.54535
926.61	-8.53214
928.292	-8.57285
929.974	-8.50336
931.655	-8.47065
933.337	-8.43088
935.019	-8.35816
936.7	-8.31806
938.382	-8.2017
940.064	-8.23078
941.746	-8.0734
943.427	-8.20957
945.109	-8.28684
946.791	-8.22355
948.472	-8.32261
950.154	-8.30857
951.836	-8.309
953.517	-8.28748
955.199	-8.3017
956.881	-8.2439
958.563	-8.32294
960.244	-8.2298
961.926	-8.2428
963.608	-8.15308
965.289	-8.21418
966.971	-8.13175
968.653	-8.15388
970.334	-8.11631
972.016	-7.92557
973.698	-8.12043
975.38	-7.9925
977.061	-7.9452
978.743	-8.15064
980.425	-8.07648
982.106	-7.99836
983.788	-8.17127
985.47	-8.22294
987.151	-8.06071
988.833	-8.04322
990.515	-7.98307
992.197	-8.0102
993.878	-8.16749
995.56	-8.0723
997.242	-8.01731
998.923	-8.02994
1000.61	-8.01175
1002.29	-8.09241
1003.97	-8.01279
1005.65	-8.03635
1007.33	-8.03443
1009.01	-8.14631
1010.7	-7.9809
1012.38	-7.87446
1014.06	-8.1616
1015.74	-8.07087
1017.42	-8.28434
1019.1	-8.34656
1020.79	-8.29972
1022.47	-8.06949
1024.15	-8.01578
1025.83	-8.07621
1027.51	-8.21958
1029.19	-8.08808
1030.88	-8.03535
1032.56	-8.15751
1034.24	-8.01789
1035.92	-7.93152
1037.6	-7.98063
1039.28	-7.91639
1040.97	-7.99467
1042.65	-8.03956
1044.33	-8.09818
1046.01	-8.08002
1047.69	-8.24079
1049.37	-8.25867
1051.06	-8.20957
1052.74	-8.23087
1054.42	-8.19355
1056.1	-8.16092
1057.78	-8.21534
1059.46	-8.24482
1061.15	-8.20075
1062.83	-8.25724
1064.51	-8.42502
1066.19	-8.43183
1067.87	-8.35154
1069.55	-8.40275
1071.23	-8.41312
1072.92	-8.59705
1074.6	-8.51319
1076.28	-8.53147
1077.96	-8.31232
1079.64	-8.25681
1081.32	-8.26557
1083.01	-8.13968
1084.69	-8.16086
1086.37	-8.14567
1088.05	-8.34531
1089.73	-8.34647
1091.41	-8.30723
1093.1	-8.30839
1094.78	-8.24512
1096.46	-8.1179
1098.14	-8.26945
1099.82	-8.12314
1101.5	-8.14683
1103.19	-8.01746
1104.87	-8.16282
1106.55	-8.2128
1108.23	-7.94532
1109.91	-7.86985
1111.59	-7.7877
1113.28	-7.88642
1114.96	-8.09293
1116.64	-8.11033
1118.32	-8.12171
1120	-8.08298
1121.68	-8.01307
1123.37	-8.02851
1125.05	-8.00391
1126.73	-7.9105
1128.41	-8.08884
1130.09	-8.13495
1131.77	-8.21284
1133.46	-8.13691
1135.14	-8.07337
1136.82	-8.11869
1138.5	-8.16144
1140.18	-8.17875
1141.86	-8.22153
1143.55	-8.1713
1145.23	-8.02927
1146.91	-8.1655
1148.59	-8.25718
1150.27	-8.22364
1151.95	-8.22709
1153.64	-8.16401
1155.32	-8.22242
1157	-8.24918
1158.68	-8.2201
1160.36	-8.21131
1162.04	-8.12568
1163.73	-8.11857
1165.41	-8.17762
1167.09	-8.29529
1168.77	-8.23963
1170.45	-8.19156
1172.13	-8.22233
1173.81	-8.24064
1175.5	-8.10679
1177.18	-8.18827
1178.86	-8.2175
1180.54	-8.08082
1182.22	-8.0026
1183.9	-8.16367
1185.59	-8.1551
1187.27	-8.24076
1188.95	-8.20823
1190.63	-8.07172
1192.31	-8.03498
1193.99	-8.16807
1195.68	-8.0828
1197.36	-8.22465
1199.04	-8.13871
1200.72	-8.05759
1202.4	-8.18638
1204.08	-8.24058
1205.77	-8.1822
1207.45	-8.10764
1209.13	-8.07548
1210.81	-8.13007
1212.49	-8.1135
1214.17	-8.00419
1215.86	-8.03391
1217.54	-7.90201
1219.22	-7.97645
1220.9	-7.91865
1222.58	-7.87836
1224.26	-7.83839
1225.95	-7.79197
1227.63	-7.81171
1229.31	-7.73502
1230.99	-7.76685
1232.67	-7.61158
1234.35	-7.82313
1236.04	-7.80463
1237.72	-7.73441
1239.4	-7.89353
1241.08	-7.87986
1242.76	-7.84955
1244.44	-7.75019
1246.13	-7.76246
1247.81	-7.85471
1249.49	-7.85847
1251.17	-7.74323
1252.85	-7.59919
1254.53	-7.74256
1256.22	-7.68146
1257.9	-7.82316
1259.58	-7.87467
1261.26	-7.93534
1262.94	-7.99311
1264.62	-7.78709
1266.31	-7.82944
1267.99	-7.81293
1269.67	-7.95414
1271.35	-7.8704
1273.03	-7.7923
1274.71	-7.71723
1276.4	-7.8043
1278.08	-7.70795
1279.76	-7.81724
1281.44	-7.74186
1283.12	-7.74357
1284.8	-7.71302
1286.48	-7.78428
1288.17	-7.73212
1289.85	-7.68299
1291.53	-7.7566
1293.21	-7.73215
1294.89	-7.62531
1296.57	-7.68037
1298.26	-7.61616
1299.94	-7.62397
1301.62	-7.63026
1303.3	-7.70045
1304.98	-7.57072
1306.66	-7.68497
1308.35	-7.68012
1310.03	-7.7381
1311.71	-7.67701
1313.39	-7.69077
1315.07	-7.8903
1316.75	-7.87116
1318.44	-7.74512
1320.12	-7.66001
1321.8	-7.57395
1323.48	-7.50999
1325.16	-7.56864
1326.84	-7.67121
1328.53	-7.62995
1330.21	-7.61384
1331.89	-7.50071
1333.57	-7.45798
1335.25	-7.40473
1336.93	-7.31629
1338.62	-7.51981
1340.3	-7.44501
1341.98	-7.48511
1343.66	-7.46555
1345.34	-7.51624
1347.02	-7.4434
1348.71	-7.38862
1350.39	-7.42414
1352.07	-7.5409
1353.75	-7.52762
1355.43	-7.4856
1357.11	-7.55063
1358.8	-7.5835
1360.48	-7.69877
1362.16	-7.66553
1363.84	-7.53388
1365.52	-7.46583
1367.2	-7.48923
1368.89	-7.51865
1370.57	-7.53538
1372.25	-7.45978
1373.93	-7.43394
1375.61	-7.61115
1377.29	-7.67457
1378.98	-7.72455
1380.66	-7.53113
1382.34	-7.63486
1384.02	-7.60343
1385.7	-7.4437
1387.38	-7.5651
1389.06	-7.51752
1390.75	-7.57651
1392.43	-7.57801
1394.11	-7.55442
1395.79	-7.60773
1397.47	-7.50016
1399.15	-7.55997
1400.84	-7.74058
1402.52	-7.65668
1404.2	-7.45688
1405.88	-7.34351
1407.56	-7.33616
1409.24	-7.20496
1410.93	-7.43662
1412.61	-7.43665
1414.29	-7.32804
1415.97	-7.36353
1417.65	-7.4719
1419.33	-7.44831
1421.02	-7.2938
1422.7	-7.24528
1424.38	-7.40458
1426.06	-7.37952
1427.74	-7.3975
1429.42	-7.38053
1431.11	-7.37253
1432.79	-7.42209
1434.47	-7.31721
1436.15	-7.50303
1437.83	-7.37845
1439.51	-7.35743
1441.2	-7.36036
1442.88	-7.40204
1444.56	-7.45823
1446.24	-7.27982
1447.92	-7.44639
1449.6	-7.27677
1451.29	-7.5149
1452.97	-7.37116
1454.65	-7.31406
1456.33	-7.2468
1458.01	-7.13633
1459.69	-7.13862
1461.38	-7.15113
1463.06	-7.42216
1464.74	-7.2624
1466.42	-7.1699
1468.1	-7.22816
1469.78	-7.18638
1471.47	-7.13944
1473.15	-7.28849
1474.83	-7.28287
1476.51	-7.39615
1478.19	-7.23936
1479.87	-7.26426
1481.56	-7.22895
1483.24	-7.2111
1484.92	-7.25172
1486.6	-7.25745
1488.28	-7.32221
1489.96	-7.34672
1491.65	-7.43769
1493.33	-7.45084
1495.01	-7.4657
1496.69	-7.37907
1498.37	-7.36585
1500.05	-7.29069
1501.73	-7.27228
1503.42	-7.31107
1505.1	-7.24332
1506.78	-7.33167
1508.46	-7.47806
1510.14	-7.32834
1511.82	-7.27717
1513.51	-7.23121
1515.19	-7.15781
1516.87	-7.07392
1518.55	-6.98441
1520.23	-7.01234
1521.91	-6.97742
1523.6	-6.98743
1525.28	-6.90269
1526.96	-7.0636
1528.64	-7.03934
1530.32	-7.04093
1532	-7.07145
1533.69	-7.03776
1535.37	-7.27698
1537.05	-7.06962
1538.73	-7.01197
1540.41	-7.01075
1542.09	-6.98524
1543.78	-7.00953
1545.46	-6.96818
1547.14	-7.05393
1548.82	-7.12333
1550.5	-6.94507
1552.18	-7.11777
1553.87	-7.21879
1555.55	-6.91019
1557.23	-6.81449
1558.91	-6.8762
1560.59	-6.95258
1562.27	-6.98789
1563.96	-6.99131
1565.64	-7.10889
1567.32	-7.02994
1569	-7.17997
1570.68	-7.12144
1572.36	-7.15861
1574.05	-7.20356
1575.73	-7.13495
1577.41	-6.97977
1579.09	-6.90684
1580.77	-7.01108
1582.45	-6.98841
1584.14	-6.86176
1585.82	-6.81129
1587.5	-6.94639
1589.18	-7.05106
1590.86	-6.9864
1592.54	-7.01334
1594.23	-7.07554
1595.91	-7.01499
1597.59	-6.87052
1599.27	-7.03596
1600.95	-7.18763
1602.63	-7.05594
1604.31	-7.10688
1606	-7.14008
1607.68	-7.10087
1609.36	-7.12678
1611.04	-7.29178
1612.72	-7.26127
1614.4	-7.27189
1616.09	-7.25541
1617.77	-7.23026
1619.45	-7.21586
1621.13	-7.3704
1622.81	-7.30521
1624.49	-7.26414
1626.18	-7.11625
1627.86	-7.19102
1629.54	-7.41459
1631.22	-7.27592
1632.9	-7.22062
1634.58	-7.227
1636.27	-7.06507
1637.95	-7.04389
1639.63	-6.94346
1641.31	-6.95252
1642.99	-6.97568
1644.67	-7.11109
1646.36	-7.0405
1648.04	-7.12372
1649.72	-7.04151
1651.4	-6.9603
1653.08	-6.83973
1654.76	-6.81522
1656.45	-6.72056
1658.13	-6.94193
1659.81	-6.7895
1661.49	-6.84574
1663.17	-6.79307
1664.85	-6.88135
1666.54	-6.96598
1668.22	-6.87745
1669.9	-6.89216
1671.58	-6.94773
1673.26	-6.85728
1674.94	-6.89466
1676.63	-6.90534
1678.31	-7.01237
1679.99	-7.08057
