# Supplementary material for: Study on effects of the train-induced airflow on the temperature field of single-track high-speed railway tunnels in cold regions
Source: Sci Rep. 2025 Aug 21;15:30713. doi: 10.1038/s41598-025-16068-4 (PMC12370937; doi:10.1038/s41598-025-16068-4)
Supplement: Supplementary file 1 — Supplementary Material 1 [file 41598_2025_16068_MOESM1_ESM.zip › Relevant document/Surrounding rock temperature(data)/2.csv]

[Name]
Series 1 at /LINE:Line 1
[Data]
Z [ m ]	Temperature [ C ]
0.00000000e+00	-1.50000057e+01
1.68168163e+00	-1.49447689e+01
3.36336327e+00	-1.49226437e+01
5.04504490e+00	-1.49021664e+01
6.72672653e+00	-1.48833065e+01
8.40840816e+00	-1.48595943e+01
1.00900898e+01	-1.48035946e+01
1.17717714e+01	-1.47866573e+01
1.34534531e+01	-1.47586422e+01
1.51351347e+01	-1.47456417e+01
1.68168163e+01	-1.47343197e+01
1.84984970e+01	-1.46802425e+01
2.01801796e+01	-1.46420956e+01
2.18618622e+01	-1.45299129e+01
2.35435448e+01	-1.46175900e+01
2.52252274e+01	-1.45521603e+01
2.69069099e+01	-1.45221920e+01
2.85885925e+01	-1.45533810e+01
3.02702751e+01	-1.44872189e+01
3.19519577e+01	-1.44692440e+01
3.36336403e+01	-1.44553585e+01
3.53153229e+01	-1.44474545e+01
3.69970055e+01	-1.43606014e+01
3.86786880e+01	-1.42921810e+01
4.03603706e+01	-1.42637997e+01
4.20420532e+01	-1.42883053e+01
4.37237358e+01	-1.42909298e+01
4.54054184e+01	-1.42598324e+01
4.70871010e+01	-1.42486629e+01
4.87687836e+01	-1.42218075e+01
5.04504662e+01	-1.42578487e+01
5.21321487e+01	-1.43439083e+01
5.38138313e+01	-1.42978878e+01
5.54955139e+01	-1.41608944e+01
5.71771965e+01	-1.42291927e+01
5.88588791e+01	-1.41207027e+01
6.05405617e+01	-1.41187801e+01
6.22222443e+01	-1.40057430e+01
6.39039268e+01	-1.41544552e+01
6.55856094e+01	-1.41817989e+01
6.72672882e+01	-1.42065182e+01
6.89489670e+01	-1.41918087e+01
7.06306458e+01	-1.41162777e+01
7.23123245e+01	-1.40217037e+01
7.39940033e+01	-1.40746212e+01
7.56756821e+01	-1.40177670e+01
7.73573608e+01	-1.40044308e+01
7.90390396e+01	-1.40559750e+01
8.07207184e+01	-1.40560665e+01
8.24023972e+01	-1.39633541e+01
8.40840759e+01	-1.40551815e+01
8.57657547e+01	-1.39176693e+01
8.74474335e+01	-1.39898739e+01
8.91291122e+01	-1.39768429e+01
9.08107910e+01	-1.38138485e+01
9.24924698e+01	-1.39277096e+01
9.41741486e+01	-1.39597530e+01
9.58558273e+01	-1.39781551e+01
9.75375061e+01	-1.39702511e+01
9.92191849e+01	-1.38654537e+01
1.00900864e+02	-1.38771114e+01
1.02582542e+02	-1.38697567e+01
1.04264221e+02	-1.38503475e+01
1.05945900e+02	-1.38806515e+01
1.07627579e+02	-1.37551937e+01
1.09309258e+02	-1.37471981e+01
1.10990936e+02	-1.36745052e+01
1.12672615e+02	-1.37296200e+01
1.14354294e+02	-1.35954952e+01
1.16035973e+02	-1.36773129e+01
1.17717651e+02	-1.36545467e+01
1.19399330e+02	-1.36215878e+01
1.21081009e+02	-1.38199215e+01
1.22762688e+02	-1.38026485e+01
1.24444366e+02	-1.37559872e+01
1.26126045e+02	-1.37543697e+01
1.27807724e+02	-1.37030087e+01
1.29489410e+02	-1.36751461e+01
1.31171097e+02	-1.36517696e+01
1.32852783e+02	-1.36446590e+01
1.34534470e+02	-1.36548519e+01
1.36216156e+02	-1.35515804e+01
1.37897842e+02	-1.35067196e+01
1.39579529e+02	-1.35468502e+01
1.41261215e+02	-1.35935421e+01
1.42942902e+02	-1.34777279e+01
1.44624588e+02	-1.33931637e+01
1.46306274e+02	-1.34107113e+01
1.47987961e+02	-1.34610348e+01
1.49669647e+02	-1.33278866e+01
1.51351334e+02	-1.32842770e+01
1.53033020e+02	-1.31796627e+01
1.54714706e+02	-1.32493649e+01
1.56396393e+02	-1.32244930e+01
1.58078079e+02	-1.32099667e+01
1.59759766e+02	-1.32014217e+01
1.61441452e+02	-1.32794857e+01
1.63123138e+02	-1.31584530e+01
1.64804825e+02	-1.32297421e+01
1.66486511e+02	-1.31429806e+01
1.68168198e+02	-1.30781002e+01
1.69849884e+02	-1.30226192e+01
1.71531570e+02	-1.30999813e+01
1.73213257e+02	-1.29815121e+01
1.74894943e+02	-1.31304073e+01
1.76576630e+02	-1.29117794e+01
1.78258316e+02	-1.29183102e+01
1.79940002e+02	-1.28358822e+01
1.81621689e+02	-1.27509212e+01
1.83303375e+02	-1.27713070e+01
1.84985062e+02	-1.28472042e+01
1.86666748e+02	-1.29294796e+01
1.88348434e+02	-1.30033932e+01
1.90030121e+02	-1.29739742e+01
1.91711807e+02	-1.29708309e+01
1.93393494e+02	-1.29935055e+01
1.95075180e+02	-1.29278316e+01
1.96756866e+02	-1.28367367e+01
1.98438553e+02	-1.28283443e+01
2.00120239e+02	-1.27873592e+01
2.01801926e+02	-1.27746334e+01
2.03483612e+02	-1.25819454e+01
2.05165298e+02	-1.27842770e+01
2.06846985e+02	-1.29242916e+01
2.08528671e+02	-1.28846493e+01
2.10210358e+02	-1.28781490e+01
2.11892044e+02	-1.27834835e+01
2.13573730e+02	-1.27657223e+01
2.15255417e+02	-1.26963863e+01
2.16937103e+02	-1.27114925e+01
2.18618790e+02	-1.27292538e+01
2.20300476e+02	-1.27417049e+01
2.21982162e+02	-1.25668392e+01
2.23663849e+02	-1.25753841e+01
2.25345535e+02	-1.27370358e+01
2.27027222e+02	-1.26488705e+01
2.28708908e+02	-1.26738033e+01
2.30390594e+02	-1.26080379e+01
2.32072281e+02	-1.25298824e+01
2.33753967e+02	-1.24328060e+01
2.35435654e+02	-1.22033749e+01
2.37117340e+02	-1.23699398e+01
2.38799026e+02	-1.22312984e+01
2.40480713e+02	-1.21592159e+01
2.42162399e+02	-1.21401119e+01
2.43844086e+02	-1.21089840e+01
2.45525772e+02	-1.21510372e+01
2.47207458e+02	-1.20508175e+01
2.48889145e+02	-1.19409237e+01
2.50570831e+02	-1.20295467e+01
2.52252518e+02	-1.19308834e+01
2.53934204e+02	-1.18817501e+01
2.55615891e+02	-1.19058895e+01
2.57297577e+02	-1.18473568e+01
2.58979248e+02	-1.19316158e+01
2.60660919e+02	-1.19275875e+01
2.62342590e+02	-1.17595272e+01
2.64024261e+02	-1.19115047e+01
2.65705933e+02	-1.19545956e+01
2.67387604e+02	-1.18941402e+01
2.69069275e+02	-1.19882565e+01
2.70750946e+02	-1.19427242e+01
2.72432617e+02	-1.20366879e+01
2.74114288e+02	-1.18344479e+01
2.75795959e+02	-1.18469906e+01
2.77477631e+02	-1.19398251e+01
2.79159302e+02	-1.17927303e+01
2.80840973e+02	-1.16788387e+01
2.82522644e+02	-1.18415279e+01
2.84204315e+02	-1.17435360e+01
2.85885986e+02	-1.16617184e+01
2.87567657e+02	-1.16177120e+01
2.89249329e+02	-1.14743404e+01
2.90931000e+02	-1.13817806e+01
2.92612671e+02	-1.15904293e+01
2.94294342e+02	-1.16676388e+01
2.95976013e+02	-1.17949886e+01
2.97657684e+02	-1.16702633e+01
2.99339355e+02	-1.17140255e+01
3.01021027e+02	-1.17016964e+01
3.02702698e+02	-1.16928158e+01
3.04384369e+02	-1.16340084e+01
3.06066040e+02	-1.17940426e+01
3.07747711e+02	-1.16781673e+01
3.09429382e+02	-1.15429745e+01
3.11111053e+02	-1.15174313e+01
3.12792725e+02	-1.15681820e+01
3.14474396e+02	-1.15919552e+01
3.16156067e+02	-1.15730343e+01
3.17837738e+02	-1.16088924e+01
3.19519409e+02	-1.17603207e+01
3.21201080e+02	-1.17239132e+01
3.22882751e+02	-1.18354549e+01
3.24564423e+02	-1.18447628e+01
3.26246094e+02	-1.18716488e+01
3.27927765e+02	-1.18884029e+01
3.29609436e+02	-1.19328976e+01
3.31291107e+02	-1.18467770e+01
3.32972778e+02	-1.18336849e+01
3.34654449e+02	-1.19098263e+01
3.36336121e+02	-1.18496456e+01
3.38017792e+02	-1.17548580e+01
3.39699463e+02	-1.17240353e+01
3.41381134e+02	-1.16644650e+01
3.43062805e+02	-1.17040768e+01
3.44744476e+02	-1.17670345e+01
3.46426147e+02	-1.17663021e+01
3.48107819e+02	-1.16726437e+01
3.49789490e+02	-1.19013424e+01
3.51471161e+02	-1.17793941e+01
3.53152832e+02	-1.18237057e+01
3.54834503e+02	-1.18201351e+01
3.56516174e+02	-1.16202450e+01
3.58197845e+02	-1.16234798e+01
3.59879517e+02	-1.17011776e+01
3.61561188e+02	-1.16162167e+01
3.63242859e+02	-1.15751705e+01
3.64924530e+02	-1.15788631e+01
3.66606201e+02	-1.15725460e+01
3.68287872e+02	-1.16020260e+01
3.69969543e+02	-1.14773312e+01
3.71651215e+02	-1.15399227e+01
3.73332886e+02	-1.15499935e+01
3.75014557e+02	-1.14063168e+01
3.76696228e+02	-1.14155941e+01
3.78377899e+02	-1.13391171e+01
3.80059570e+02	-1.13731747e+01
3.81741241e+02	-1.12432308e+01
3.83422913e+02	-1.13283443e+01
3.85104584e+02	-1.13363400e+01
3.86786255e+02	-1.13089046e+01
3.88467926e+02	-1.12599545e+01
3.90149597e+02	-1.13346920e+01
3.91831268e+02	-1.12550411e+01
3.93512939e+02	-1.11773739e+01
3.95194611e+02	-1.12309628e+01
3.96876282e+02	-1.12074947e+01
3.98557953e+02	-1.09477291e+01
4.00239624e+02	-1.10771847e+01
4.01921295e+02	-1.10538692e+01
4.03602966e+02	-1.12008114e+01
4.05284637e+02	-1.11802425e+01
4.06966309e+02	-1.10523129e+01
4.08647980e+02	-1.11322384e+01
4.10329651e+02	-1.11791744e+01
4.12011322e+02	-1.10807552e+01
4.13692993e+02	-1.11300411e+01
4.15374664e+02	-1.11980648e+01
4.17056335e+02	-1.10885067e+01
4.18738007e+02	-1.09871273e+01
4.20419678e+02	-1.09502926e+01
4.22101349e+02	-1.08530331e+01
4.23783020e+02	-1.09234371e+01
4.25464691e+02	-1.09165707e+01
4.27146362e+02	-1.08512630e+01
4.28828033e+02	-1.07598629e+01
4.30509705e+02	-1.08618221e+01
4.32191376e+02	-1.08424129e+01
4.33873047e+02	-1.08087521e+01
4.35554718e+02	-1.09110470e+01
4.37236389e+02	-1.07058468e+01
4.38918060e+02	-1.05913448e+01
4.40599731e+02	-1.04840145e+01
4.42281403e+02	-1.05752926e+01
4.43963074e+02	-1.06947079e+01
4.45644745e+02	-1.07213802e+01
4.47326416e+02	-1.07100277e+01
4.49008087e+02	-1.08222103e+01
4.50689758e+02	-1.06328182e+01
4.52371429e+02	-1.06006527e+01
4.54053101e+02	-1.06590328e+01
4.55734772e+02	-1.06218929e+01
4.57416443e+02	-1.08462582e+01
4.59098114e+02	-1.09003353e+01
4.60779785e+02	-1.09225826e+01
4.62461456e+02	-1.06956844e+01
4.64143127e+02	-1.07963924e+01
4.65824799e+02	-1.08228207e+01
4.67506470e+02	-1.06829586e+01
4.69188141e+02	-1.07164669e+01
4.70869812e+02	-1.07252254e+01
4.72551483e+02	-1.08652706e+01
4.74233154e+02	-1.09636288e+01
4.75914825e+02	-1.08318844e+01
4.77596497e+02	-1.08627987e+01
4.79278168e+02	-1.09552975e+01
4.80959839e+02	-1.07801571e+01
4.82641510e+02	-1.08287106e+01
4.84323181e+02	-1.07401791e+01
4.86004852e+02	-1.07449703e+01
4.87686523e+02	-1.07616329e+01
4.89368195e+02	-1.07672482e+01
4.91049866e+02	-1.06595211e+01
4.92731537e+02	-1.07842464e+01
4.94413208e+02	-1.07659054e+01
4.96094879e+02	-1.08301449e+01
4.97776550e+02	-1.07037411e+01
4.99458221e+02	-1.06331234e+01
5.01139893e+02	-1.05297909e+01
5.02821564e+02	-1.06223507e+01
5.04503235e+02	-1.05364132e+01
5.06184906e+02	-1.03844051e+01
5.07866577e+02	-1.04372921e+01
5.09548248e+02	-1.03051510e+01
5.11229919e+02	-1.04393063e+01
5.12911621e+02	-1.04756527e+01
5.14593323e+02	-1.03903561e+01
5.16275024e+02	-1.04706478e+01
5.17956726e+02	-1.03924618e+01
5.19638428e+02	-1.04009151e+01
5.21320129e+02	-1.04388485e+01
5.23001831e+02	-1.05293026e+01
5.24683533e+02	-1.04524593e+01
5.26365234e+02	-1.03397884e+01
5.28046936e+02	-1.02787533e+01
5.29728638e+02	-1.03908443e+01
5.31410339e+02	-1.02785091e+01
5.33092041e+02	-1.03351498e+01
5.34773743e+02	-1.03563595e+01
5.36455444e+02	-1.02378597e+01
5.38137146e+02	-1.02652950e+01
5.39818848e+02	-1.02678280e+01
5.41500549e+02	-1.04098873e+01
5.43182251e+02	-1.04418392e+01
5.44863953e+02	-1.05122433e+01
5.46545654e+02	-1.05430965e+01
5.48227356e+02	-1.05476437e+01
5.49909058e+02	-1.06054745e+01
5.51590759e+02	-1.03711300e+01
5.53272461e+02	-1.04029903e+01
5.54954163e+02	-1.03707333e+01
5.56635864e+02	-1.03876095e+01
5.58317566e+02	-1.03579159e+01
5.59999268e+02	-1.04633541e+01
5.61680969e+02	-1.04875240e+01
5.63362671e+02	-1.03892269e+01
5.65044373e+02	-1.05166988e+01
5.66726074e+02	-1.04833126e+01
5.68407776e+02	-1.04643917e+01
5.70089478e+02	-1.03876095e+01
5.71771179e+02	-1.03224850e+01
5.73452881e+02	-1.01309261e+01
5.75134583e+02	-1.02127132e+01
5.76816284e+02	-1.02707272e+01
5.78497986e+02	-1.02060909e+01
5.80179688e+02	-1.01780148e+01
5.81861389e+02	-1.01671810e+01
5.83543091e+02	-1.02803707e+01
5.85224792e+02	-1.00958309e+01
5.86906494e+02	-1.00629330e+01
5.88588196e+02	-1.00520077e+01
5.90269897e+02	-9.99411583e+00
5.91951599e+02	-1.00989742e+01
5.93633301e+02	-1.00964413e+01
5.95315002e+02	-9.95227623e+00
5.96996704e+02	-1.00420284e+01
5.98678406e+02	-1.01238766e+01
6.00360107e+02	-9.92798424e+00
6.02041809e+02	-9.89951134e+00
6.03723511e+02	-9.89716148e+00
6.05405212e+02	-9.77243614e+00
6.07086914e+02	-9.84009361e+00
6.08768616e+02	-9.84561729e+00
6.10450317e+02	-9.90241051e+00
6.12132019e+02	-1.00046444e+01
6.13813721e+02	-9.88629723e+00
6.15495422e+02	-9.83850670e+00
6.17177124e+02	-9.86447716e+00
6.18858826e+02	-1.00591488e+01
6.20540527e+02	-9.98547935e+00
6.22222229e+02	-9.77762413e+00
6.23903931e+02	-9.81012535e+00
6.25585632e+02	-9.92212486e+00
6.27267334e+02	-9.91867638e+00
6.28949036e+02	-9.86108971e+00
6.30630737e+02	-9.86041832e+00
6.32312439e+02	-9.87903404e+00
6.33994141e+02	-9.86386681e+00
6.35675842e+02	-9.87875938e+00
6.37357544e+02	-9.83868980e+00
6.39039246e+02	-9.93137169e+00
6.40720947e+02	-9.98328209e+00
6.42402649e+02	-9.98325157e+00
6.44084351e+02	-9.90707970e+00
6.45766052e+02	-9.70212364e+00
6.47447754e+02	-9.76129723e+00
6.49129456e+02	-9.85852623e+00
6.50811157e+02	-9.82822227e+00
6.52492859e+02	-9.84610558e+00
6.54174561e+02	-9.94336510e+00
6.55856262e+02	-9.76321983e+00
6.57537964e+02	-9.67862511e+00
6.59219666e+02	-9.72528648e+00
6.60901367e+02	-9.82269859e+00
6.62583069e+02	-9.91184044e+00
6.64264771e+02	-9.86887169e+00
6.65946472e+02	-9.99622154e+00
6.67628174e+02	-9.98215294e+00
6.69309875e+02	-9.88260460e+00
6.70991577e+02	-9.76914024e+00
6.72673279e+02	-9.96976280e+00
6.74354980e+02	-9.96353722e+00
6.76036682e+02	-9.93854332e+00
6.77718384e+02	-1.00864010e+01
6.79400085e+02	-1.01165218e+01
6.81081787e+02	-1.00304012e+01
6.82763489e+02	-9.94855309e+00
6.84445190e+02	-9.95129967e+00
6.86126892e+02	-1.00574703e+01
6.87808594e+02	-1.00165462e+01
6.89490295e+02	-9.95725060e+00
6.91171997e+02	-9.85620689e+00
6.92853699e+02	-9.89331627e+00
6.94535400e+02	-9.85950279e+00
6.96217102e+02	-1.00549374e+01
6.97898804e+02	-1.00223446e+01
6.99580505e+02	-1.00158443e+01
7.01262207e+02	-9.94864464e+00
7.02943909e+02	-9.96524620e+00
7.04625610e+02	-9.89322472e+00
7.06307312e+02	-9.98853111e+00
7.07989014e+02	-1.00142879e+01
7.09670715e+02	-9.94754601e+00
7.11352417e+02	-9.80130577e+00
7.13034119e+02	-9.97589684e+00
7.14715820e+02	-9.86444664e+00
7.16397522e+02	-1.00940609e+01
7.18079224e+02	-1.00600948e+01
7.19760925e+02	-9.98328209e+00
7.21442627e+02	-1.00492001e+01
7.23124329e+02	-1.00783443e+01
7.24806030e+02	-1.00173397e+01
7.26487732e+02	-9.94223595e+00
7.28169434e+02	-9.98785973e+00
7.29851135e+02	-9.85629845e+00
7.31532837e+02	-9.84598351e+00
7.33214539e+02	-9.85141563e+00
7.34896240e+02	-1.00340328e+01
7.36577942e+02	-9.93247032e+00
7.38259644e+02	-9.95056725e+00
7.39941345e+02	-9.87540245e+00
7.41623047e+02	-9.89819908e+00
7.43304749e+02	-9.91077232e+00
7.44986450e+02	-9.96146202e+00
7.46668152e+02	-9.91071129e+00
7.48349854e+02	-9.81577110e+00
7.50031555e+02	-9.91037560e+00
7.51713257e+02	-9.80740929e+00
7.53394958e+02	-9.96832848e+00
7.55076660e+02	-9.82834435e+00
7.56758362e+02	-9.90472984e+00
7.58440063e+02	-9.73077965e+00
7.60121765e+02	-9.86762047e+00
7.61803467e+02	-9.75131798e+00
7.63485168e+02	-9.81210899e+00
7.65166870e+02	-9.83810997e+00
7.66848572e+02	-9.81122398e+00
7.68530273e+02	-9.80838585e+00
7.70211975e+02	-9.78308678e+00
7.71893677e+02	-9.88385582e+00
7.73575378e+02	-9.75800133e+00
7.75257080e+02	-9.67221642e+00
7.76938782e+02	-9.83313560e+00
7.78620483e+02	-9.76215172e+00
7.80302185e+02	-9.76395226e+00
7.81983887e+02	-9.80936241e+00
7.83665588e+02	-9.83664513e+00
7.85347290e+02	-9.76157188e+00
7.87028992e+02	-9.85565758e+00
7.88710693e+02	-9.79501915e+00
7.90392395e+02	-9.59247398e+00
7.92074097e+02	-9.65357018e+00
7.93755798e+02	-9.69269371e+00
7.95437500e+02	-9.61066246e+00
7.97119202e+02	-9.61478233e+00
7.98800903e+02	-9.64966393e+00
8.00482605e+02	-9.71246910e+00
8.02164307e+02	-9.67206383e+00
8.03846008e+02	-9.66522789e+00
8.05527710e+02	-9.68460655e+00
8.07209412e+02	-9.73834801e+00
8.08891113e+02	-9.66983604e+00
8.10572815e+02	-9.57602501e+00
8.12254517e+02	-9.66467857e+00
8.13936218e+02	-9.68811607e+00
8.15617920e+02	-9.71710777e+00
8.17299622e+02	-9.75180626e+00
8.18981323e+02	-9.81256676e+00
8.20663025e+02	-9.69272423e+00
8.22344727e+02	-9.74320030e+00
8.24026428e+02	-9.76343346e+00
8.25708130e+02	-9.78977013e+00
8.27389832e+02	-9.82739830e+00
8.29071533e+02	-9.58545494e+00
8.30753235e+02	-9.61838341e+00
8.32434937e+02	-9.70386314e+00
8.34116638e+02	-9.81928062e+00
8.35798340e+02	-9.75842857e+00
8.37480042e+02	-9.72806358e+00
8.39161743e+02	-9.78552818e+00
8.40843445e+02	-9.86578941e+00
8.42525146e+02	-9.83191490e+00
8.44206848e+02	-9.97153282e+00
8.45888550e+02	-9.93167686e+00
8.47570251e+02	-9.93997765e+00
8.49251953e+02	-9.97168541e+00
8.50933655e+02	-9.85242271e+00
8.52615356e+02	-9.80512047e+00
8.54297058e+02	-9.91739464e+00
8.55978760e+02	-9.82019615e+00
8.57660461e+02	-9.80850792e+00
8.59342163e+02	-9.84866905e+00
8.61023865e+02	-9.98468590e+00
8.62705566e+02	-9.81778526e+00
8.64387268e+02	-9.85959435e+00
8.66068970e+02	-9.87955284e+00
8.67750671e+02	-9.83353233e+00
8.69432373e+02	-9.72607994e+00
8.71114075e+02	-9.80988121e+00
8.72795776e+02	-9.79468346e+00
8.74477478e+02	-9.82248497e+00
8.76159180e+02	-9.88529015e+00
8.77840881e+02	-9.91983604e+00
8.79522583e+02	-9.90921593e+00
8.81204285e+02	-9.97147179e+00
8.82885986e+02	-9.75845909e+00
8.84567688e+02	-9.86075401e+00
8.86249390e+02	-9.78308678e+00
8.87931091e+02	-9.68070030e+00
8.89612793e+02	-9.58185387e+00
8.91294495e+02	-9.78314781e+00
8.92976196e+02	-9.62079430e+00
8.94657898e+02	-9.56055260e+00
8.96339600e+02	-9.58475304e+00
8.98021301e+02	-9.56159019e+00
8.99703003e+02	-9.51852989e+00
9.01384705e+02	-9.47080040e+00
9.03066406e+02	-9.60825157e+00
9.04748108e+02	-9.52490807e+00
9.06429810e+02	-9.52417564e+00
9.08111511e+02	-9.52951622e+00
9.09793213e+02	-9.47772789e+00
9.11474915e+02	-9.47784996e+00
9.13156616e+02	-9.49063683e+00
9.14838318e+02	-9.56036949e+00
9.16520020e+02	-9.48081017e+00
9.18201721e+02	-9.48459435e+00
9.19883423e+02	-9.57336998e+00
9.21565125e+02	-9.55048180e+00
9.23246826e+02	-9.51477623e+00
9.24928528e+02	-9.50699425e+00
9.26610229e+02	-9.49591637e+00
9.28291931e+02	-9.52997398e+00
9.29973633e+02	-9.47205162e+00
9.31655334e+02	-9.44495201e+00
9.33337036e+02	-9.41275597e+00
9.35018738e+02	-9.35147667e+00
9.36700439e+02	-9.31979942e+00
9.38382141e+02	-9.22345543e+00
9.40063843e+02	-9.24841881e+00
9.41745544e+02	-9.11966515e+00
9.43427246e+02	-9.23175621e+00
9.45108948e+02	-9.29489708e+00
9.46790649e+02	-9.24204063e+00
9.48472351e+02	-9.32291222e+00
9.50154053e+02	-9.30997276e+00
9.51835754e+02	-9.30997276e+00
9.53517456e+02	-9.29205894e+00
9.55199158e+02	-9.30341148e+00
9.56880859e+02	-9.25577354e+00
9.58562561e+02	-9.32184410e+00
9.60244263e+02	-9.24408531e+00
9.61925964e+02	-9.25525475e+00
9.63607666e+02	-9.18012047e+00
9.65289368e+02	-9.23029137e+00
9.66971069e+02	-9.16211510e+00
9.68652771e+02	-9.18073082e+00
9.70334473e+02	-9.15094566e+00
9.72016174e+02	-8.99628258e+00
9.73697876e+02	-9.15662193e+00
9.75379578e+02	-9.05054283e+00
9.77061279e+02	-9.01141930e+00
9.78742981e+02	-9.18085289e+00
9.80424683e+02	-9.12256432e+00
9.82106384e+02	-9.05978966e+00
9.83788086e+02	-9.20126915e+00
9.85469788e+02	-9.24374962e+00
9.87151489e+02	-9.11197472e+00
9.88833191e+02	-9.09702110e+00
9.90514893e+02	-9.04871178e+00
9.92196594e+02	-9.07144737e+00
9.93878296e+02	-9.19937706e+00
9.95559998e+02	-9.12094688e+00
9.97241699e+02	-9.07648277e+00
9.98923401e+02	-9.08508873e+00
1.00060510e+03	-9.06821251e+00
1.00228680e+03	-9.13471031e+00
1.00396851e+03	-9.06702232e+00
1.00565021e+03	-9.08496666e+00
1.00733191e+03	-9.08313560e+00
1.00901361e+03	-9.17233849e+00
1.01069531e+03	-9.03632164e+00
1.01237701e+03	-8.94824791e+00
1.01405872e+03	-9.18173790e+00
1.01574042e+03	-9.10635948e+00
1.01742212e+03	-9.28088951e+00
1.01910382e+03	-9.33106041e+00
1.02078552e+03	-9.29150963e+00
1.02246722e+03	-9.10111046e+00
1.02414893e+03	-9.05911827e+00
1.02583057e+03	-9.10864830e+00
1.02751221e+03	-9.22659874e+00
1.02919385e+03	-9.10422325e+00
1.03087549e+03	-9.06235313e+00
1.03255713e+03	-9.17084312e+00
1.03423877e+03	-9.05780602e+00
1.03592041e+03	-8.98984337e+00
1.03760205e+03	-9.03128624e+00
1.03928369e+03	-8.97934532e+00
1.04096533e+03	-9.04389000e+00
1.04264697e+03	-9.07904625e+00
1.04432861e+03	-9.12659264e+00
1.04601025e+03	-9.11176109e+00
1.04769189e+03	-9.24460411e+00
1.04937354e+03	-9.25852013e+00
1.05105518e+03	-9.21787071e+00
1.05273682e+03	-9.23523521e+00
1.05441846e+03	-9.20487022e+00
1.05610010e+03	-9.17825890e+00
1.05778174e+03	-9.22357750e+00
1.05946338e+03	-9.24765587e+00
1.06114502e+03	-9.21103477e+00
1.06282666e+03	-9.25870323e+00
1.06450830e+03	-9.39755821e+00
1.06618994e+03	-9.40353966e+00
1.06787158e+03	-9.33737755e+00
1.06955322e+03	-9.38043785e+00
1.07123486e+03	-9.38998985e+00
1.07291650e+03	-9.54141808e+00
1.07459814e+03	-9.47287560e+00
1.07627979e+03	-9.48923302e+00
1.07796143e+03	-9.30805016e+00
1.07964307e+03	-9.26453209e+00
1.08132471e+03	-9.27338219e+00
1.08300635e+03	-9.17151451e+00
1.08468799e+03	-9.19128990e+00
1.08636963e+03	-9.18066978e+00
1.08805127e+03	-9.34445763e+00
1.08973291e+03	-9.34625816e+00
1.09141455e+03	-9.31439781e+00
1.09309619e+03	-9.31625938e+00
1.09477783e+03	-9.26511192e+00
1.09645947e+03	-9.16110802e+00
1.09814111e+03	-9.28851891e+00
1.09982275e+03	-9.14676476e+00
1.10150439e+03	-9.17239952e+00
1.10318604e+03	-9.07129478e+00
1.10486768e+03	-9.19403648e+00
1.10654932e+03	-9.23734093e+00
1.10823096e+03	-9.02014732e+00
1.10991260e+03	-8.96137047e+00
1.11159424e+03	-8.89679527e+00
1.11327588e+03	-8.97711754e+00
1.11495752e+03	-9.14728355e+00
1.11663916e+03	-9.16190147e+00
1.11832080e+03	-9.17090416e+00
1.12000244e+03	-9.13962364e+00
1.12168408e+03	-9.08289146e+00
1.12336572e+03	-9.09638023e+00
1.12504736e+03	-9.07697105e+00
1.12672900e+03	-9.00211143e+00
1.12841064e+03	-9.14829063e+00
1.13009229e+03	-9.18567467e+00
1.13177393e+03	-9.25012779e+00
1.13345557e+03	-9.18774986e+00
1.13513721e+03	-9.13681602e+00
1.13681885e+03	-9.17505455e+00
1.13850049e+03	-9.21115685e+00
1.14018213e+03	-9.22592735e+00
1.14186377e+03	-9.26251793e+00
1.14354541e+03	-9.22186852e+00
1.14522705e+03	-9.10513878e+00
1.14690869e+03	-9.21823692e+00
1.14859033e+03	-9.29556847e+00
1.15027197e+03	-9.26831627e+00
1.15195361e+03	-9.27286339e+00
1.15363525e+03	-9.22174644e+00
1.15531689e+03	-9.27158165e+00
1.15699854e+03	-9.29465294e+00
1.15868018e+03	-9.27142906e+00
1.16036182e+03	-9.26584435e+00
1.16204346e+03	-9.19574547e+00
1.16372510e+03	-9.19128990e+00
1.16540674e+03	-9.24081993e+00
1.16708838e+03	-9.33893394e+00
1.16877002e+03	-9.29150963e+00
1.17045166e+03	-9.25205040e+00
1.17213330e+03	-9.27927208e+00
1.17381494e+03	-9.29492760e+00
1.17549658e+03	-9.18530846e+00
1.17717822e+03	-9.25433922e+00
1.17885986e+03	-9.27930260e+00
1.18054150e+03	-9.16711998e+00
1.18222314e+03	-9.10257530e+00
1.18390479e+03	-9.23673058e+00
1.18558643e+03	-9.22961998e+00
1.18726807e+03	-9.30142784e+00
1.18894971e+03	-9.27423668e+00
1.19063135e+03	-9.16300011e+00
1.19231299e+03	-9.13333702e+00
1.19399463e+03	-9.24387169e+00
1.19567627e+03	-9.17435265e+00
1.19735791e+03	-9.29117393e+00
1.19903955e+03	-9.21976280e+00
1.20072119e+03	-9.15003014e+00
1.20240283e+03	-9.25903893e+00
1.20408447e+03	-9.30447960e+00
1.20576611e+03	-9.25726891e+00
1.20744775e+03	-9.19733238e+00
1.20912939e+03	-9.17114830e+00
1.21081104e+03	-9.21692467e+00
1.21249268e+03	-9.20398521e+00
1.21417432e+03	-9.11377525e+00
1.21585596e+03	-9.14099693e+00
1.21753760e+03	-9.03345299e+00
1.21921924e+03	-9.09491539e+00
1.22090088e+03	-9.04996300e+00
1.22258252e+03	-9.01761436e+00
1.22426416e+03	-8.98550987e+00
1.22594580e+03	-8.94815636e+00
1.22762744e+03	-8.96524620e+00
1.22930908e+03	-8.90344810e+00
1.23099072e+03	-8.93070030e+00
1.23267236e+03	-8.80454063e+00
1.23435400e+03	-8.97900963e+00
1.23603564e+03	-8.96338463e+00
1.23771729e+03	-8.90659142e+00
1.23939893e+03	-9.03793907e+00
1.24108057e+03	-9.02704430e+00
1.24276221e+03	-9.00208092e+00
1.24444385e+03	-8.92136192e+00
1.24612549e+03	-8.93164635e+00
1.24780713e+03	-9.00702477e+00
1.24948877e+03	-9.01163292e+00
1.25117041e+03	-8.91763878e+00
1.25285205e+03	-8.79950523e+00
1.25453369e+03	-8.91782188e+00
1.25621533e+03	-8.86801720e+00
1.25789697e+03	-8.98438072e+00
1.25957861e+03	-9.02750206e+00
1.26126025e+03	-9.07748985e+00
1.26294189e+03	-9.12418175e+00
1.26462354e+03	-8.95483971e+00
1.26630518e+03	-8.98953819e+00
1.26798682e+03	-8.97617149e+00
1.26966846e+03	-9.09369469e+00
1.27135010e+03	-9.02475548e+00
1.27303174e+03	-8.96164513e+00
1.27471338e+03	-8.90054893e+00
1.27639502e+03	-8.97232628e+00
1.27807666e+03	-8.89398766e+00
1.27975830e+03	-8.98398399e+00
1.28143994e+03	-8.92230797e+00
1.28312158e+03	-8.92365074e+00
1.28480322e+03	-8.89893150e+00
1.28648486e+03	-8.95813560e+00
1.28816650e+03	-8.91574669e+00
1.28984814e+03	-8.87625694e+00
1.29152979e+03	-8.93692589e+00
1.29321143e+03	-8.91763878e+00
1.29489307e+03	-8.83133507e+00
1.29657471e+03	-8.87701988e+00
1.29825635e+03	-8.82159996e+00
1.29993799e+03	-8.83054161e+00
1.30161963e+03	-8.83695030e+00
1.30330127e+03	-8.89523888e+00
1.30498291e+03	-8.78882408e+00
1.30666455e+03	-8.88245201e+00
1.30834619e+03	-8.87940025e+00
1.31002783e+03	-8.92792320e+00
1.31170947e+03	-8.87759972e+00
1.31339111e+03	-8.88947105e+00
1.31507275e+03	-9.05353355e+00
1.31675439e+03	-9.03809166e+00
1.31843604e+03	-8.93552208e+00
1.32011768e+03	-8.86673546e+00
1.32179932e+03	-8.79788780e+00
1.32348096e+03	-8.74689293e+00
1.32516260e+03	-8.79523277e+00
1.32684424e+03	-8.87875938e+00
1.32852588e+03	-8.84519005e+00
1.33020752e+03	-8.83234215e+00
1.33188916e+03	-8.74069786e+00
1.33357080e+03	-8.70645714e+00
1.33525244e+03	-8.66391563e+00
1.33693408e+03	-8.59250450e+00
1.33861572e+03	-8.75919151e+00
1.34029736e+03	-8.69745445e+00
1.34197900e+03	-8.73013878e+00
1.34366064e+03	-8.71451378e+00
1.34534229e+03	-8.75638390e+00
1.34702393e+03	-8.69635582e+00
1.34870557e+03	-8.65173912e+00
1.35038721e+03	-8.68088341e+00
1.35206885e+03	-8.77713585e+00
1.35375049e+03	-8.76602745e+00
1.35543213e+03	-8.73135948e+00
1.35711377e+03	-8.78500938e+00
1.35879541e+03	-8.81241417e+00
1.36047705e+03	-8.90701866e+00
1.36215869e+03	-8.87982750e+00
1.36384033e+03	-8.77194786e+00
1.36552197e+03	-8.71610069e+00
1.36720361e+03	-8.73587608e+00
1.36888525e+03	-8.76016808e+00
1.37056689e+03	-8.77426720e+00
1.37224854e+03	-8.71277428e+00
1.37393018e+03	-8.69171715e+00
1.37561182e+03	-8.83707237e+00
1.37729346e+03	-8.88913536e+00
1.37897510e+03	-8.93015099e+00
1.38065674e+03	-8.77182579e+00
1.38233838e+03	-8.85730553e+00
1.38402002e+03	-8.83142662e+00
1.38570166e+03	-8.70099449e+00
1.38738330e+03	-8.80106163e+00
1.38906494e+03	-8.76224327e+00
1.39074658e+03	-8.81085777e+00
1.39242822e+03	-8.81165123e+00
1.39410986e+03	-8.79251671e+00
1.39579150e+03	-8.83447838e+00
1.39747314e+03	-8.74802208e+00
1.39915479e+03	-8.79724693e+00
1.40083643e+03	-8.94498253e+00
1.40251807e+03	-8.87595177e+00
1.40419971e+03	-8.71292686e+00
1.40588135e+03	-8.62094688e+00
1.40756299e+03	-8.61566734e+00
1.40924463e+03	-8.50855064e+00
1.41092627e+03	-8.69617271e+00
1.41260791e+03	-8.69547081e+00
1.41428955e+03	-8.60706139e+00
1.41597119e+03	-8.63510704e+00
1.41765283e+03	-8.72333336e+00
1.41933447e+03	-8.70328331e+00
1.42101611e+03	-8.57715416e+00
1.42269775e+03	-8.53757286e+00
1.42437939e+03	-8.66684532e+00
1.42606104e+03	-8.64618492e+00
1.42774268e+03	-8.66089439e+00
1.42942432e+03	-8.64679527e+00
1.43110596e+03	-8.64050865e+00
1.43278760e+03	-8.67951012e+00
1.43446924e+03	-8.59485435e+00
1.43615088e+03	-8.74655724e+00
1.43783252e+03	-8.64481163e+00
1.43951416e+03	-8.62763023e+00
1.44119580e+03	-8.63052940e+00
1.44287744e+03	-8.66553307e+00
1.44455908e+03	-8.71091270e+00
1.44624072e+03	-8.56577110e+00
1.44792236e+03	-8.70206261e+00
1.44960400e+03	-8.56424522e+00
1.45128564e+03	-8.75873375e+00
1.45296729e+03	-8.64169884e+00
1.45464893e+03	-8.59638023e+00
1.45633057e+03	-8.54242516e+00
1.45801221e+03	-8.45364952e+00
1.45969385e+03	-8.45572472e+00
1.46137549e+03	-8.46585655e+00
1.46305713e+03	-8.68298912e+00
1.46473877e+03	-8.55386925e+00
1.46642041e+03	-8.47946739e+00
1.46810205e+03	-8.52664757e+00
1.46978369e+03	-8.49304771e+00
1.47146533e+03	-8.45496178e+00
1.47314697e+03	-8.57562828e+00
1.47482861e+03	-8.57086754e+00
1.47651025e+03	-8.66327477e+00
1.47819189e+03	-8.53549767e+00
1.47987354e+03	-8.55472374e+00
1.48155518e+03	-8.52652550e+00
1.48323682e+03	-8.51135826e+00
1.48491846e+03	-8.54331017e+00
1.48660010e+03	-8.54828453e+00
1.48828174e+03	-8.60019493e+00
1.48996338e+03	-8.62033653e+00
1.49164502e+03	-8.69522667e+00
1.49332666e+03	-8.70590782e+00
1.49500830e+03	-8.71823692e+00
1.49668994e+03	-8.64758873e+00
1.49837158e+03	-8.63757896e+00
1.50005322e+03	-8.57629967e+00
1.50173486e+03	-8.56207848e+00
1.50341650e+03	-8.59482384e+00
1.50509814e+03	-8.54041100e+00
1.50677979e+03	-8.61356163e+00
1.50846143e+03	-8.73413658e+00
1.51014307e+03	-8.61212730e+00
1.51182471e+03	-8.57083702e+00
1.51350635e+03	-8.53333092e+00
1.51518799e+03	-8.47543907e+00
1.51686963e+03	-8.40826988e+00
1.51855127e+03	-8.33630943e+00
1.52023291e+03	-8.35873985e+00
1.52191455e+03	-8.33069420e+00
1.52359619e+03	-8.33847618e+00
1.52527783e+03	-8.27011681e+00
1.52695947e+03	-8.39978600e+00
1.52864111e+03	-8.37933922e+00
1.53032275e+03	-8.38010216e+00
1.53200439e+03	-8.40442467e+00
1.53368604e+03	-8.37668419e+00
1.53536768e+03	-8.56998253e+00
1.53704932e+03	-8.40134239e+00
1.53873096e+03	-8.35498619e+00
1.54041260e+03	-8.35422325e+00
1.54209424e+03	-8.33395958e+00
1.54377588e+03	-8.35407066e+00
1.54545752e+03	-8.31995201e+00
1.54713916e+03	-8.38983727e+00
1.54882080e+03	-8.44611168e+00
1.55050244e+03	-8.30231285e+00
1.55218408e+03	-8.44205284e+00
1.55386572e+03	-8.52368736e+00
1.55554736e+03	-8.27539635e+00
1.55722900e+03	-8.19882774e+00
1.55891064e+03	-8.24954796e+00
1.56059229e+03	-8.31055260e+00
1.56227393e+03	-8.33923912e+00
1.56395557e+03	-8.34280968e+00
1.56563721e+03	-8.43872643e+00
1.56731885e+03	-8.37552452e+00
1.56900049e+03	-8.49646568e+00
1.57068213e+03	-8.44940758e+00
1.57236377e+03	-8.48013878e+00
1.57404541e+03	-8.51700401e+00
1.57572705e+03	-8.46198082e+00
1.57740869e+03	-8.33685875e+00
1.57909033e+03	-8.27869225e+00
1.58077197e+03	-8.36350060e+00
1.58245361e+03	-8.34519005e+00
1.58413525e+03	-8.24365807e+00
1.58581689e+03	-8.20361900e+00
1.58749854e+03	-8.31244469e+00
1.58918018e+03	-8.39670372e+00
1.59086182e+03	-8.34406090e+00
1.59254346e+03	-8.36554527e+00
1.59422510e+03	-8.41538048e+00
1.59590674e+03	-8.36673546e+00
1.59758838e+03	-8.24484825e+00
1.59927002e+03	-8.37549400e+00
1.60095166e+03	-8.50095177e+00
1.60263330e+03	-8.39536095e+00
1.60431494e+03	-8.43817711e+00
1.60599658e+03	-8.46594810e+00
1.60767822e+03	-8.43497276e+00
1.60935986e+03	-8.45587730e+00
1.61104150e+03	-8.58951378e+00
1.61272314e+03	-8.56470299e+00
1.61440479e+03	-8.57355309e+00
1.61608643e+03	-8.56030846e+00
1.61776807e+03	-8.54031944e+00
1.61944971e+03	-8.52847862e+00
1.62113135e+03	-8.65472984e+00
1.62281299e+03	-8.60205650e+00
1.62449463e+03	-8.56970787e+00
1.62617627e+03	-8.45017052e+00
1.62785791e+03	-8.51184654e+00
1.62953955e+03	-8.69388390e+00
1.63122119e+03	-8.58045006e+00
1.63290283e+03	-8.53580284e+00
1.63458447e+03	-8.54184532e+00
1.63626611e+03	-8.41159630e+00
1.63794775e+03	-8.39520836e+00
1.63962939e+03	-8.31525230e+00
1.64131104e+03	-8.32398033e+00
1.64299268e+03	-8.34247398e+00
1.64467432e+03	-8.45187950e+00
1.64635596e+03	-8.39508629e+00
1.64803760e+03	-8.46195030e+00
1.64971924e+03	-8.39587975e+00
1.65140088e+03	-8.33048058e+00
1.65308252e+03	-8.23401451e+00
1.65476416e+03	-8.21527672e+00
1.65644580e+03	-8.14005089e+00
1.65812744e+03	-8.31931114e+00
1.65980908e+03	-8.19757652e+00
1.66149072e+03	-8.24335289e+00
1.66317236e+03	-8.20151329e+00
1.66485400e+03	-8.27258873e+00
1.66653564e+03	-8.34128380e+00
1.66821729e+03	-8.27066612e+00
1.66989893e+03	-8.28290367e+00
1.67158057e+03	-8.32892418e+00
1.67326221e+03	-8.25800133e+00
1.67494385e+03	-8.28812218e+00
1.67662549e+03	-8.29730797e+00
1.67830713e+03	-8.38419151e+00
1.67998877e+03	-8.44113731e+00
