# Supplementary material for: Study on effects of the train-induced airflow on the temperature field of single-track high-speed railway tunnels in cold regions
Source: Sci Rep. 2025 Aug 21;15:30713. doi: 10.1038/s41598-025-16068-4 (PMC12370937; doi:10.1038/s41598-025-16068-4)
Supplement: Supplementary file 1 — Supplementary Material 1 [file 41598_2025_16068_MOESM1_ESM.zip › Relevant document/Surrounding rock temperature(data)/2.xml]

<?xml version="1.0" encoding="UTF-8" standalone="yes"?>
<?mso-application progid="Excel.Sheet"?>
<Workbook xmlns="urn:schemas-microsoft-com:office:spreadsheet" xmlns:o="urn:schemas-microsoft-com:office:office" xmlns:x="urn:schemas-microsoft-com:office:excel" xmlns:ss="urn:schemas-microsoft-com:office:spreadsheet" xmlns:html="http://www.w3.org/TR/REC-html40" xmlns:dt="uuid:C2F41010-65B3-11d1-A29F-00AA00C14882"><DocumentProperties xmlns="urn:schemas-microsoft-com:office:office"><LastAuthor>源</LastAuthor><Created>2025-01-02T07:58:57Z</Created><LastSaved>2025-01-02T08:00:29Z</LastSaved></DocumentProperties><CustomDocumentProperties xmlns="urn:schemas-microsoft-com:office:office"><ICV dt:dt="string">A545AAEF3BA546F28FD78EAAFE3E8540_13</ICV><KSOProductBuildVer dt:dt="string">2052-12.1.0.19770</KSOProductBuildVer></CustomDocumentProperties><ExcelWorkbook xmlns="urn:schemas-microsoft-com:office:excel"><WindowWidth>22188</WindowWidth><WindowHeight>9180</WindowHeight><ProtectStructure>False</ProtectStructure><ProtectWindows>False</ProtectWindows></ExcelWorkbook><Styles><Style ss:ID="Default" ss:Name="Normal"><Alignment ss:Vertical="Center"/><Borders/><Font ss:FontName="宋体" x:CharSet="134" ss:Size="11" ss:Color="#000000"/><Interior/><NumberFormat/><Protection/></Style><Style ss:ID="s49"/><Style ss:ID="s50"><NumberFormat ss:Format="@"/></Style></Styles><Worksheet ss:Name="2"><Table ss:ExpandedColumnCount="2" ss:ExpandedRowCount="1005" x:FullColumns="1" x:FullRows="1" ss:DefaultColumnWidth="54" ss:DefaultRowHeight="14.4"><Column ss:Index="1" ss:StyleID="Default" ss:Width="63.6"/><Column ss:Index="2" ss:StyleID="Default" ss:Width="69.6"/><Row><Cell><Data ss:Type="String">[Name]</Data></Cell></Row><Row><Cell><Data ss:Type="String">Series 1 at /LINE:Line 1</Data></Cell></Row><Row ss:Index="4"><Cell ss:StyleID="s50"><Data ss:Type="String">[Data]</Data></Cell><Cell ss:StyleID="s50"/></Row><Row><Cell ss:StyleID="s50"><Data ss:Type="String">Z [ m ]</Data></Cell><Cell ss:StyleID="s50"><Data ss:Type="String">Temperature [ C ]</Data></Cell></Row><Row><Cell ss:StyleID="s50"><Data ss:Type="Number">0</Data></Cell><Cell ss:StyleID="s50"><Data ss:Type="Number">-15.0000057</Data></Cell></Row><Row><Cell ss:StyleID="s50"><Data ss:Type="Number">1.68168163</Data></Cell><Cell ss:StyleID="s50"><Data ss:Type="Number">-14.9447689</Data></Cell></Row><Row><Cell ss:StyleID="s50"><Data ss:Type="Number">3.36336327</Data></Cell><Cell ss:StyleID="s50"><Data ss:Type="Number">-14.9226437</Data></Cell></Row><Row><Cell ss:StyleID="s50"><Data ss:Type="Number">5.0450449</Data></Cell><Cell ss:StyleID="s50"><Data ss:Type="Number">-14.9021664</Data></Cell></Row><Row><Cell ss:StyleID="s50"><Data ss:Type="Number">6.72672653</Data></Cell><Cell ss:StyleID="s50"><Data ss:Type="Number">-14.8833065</Data></Cell></Row><Row><Cell ss:StyleID="s50"><Data ss:Type="Number">8.40840816</Data></Cell><Cell ss:StyleID="s50"><Data ss:Type="Number">-14.8595943</Data></Cell></Row><Row><Cell ss:StyleID="s50"><Data ss:Type="Number">10.0900898</Data></Cell><Cell ss:StyleID="s50"><Data ss:Type="Number">-14.8035946</Data></Cell></Row><Row><Cell ss:StyleID="s50"><Data ss:Type="Number">11.7717714</Data></Cell><Cell ss:StyleID="s50"><Data ss:Type="Number">-14.7866573</Data></Cell></Row><Row><Cell ss:StyleID="s50"><Data ss:Type="Number">13.4534531</Data></Cell><Cell ss:StyleID="s50"><Data ss:Type="Number">-14.7586422</Data></Cell></Row><Row><Cell ss:StyleID="s50"><Data ss:Type="Number">15.1351347</Data></Cell><Cell ss:StyleID="s50"><Data ss:Type="Number">-14.7456417</Data></Cell></Row><Row><Cell ss:StyleID="s50"><Data ss:Type="Number">16.8168163</Data></Cell><Cell ss:StyleID="s50"><Data ss:Type="Number">-14.7343197</Data></Cell></Row><Row><Cell ss:StyleID="s50"><Data ss:Type="Number">18.498497</Data></Cell><Cell ss:StyleID="s50"><Data ss:Type="Number">-14.6802425</Data></Cell></Row><Row><Cell ss:StyleID="s50"><Data ss:Type="Number">20.1801796</Data></Cell><Cell ss:StyleID="s50"><Data ss:Type="Number">-14.6420956</Data></Cell></Row><Row><Cell ss:StyleID="s50"><Data ss:Type="Number">21.8618622</Data></Cell><Cell ss:StyleID="s50"><Data ss:Type="Number">-14.5299129</Data></Cell></Row><Row><Cell ss:StyleID="s50"><Data ss:Type="Number">23.5435448</Data></Cell><Cell ss:StyleID="s50"><Data ss:Type="Number">-14.61759</Data></Cell></Row><Row><Cell ss:StyleID="s50"><Data ss:Type="Number">25.2252274</Data></Cell><Cell ss:StyleID="s50"><Data ss:Type="Number">-14.5521603</Data></Cell></Row><Row><Cell ss:StyleID="s50"><Data ss:Type="Number">26.9069099</Data></Cell><Cell ss:StyleID="s50"><Data ss:Type="Number">-14.522192</Data></Cell></Row><Row><Cell ss:StyleID="s50"><Data ss:Type="Number">28.5885925</Data></Cell><Cell ss:StyleID="s50"><Data ss:Type="Number">-14.553381</Data></Cell></Row><Row><Cell ss:StyleID="s50"><Data ss:Type="Number">30.2702751</Data></Cell><Cell ss:StyleID="s50"><Data ss:Type="Number">-14.4872189</Data></Cell></Row><Row><Cell ss:StyleID="s50"><Data ss:Type="Number">31.9519577</Data></Cell><Cell ss:StyleID="s50"><Data ss:Type="Number">-14.469244</Data></Cell></Row><Row><Cell ss:StyleID="s50"><Data ss:Type="Number">33.6336403</Data></Cell><Cell ss:StyleID="s50"><Data ss:Type="Number">-14.4553585</Data></Cell></Row><Row><Cell ss:StyleID="s50"><Data ss:Type="Number">35.3153229</Data></Cell><Cell ss:StyleID="s50"><Data ss:Type="Number">-14.4474545</Data></Cell></Row><Row><Cell ss:StyleID="s50"><Data ss:Type="Number">36.9970055</Data></Cell><Cell ss:StyleID="s50"><Data ss:Type="Number">-14.3606014</Data></Cell></Row><Row><Cell ss:StyleID="s50"><Data ss:Type="Number">38.678688</Data></Cell><Cell ss:StyleID="s50"><Data ss:Type="Number">-14.292181</Data></Cell></Row><Row><Cell ss:StyleID="s50"><Data ss:Type="Number">40.3603706</Data></Cell><Cell ss:StyleID="s50"><Data ss:Type="Number">-14.2637997</Data></Cell></Row><Row><Cell ss:StyleID="s50"><Data ss:Type="Number">42.0420532</Data></Cell><Cell ss:StyleID="s50"><Data ss:Type="Number">-14.2883053</Data></Cell></Row><Row><Cell ss:StyleID="s50"><Data ss:Type="Number">43.7237358</Data></Cell><Cell ss:StyleID="s50"><Data ss:Type="Number">-14.2909298</Data></Cell></Row><Row><Cell ss:StyleID="s50"><Data ss:Type="Number">45.4054184</Data></Cell><Cell ss:StyleID="s50"><Data ss:Type="Number">-14.2598324</Data></Cell></Row><Row><Cell ss:StyleID="s50"><Data ss:Type="Number">47.087101</Data></Cell><Cell ss:StyleID="s50"><Data ss:Type="Number">-14.2486629</Data></Cell></Row><Row><Cell ss:StyleID="s50"><Data ss:Type="Number">48.7687836</Data></Cell><Cell ss:StyleID="s50"><Data ss:Type="Number">-14.2218075</Data></Cell></Row><Row><Cell ss:StyleID="s50"><Data ss:Type="Number">50.4504662</Data></Cell><Cell ss:StyleID="s50"><Data ss:Type="Number">-14.2578487</Data></Cell></Row><Row><Cell ss:StyleID="s50"><Data ss:Type="Number">52.1321487</Data></Cell><Cell ss:StyleID="s50"><Data ss:Type="Number">-14.3439083</Data></Cell></Row><Row><Cell ss:StyleID="s50"><Data ss:Type="Number">53.8138313</Data></Cell><Cell ss:StyleID="s50"><Data ss:Type="Number">-14.2978878</Data></Cell></Row><Row><Cell ss:StyleID="s50"><Data ss:Type="Number">55.4955139</Data></Cell><Cell ss:StyleID="s50"><Data ss:Type="Number">-14.1608944</Data></Cell></Row><Row><Cell ss:StyleID="s50"><Data ss:Type="Number">57.1771965</Data></Cell><Cell ss:StyleID="s50"><Data ss:Type="Number">-14.2291927</Data></Cell></Row><Row><Cell ss:StyleID="s50"><Data ss:Type="Number">58.8588791</Data></Cell><Cell ss:StyleID="s50"><Data ss:Type="Number">-14.1207027</Data></Cell></Row><Row><Cell ss:StyleID="s50"><Data ss:Type="Number">60.5405617</Data></Cell><Cell ss:StyleID="s50"><Data ss:Type="Number">-14.1187801</Data></Cell></Row><Row><Cell ss:StyleID="s50"><Data ss:Type="Number">62.2222443</Data></Cell><Cell ss:StyleID="s50"><Data ss:Type="Number">-14.005743</Data></Cell></Row><Row><Cell ss:StyleID="s50"><Data ss:Type="Number">63.9039268</Data></Cell><Cell ss:StyleID="s50"><Data ss:Type="Number">-14.1544552</Data></Cell></Row><Row><Cell ss:StyleID="s50"><Data ss:Type="Number">65.5856094</Data></Cell><Cell ss:StyleID="s50"><Data ss:Type="Number">-14.1817989</Data></Cell></Row><Row><Cell ss:StyleID="s50"><Data ss:Type="Number">67.2672882</Data></Cell><Cell ss:StyleID="s50"><Data ss:Type="Number">-14.2065182</Data></Cell></Row><Row><Cell ss:StyleID="s50"><Data ss:Type="Number">68.948967</Data></Cell><Cell ss:StyleID="s50"><Data ss:Type="Number">-14.1918087</Data></Cell></Row><Row><Cell ss:StyleID="s50"><Data ss:Type="Number">70.6306458</Data></Cell><Cell ss:StyleID="s50"><Data ss:Type="Number">-14.1162777</Data></Cell></Row><Row><Cell ss:StyleID="s50"><Data ss:Type="Number">72.3123245</Data></Cell><Cell ss:StyleID="s50"><Data ss:Type="Number">-14.0217037</Data></Cell></Row><Row><Cell ss:StyleID="s50"><Data ss:Type="Number">73.9940033</Data></Cell><Cell ss:StyleID="s50"><Data ss:Type="Number">-14.0746212</Data></Cell></Row><Row><Cell ss:StyleID="s50"><Data ss:Type="Number">75.6756821</Data></Cell><Cell ss:StyleID="s50"><Data ss:Type="Number">-14.017767</Data></Cell></Row><Row><Cell ss:StyleID="s50"><Data ss:Type="Number">77.3573608</Data></Cell><Cell ss:StyleID="s50"><Data ss:Type="Number">-14.0044308</Data></Cell></Row><Row><Cell ss:StyleID="s50"><Data ss:Type="Number">79.0390396</Data></Cell><Cell ss:StyleID="s50"><Data ss:Type="Number">-14.055975</Data></Cell></Row><Row><Cell ss:StyleID="s50"><Data ss:Type="Number">80.7207184</Data></Cell><Cell ss:StyleID="s50"><Data ss:Type="Number">-14.0560665</Data></Cell></Row><Row><Cell ss:StyleID="s50"><Data ss:Type="Number">82.4023972</Data></Cell><Cell ss:StyleID="s50"><Data ss:Type="Number">-13.9633541</Data></Cell></Row><Row><Cell ss:StyleID="s50"><Data ss:Type="Number">84.0840759</Data></Cell><Cell ss:StyleID="s50"><Data ss:Type="Number">-14.0551815</Data></Cell></Row><Row><Cell ss:StyleID="s50"><Data ss:Type="Number">85.7657547</Data></Cell><Cell ss:StyleID="s50"><Data ss:Type="Number">-13.9176693</Data></Cell></Row><Row><Cell ss:StyleID="s50"><Data ss:Type="Number">87.4474335</Data></Cell><Cell ss:StyleID="s50"><Data ss:Type="Number">-13.9898739</Data></Cell></Row><Row><Cell ss:StyleID="s50"><Data ss:Type="Number">89.1291122</Data></Cell><Cell ss:StyleID="s50"><Data ss:Type="Number">-13.9768429</Data></Cell></Row><Row><Cell ss:StyleID="s50"><Data ss:Type="Number">90.810791</Data></Cell><Cell ss:StyleID="s50"><Data ss:Type="Number">-13.8138485</Data></Cell></Row><Row><Cell ss:StyleID="s50"><Data ss:Type="Number">92.4924698</Data></Cell><Cell ss:StyleID="s50"><Data ss:Type="Number">-13.9277096</Data></Cell></Row><Row><Cell ss:StyleID="s50"><Data ss:Type="Number">94.1741486</Data></Cell><Cell ss:StyleID="s50"><Data ss:Type="Number">-13.959753</Data></Cell></Row><Row><Cell ss:StyleID="s50"><Data ss:Type="Number">95.8558273</Data></Cell><Cell ss:StyleID="s50"><Data ss:Type="Number">-13.9781551</Data></Cell></Row><Row><Cell ss:StyleID="s50"><Data ss:Type="Number">97.5375061</Data></Cell><Cell ss:StyleID="s50"><Data ss:Type="Number">-13.9702511</Data></Cell></Row><Row><Cell ss:StyleID="s50"><Data ss:Type="Number">99.2191849</Data></Cell><Cell ss:StyleID="s50"><Data ss:Type="Number">-13.8654537</Data></Cell></Row><Row><Cell ss:StyleID="s50"><Data ss:Type="Number">100.900864</Data></Cell><Cell ss:StyleID="s50"><Data ss:Type="Number">-13.8771114</Data></Cell></Row><Row><Cell ss:StyleID="s50"><Data ss:Type="Number">102.582542</Data></Cell><Cell ss:StyleID="s50"><Data ss:Type="Number">-13.8697567</Data></Cell></Row><Row><Cell ss:StyleID="s50"><Data ss:Type="Number">104.264221</Data></Cell><Cell ss:StyleID="s50"><Data ss:Type="Number">-13.8503475</Data></Cell></Row><Row><Cell ss:StyleID="s50"><Data ss:Type="Number">105.9459</Data></Cell><Cell ss:StyleID="s50"><Data ss:Type="Number">-13.8806515</Data></Cell></Row><Row><Cell ss:StyleID="s50"><Data ss:Type="Number">107.627579</Data></Cell><Cell ss:StyleID="s50"><Data ss:Type="Number">-13.7551937</Data></Cell></Row><Row><Cell ss:StyleID="s50"><Data ss:Type="Number">109.309258</Data></Cell><Cell ss:StyleID="s50"><Data ss:Type="Number">-13.7471981</Data></Cell></Row><Row><Cell ss:StyleID="s50"><Data ss:Type="Number">110.990936</Data></Cell><Cell ss:StyleID="s50"><Data ss:Type="Number">-13.6745052</Data></Cell></Row><Row><Cell ss:StyleID="s50"><Data ss:Type="Number">112.672615</Data></Cell><Cell ss:StyleID="s50"><Data ss:Type="Number">-13.72962</Data></Cell></Row><Row><Cell ss:StyleID="s50"><Data ss:Type="Number">114.354294</Data></Cell><Cell ss:StyleID="s50"><Data ss:Type="Number">-13.5954952</Data></Cell></Row><Row><Cell ss:StyleID="s50"><Data ss:Type="Number">116.035973</Data></Cell><Cell ss:StyleID="s50"><Data ss:Type="Number">-13.6773129</Data></Cell></Row><Row><Cell ss:StyleID="s50"><Data ss:Type="Number">117.717651</Data></Cell><Cell ss:StyleID="s50"><Data ss:Type="Number">-13.6545467</Data></Cell></Row><Row><Cell ss:StyleID="s50"><Data ss:Type="Number">119.39933</Data></Cell><Cell ss:StyleID="s50"><Data ss:Type="Number">-13.6215878</Data></Cell></Row><Row><Cell ss:StyleID="s50"><Data ss:Type="Number">121.081009</Data></Cell><Cell ss:StyleID="s50"><Data ss:Type="Number">-13.8199215</Data></Cell></Row><Row><Cell ss:StyleID="s50"><Data ss:Type="Number">122.762688</Data></Cell><Cell ss:StyleID="s50"><Data ss:Type="Number">-13.8026485</Data></Cell></Row><Row><Cell ss:StyleID="s50"><Data ss:Type="Number">124.444366</Data></Cell><Cell ss:StyleID="s50"><Data ss:Type="Number">-13.7559872</Data></Cell></Row><Row><Cell ss:StyleID="s50"><Data ss:Type="Number">126.126045</Data></Cell><Cell ss:StyleID="s50"><Data ss:Type="Number">-13.7543697</Data></Cell></Row><Row><Cell ss:StyleID="s50"><Data ss:Type="Number">127.807724</Data></Cell><Cell ss:StyleID="s50"><Data ss:Type="Number">-13.7030087</Data></Cell></Row><Row><Cell ss:StyleID="s50"><Data ss:Type="Number">129.48941</Data></Cell><Cell ss:StyleID="s50"><Data ss:Type="Number">-13.6751461</Data></Cell></Row><Row><Cell ss:StyleID="s50"><Data ss:Type="Number">131.171097</Data></Cell><Cell ss:StyleID="s50"><Data ss:Type="Number">-13.6517696</Data></Cell></Row><Row><Cell ss:StyleID="s50"><Data ss:Type="Number">132.852783</Data></Cell><Cell ss:StyleID="s50"><Data ss:Type="Number">-13.644659</Data></Cell></Row><Row><Cell ss:StyleID="s50"><Data ss:Type="Number">134.53447</Data></Cell><Cell ss:StyleID="s50"><Data ss:Type="Number">-13.6548519</Data></Cell></Row><Row><Cell ss:StyleID="s50"><Data ss:Type="Number">136.216156</Data></Cell><Cell ss:StyleID="s50"><Data ss:Type="Number">-13.5515804</Data></Cell></Row><Row><Cell ss:StyleID="s50"><Data ss:Type="Number">137.897842</Data></Cell><Cell ss:StyleID="s50"><Data ss:Type="Number">-13.5067196</Data></Cell></Row><Row><Cell ss:StyleID="s50"><Data ss:Type="Number">139.579529</Data></Cell><Cell ss:StyleID="s50"><Data ss:Type="Number">-13.5468502</Data></Cell></Row><Row><Cell ss:StyleID="s50"><Data ss:Type="Number">141.261215</Data></Cell><Cell ss:StyleID="s50"><Data ss:Type="Number">-13.5935421</Data></Cell></Row><Row><Cell ss:StyleID="s50"><Data ss:Type="Number">142.942902</Data></Cell><Cell ss:StyleID="s50"><Data ss:Type="Number">-13.4777279</Data></Cell></Row><Row><Cell ss:StyleID="s50"><Data ss:Type="Number">144.624588</Data></Cell><Cell ss:StyleID="s50"><Data ss:Type="Number">-13.3931637</Data></Cell></Row><Row><Cell ss:StyleID="s50"><Data ss:Type="Number">146.306274</Data></Cell><Cell ss:StyleID="s50"><Data ss:Type="Number">-13.4107113</Data></Cell></Row><Row><Cell ss:StyleID="s50"><Data ss:Type="Number">147.987961</Data></Cell><Cell ss:StyleID="s50"><Data ss:Type="Number">-13.4610348</Data></Cell></Row><Row><Cell ss:StyleID="s50"><Data ss:Type="Number">149.669647</Data></Cell><Cell ss:StyleID="s50"><Data ss:Type="Number">-13.3278866</Data></Cell></Row><Row><Cell ss:StyleID="s50"><Data ss:Type="Number">151.351334</Data></Cell><Cell ss:StyleID="s50"><Data ss:Type="Number">-13.284277</Data></Cell></Row><Row><Cell ss:StyleID="s50"><Data ss:Type="Number">153.03302</Data></Cell><Cell ss:StyleID="s50"><Data ss:Type="Number">-13.1796627</Data></Cell></Row><Row><Cell ss:StyleID="s50"><Data ss:Type="Number">154.714706</Data></Cell><Cell ss:StyleID="s50"><Data ss:Type="Number">-13.2493649</Data></Cell></Row><Row><Cell ss:StyleID="s50"><Data ss:Type="Number">156.396393</Data></Cell><Cell ss:StyleID="s50"><Data ss:Type="Number">-13.224493</Data></Cell></Row><Row><Cell ss:StyleID="s50"><Data ss:Type="Number">158.078079</Data></Cell><Cell ss:StyleID="s50"><Data ss:Type="Number">-13.2099667</Data></Cell></Row><Row><Cell ss:StyleID="s50"><Data ss:Type="Number">159.759766</Data></Cell><Cell ss:StyleID="s50"><Data ss:Type="Number">-13.2014217</Data></Cell></Row><Row><Cell ss:StyleID="s50"><Data ss:Type="Number">161.441452</Data></Cell><Cell ss:StyleID="s50"><Data ss:Type="Number">-13.2794857</Data></Cell></Row><Row><Cell ss:StyleID="s50"><Data ss:Type="Number">163.123138</Data></Cell><Cell ss:StyleID="s50"><Data ss:Type="Number">-13.158453</Data></Cell></Row><Row><Cell ss:StyleID="s50"><Data ss:Type="Number">164.804825</Data></Cell><Cell ss:StyleID="s50"><Data ss:Type="Number">-13.2297421</Data></Cell></Row><Row><Cell ss:StyleID="s50"><Data ss:Type="Number">166.486511</Data></Cell><Cell ss:StyleID="s50"><Data ss:Type="Number">-13.1429806</Data></Cell></Row><Row><Cell ss:StyleID="s50"><Data ss:Type="Number">168.168198</Data></Cell><Cell ss:StyleID="s50"><Data ss:Type="Number">-13.0781002</Data></Cell></Row><Row><Cell ss:StyleID="s50"><Data ss:Type="Number">169.849884</Data></Cell><Cell ss:StyleID="s50"><Data ss:Type="Number">-13.0226192</Data></Cell></Row><Row><Cell ss:StyleID="s50"><Data ss:Type="Number">171.53157</Data></Cell><Cell ss:StyleID="s50"><Data ss:Type="Number">-13.0999813</Data></Cell></Row><Row><Cell ss:StyleID="s50"><Data ss:Type="Number">173.213257</Data></Cell><Cell ss:StyleID="s50"><Data ss:Type="Number">-12.9815121</Data></Cell></Row><Row><Cell ss:StyleID="s50"><Data ss:Type="Number">174.894943</Data></Cell><Cell ss:StyleID="s50"><Data ss:Type="Number">-13.1304073</Data></Cell></Row><Row><Cell ss:StyleID="s50"><Data ss:Type="Number">176.57663</Data></Cell><Cell ss:StyleID="s50"><Data ss:Type="Number">-12.9117794</Data></Cell></Row><Row><Cell ss:StyleID="s50"><Data ss:Type="Number">178.258316</Data></Cell><Cell ss:StyleID="s50"><Data ss:Type="Number">-12.9183102</Data></Cell></Row><Row><Cell ss:StyleID="s50"><Data ss:Type="Number">179.940002</Data></Cell><Cell ss:StyleID="s50"><Data ss:Type="Number">-12.8358822</Data></Cell></Row><Row><Cell ss:StyleID="s50"><Data ss:Type="Number">181.621689</Data></Cell><Cell ss:StyleID="s50"><Data ss:Type="Number">-12.7509212</Data></Cell></Row><Row><Cell ss:StyleID="s50"><Data ss:Type="Number">183.303375</Data></Cell><Cell ss:StyleID="s50"><Data ss:Type="Number">-12.771307</Data></Cell></Row><Row><Cell ss:StyleID="s50"><Data ss:Type="Number">184.985062</Data></Cell><Cell ss:StyleID="s50"><Data ss:Type="Number">-12.8472042</Data></Cell></Row><Row><Cell ss:StyleID="s50"><Data ss:Type="Number">186.666748</Data></Cell><Cell ss:StyleID="s50"><Data ss:Type="Number">-12.9294796</Data></Cell></Row><Row><Cell ss:StyleID="s50"><Data ss:Type="Number">188.348434</Data></Cell><Cell ss:StyleID="s50"><Data ss:Type="Number">-13.0033932</Data></Cell></Row><Row><Cell ss:StyleID="s50"><Data ss:Type="Number">190.030121</Data></Cell><Cell ss:StyleID="s50"><Data ss:Type="Number">-12.9739742</Data></Cell></Row><Row><Cell ss:StyleID="s50"><Data ss:Type="Number">191.711807</Data></Cell><Cell ss:StyleID="s50"><Data ss:Type="Number">-12.9708309</Data></Cell></Row><Row><Cell ss:StyleID="s50"><Data ss:Type="Number">193.393494</Data></Cell><Cell ss:StyleID="s50"><Data ss:Type="Number">-12.9935055</Data></Cell></Row><Row><Cell ss:StyleID="s50"><Data ss:Type="Number">195.07518</Data></Cell><Cell ss:StyleID="s50"><Data ss:Type="Number">-12.9278316</Data></Cell></Row><Row><Cell ss:StyleID="s50"><Data ss:Type="Number">196.756866</Data></Cell><Cell ss:StyleID="s50"><Data ss:Type="Number">-12.8367367</Data></Cell></Row><Row><Cell ss:StyleID="s50"><Data ss:Type="Number">198.438553</Data></Cell><Cell ss:StyleID="s50"><Data ss:Type="Number">-12.8283443</Data></Cell></Row><Row><Cell ss:StyleID="s50"><Data ss:Type="Number">200.120239</Data></Cell><Cell ss:StyleID="s50"><Data ss:Type="Number">-12.7873592</Data></Cell></Row><Row><Cell ss:StyleID="s50"><Data ss:Type="Number">201.801926</Data></Cell><Cell ss:StyleID="s50"><Data ss:Type="Number">-12.7746334</Data></Cell></Row><Row><Cell ss:StyleID="s50"><Data ss:Type="Number">203.483612</Data></Cell><Cell ss:StyleID="s50"><Data ss:Type="Number">-12.5819454</Data></Cell></Row><Row><Cell ss:StyleID="s50"><Data ss:Type="Number">205.165298</Data></Cell><Cell ss:StyleID="s50"><Data ss:Type="Number">-12.784277</Data></Cell></Row><Row><Cell ss:StyleID="s50"><Data ss:Type="Number">206.846985</Data></Cell><Cell ss:StyleID="s50"><Data ss:Type="Number">-12.9242916</Data></Cell></Row><Row><Cell ss:StyleID="s50"><Data ss:Type="Number">208.528671</Data></Cell><Cell ss:StyleID="s50"><Data ss:Type="Number">-12.8846493</Data></Cell></Row><Row><Cell ss:StyleID="s50"><Data ss:Type="Number">210.210358</Data></Cell><Cell ss:StyleID="s50"><Data ss:Type="Number">-12.878149</Data></Cell></Row><Row><Cell ss:StyleID="s50"><Data ss:Type="Number">211.892044</Data></Cell><Cell ss:StyleID="s50"><Data ss:Type="Number">-12.7834835</Data></Cell></Row><Row><Cell ss:StyleID="s50"><Data ss:Type="Number">213.57373</Data></Cell><Cell ss:StyleID="s50"><Data ss:Type="Number">-12.7657223</Data></Cell></Row><Row><Cell ss:StyleID="s50"><Data ss:Type="Number">215.255417</Data></Cell><Cell ss:StyleID="s50"><Data ss:Type="Number">-12.6963863</Data></Cell></Row><Row><Cell ss:StyleID="s50"><Data ss:Type="Number">216.937103</Data></Cell><Cell ss:StyleID="s50"><Data ss:Type="Number">-12.7114925</Data></Cell></Row><Row><Cell ss:StyleID="s50"><Data ss:Type="Number">218.61879</Data></Cell><Cell ss:StyleID="s50"><Data ss:Type="Number">-12.7292538</Data></Cell></Row><Row><Cell ss:StyleID="s50"><Data ss:Type="Number">220.300476</Data></Cell><Cell ss:StyleID="s50"><Data ss:Type="Number">-12.7417049</Data></Cell></Row><Row><Cell ss:StyleID="s50"><Data ss:Type="Number">221.982162</Data></Cell><Cell ss:StyleID="s50"><Data ss:Type="Number">-12.5668392</Data></Cell></Row><Row><Cell ss:StyleID="s50"><Data ss:Type="Number">223.663849</Data></Cell><Cell ss:StyleID="s50"><Data ss:Type="Number">-12.5753841</Data></Cell></Row><Row><Cell ss:StyleID="s50"><Data ss:Type="Number">225.345535</Data></Cell><Cell ss:StyleID="s50"><Data ss:Type="Number">-12.7370358</Data></Cell></Row><Row><Cell ss:StyleID="s50"><Data ss:Type="Number">227.027222</Data></Cell><Cell ss:StyleID="s50"><Data ss:Type="Number">-12.6488705</Data></Cell></Row><Row><Cell ss:StyleID="s50"><Data ss:Type="Number">228.708908</Data></Cell><Cell ss:StyleID="s50"><Data ss:Type="Number">-12.6738033</Data></Cell></Row><Row><Cell ss:StyleID="s50"><Data ss:Type="Number">230.390594</Data></Cell><Cell ss:StyleID="s50"><Data ss:Type="Number">-12.6080379</Data></Cell></Row><Row><Cell ss:StyleID="s50"><Data ss:Type="Number">232.072281</Data></Cell><Cell ss:StyleID="s50"><Data ss:Type="Number">-12.5298824</Data></Cell></Row><Row><Cell ss:StyleID="s50"><Data ss:Type="Number">233.753967</Data></Cell><Cell ss:StyleID="s50"><Data ss:Type="Number">-12.432806</Data></Cell></Row><Row><Cell ss:StyleID="s50"><Data ss:Type="Number">235.435654</Data></Cell><Cell ss:StyleID="s50"><Data ss:Type="Number">-12.2033749</Data></Cell></Row><Row><Cell ss:StyleID="s50"><Data ss:Type="Number">237.11734</Data></Cell><Cell ss:StyleID="s50"><Data ss:Type="Number">-12.3699398</Data></Cell></Row><Row><Cell ss:StyleID="s50"><Data ss:Type="Number">238.799026</Data></Cell><Cell ss:StyleID="s50"><Data ss:Type="Number">-12.2312984</Data></Cell></Row><Row><Cell ss:StyleID="s50"><Data ss:Type="Number">240.480713</Data></Cell><Cell ss:StyleID="s50"><Data ss:Type="Number">-12.1592159</Data></Cell></Row><Row><Cell ss:StyleID="s50"><Data ss:Type="Number">242.162399</Data></Cell><Cell ss:StyleID="s50"><Data ss:Type="Number">-12.1401119</Data></Cell></Row><Row><Cell ss:StyleID="s50"><Data ss:Type="Number">243.844086</Data></Cell><Cell ss:StyleID="s50"><Data ss:Type="Number">-12.108984</Data></Cell></Row><Row><Cell ss:StyleID="s50"><Data ss:Type="Number">245.525772</Data></Cell><Cell ss:StyleID="s50"><Data ss:Type="Number">-12.1510372</Data></Cell></Row><Row><Cell ss:StyleID="s50"><Data ss:Type="Number">247.207458</Data></Cell><Cell ss:StyleID="s50"><Data ss:Type="Number">-12.0508175</Data></Cell></Row><Row><Cell ss:StyleID="s50"><Data ss:Type="Number">248.889145</Data></Cell><Cell ss:StyleID="s50"><Data ss:Type="Number">-11.9409237</Data></Cell></Row><Row><Cell ss:StyleID="s50"><Data ss:Type="Number">250.570831</Data></Cell><Cell ss:StyleID="s50"><Data ss:Type="Number">-12.0295467</Data></Cell></Row><Row><Cell ss:StyleID="s50"><Data ss:Type="Number">252.252518</Data></Cell><Cell ss:StyleID="s50"><Data ss:Type="Number">-11.9308834</Data></Cell></Row><Row><Cell ss:StyleID="s50"><Data ss:Type="Number">253.934204</Data></Cell><Cell ss:StyleID="s50"><Data ss:Type="Number">-11.8817501</Data></Cell></Row><Row><Cell ss:StyleID="s50"><Data ss:Type="Number">255.615891</Data></Cell><Cell ss:StyleID="s50"><Data ss:Type="Number">-11.9058895</Data></Cell></Row><Row><Cell ss:StyleID="s50"><Data ss:Type="Number">257.297577</Data></Cell><Cell ss:StyleID="s50"><Data ss:Type="Number">-11.8473568</Data></Cell></Row><Row><Cell ss:StyleID="s50"><Data ss:Type="Number">258.979248</Data></Cell><Cell ss:StyleID="s50"><Data ss:Type="Number">-11.9316158</Data></Cell></Row><Row><Cell ss:StyleID="s50"><Data ss:Type="Number">260.660919</Data></Cell><Cell ss:StyleID="s50"><Data ss:Type="Number">-11.9275875</Data></Cell></Row><Row><Cell ss:StyleID="s50"><Data ss:Type="Number">262.34259</Data></Cell><Cell ss:StyleID="s50"><Data ss:Type="Number">-11.7595272</Data></Cell></Row><Row><Cell ss:StyleID="s50"><Data ss:Type="Number">264.024261</Data></Cell><Cell ss:StyleID="s50"><Data ss:Type="Number">-11.9115047</Data></Cell></Row><Row><Cell ss:StyleID="s50"><Data ss:Type="Number">265.705933</Data></Cell><Cell ss:StyleID="s50"><Data ss:Type="Number">-11.9545956</Data></Cell></Row><Row><Cell ss:StyleID="s50"><Data ss:Type="Number">267.387604</Data></Cell><Cell ss:StyleID="s50"><Data ss:Type="Number">-11.8941402</Data></Cell></Row><Row><Cell ss:StyleID="s50"><Data ss:Type="Number">269.069275</Data></Cell><Cell ss:StyleID="s50"><Data ss:Type="Number">-11.9882565</Data></Cell></Row><Row><Cell ss:StyleID="s50"><Data ss:Type="Number">270.750946</Data></Cell><Cell ss:StyleID="s50"><Data ss:Type="Number">-11.9427242</Data></Cell></Row><Row><Cell ss:StyleID="s50"><Data ss:Type="Number">272.432617</Data></Cell><Cell ss:StyleID="s50"><Data ss:Type="Number">-12.0366879</Data></Cell></Row><Row><Cell ss:StyleID="s50"><Data ss:Type="Number">274.114288</Data></Cell><Cell ss:StyleID="s50"><Data ss:Type="Number">-11.8344479</Data></Cell></Row><Row><Cell ss:StyleID="s50"><Data ss:Type="Number">275.795959</Data></Cell><Cell ss:StyleID="s50"><Data ss:Type="Number">-11.8469906</Data></Cell></Row><Row><Cell ss:StyleID="s50"><Data ss:Type="Number">277.477631</Data></Cell><Cell ss:StyleID="s50"><Data ss:Type="Number">-11.9398251</Data></Cell></Row><Row><Cell ss:StyleID="s50"><Data ss:Type="Number">279.159302</Data></Cell><Cell ss:StyleID="s50"><Data ss:Type="Number">-11.7927303</Data></Cell></Row><Row><Cell ss:StyleID="s50"><Data ss:Type="Number">280.840973</Data></Cell><Cell ss:StyleID="s50"><Data ss:Type="Number">-11.6788387</Data></Cell></Row><Row><Cell ss:StyleID="s50"><Data ss:Type="Number">282.522644</Data></Cell><Cell ss:StyleID="s50"><Data ss:Type="Number">-11.8415279</Data></Cell></Row><Row><Cell ss:StyleID="s50"><Data ss:Type="Number">284.204315</Data></Cell><Cell ss:StyleID="s50"><Data ss:Type="Number">-11.743536</Data></Cell></Row><Row><Cell ss:StyleID="s50"><Data ss:Type="Number">285.885986</Data></Cell><Cell ss:StyleID="s50"><Data ss:Type="Number">-11.6617184</Data></Cell></Row><Row><Cell ss:StyleID="s50"><Data ss:Type="Number">287.567657</Data></Cell><Cell ss:StyleID="s50"><Data ss:Type="Number">-11.617712</Data></Cell></Row><Row><Cell ss:StyleID="s50"><Data ss:Type="Number">289.249329</Data></Cell><Cell ss:StyleID="s50"><Data ss:Type="Number">-11.4743404</Data></Cell></Row><Row><Cell ss:StyleID="s50"><Data ss:Type="Number">290.931</Data></Cell><Cell ss:StyleID="s50"><Data ss:Type="Number">-11.3817806</Data></Cell></Row><Row><Cell ss:StyleID="s50"><Data ss:Type="Number">292.612671</Data></Cell><Cell ss:StyleID="s50"><Data ss:Type="Number">-11.5904293</Data></Cell></Row><Row><Cell ss:StyleID="s50"><Data ss:Type="Number">294.294342</Data></Cell><Cell ss:StyleID="s50"><Data ss:Type="Number">-11.6676388</Data></Cell></Row><Row><Cell ss:StyleID="s50"><Data ss:Type="Number">295.976013</Data></Cell><Cell ss:StyleID="s50"><Data ss:Type="Number">-11.7949886</Data></Cell></Row><Row><Cell ss:StyleID="s50"><Data ss:Type="Number">297.657684</Data></Cell><Cell ss:StyleID="s50"><Data ss:Type="Number">-11.6702633</Data></Cell></Row><Row><Cell ss:StyleID="s50"><Data ss:Type="Number">299.339355</Data></Cell><Cell ss:StyleID="s50"><Data ss:Type="Number">-11.7140255</Data></Cell></Row><Row><Cell ss:StyleID="s50"><Data ss:Type="Number">301.021027</Data></Cell><Cell ss:StyleID="s50"><Data ss:Type="Number">-11.7016964</Data></Cell></Row><Row><Cell ss:StyleID="s50"><Data ss:Type="Number">302.702698</Data></Cell><Cell ss:StyleID="s50"><Data ss:Type="Number">-11.6928158</Data></Cell></Row><Row><Cell ss:StyleID="s50"><Data ss:Type="Number">304.384369</Data></Cell><Cell ss:StyleID="s50"><Data ss:Type="Number">-11.6340084</Data></Cell></Row><Row><Cell ss:StyleID="s50"><Data ss:Type="Number">306.06604</Data></Cell><Cell ss:StyleID="s50"><Data ss:Type="Number">-11.7940426</Data></Cell></Row><Row><Cell ss:StyleID="s50"><Data ss:Type="Number">307.747711</Data></Cell><Cell ss:StyleID="s50"><Data ss:Type="Number">-11.6781673</Data></Cell></Row><Row><Cell ss:StyleID="s50"><Data ss:Type="Number">309.429382</Data></Cell><Cell ss:StyleID="s50"><Data ss:Type="Number">-11.5429745</Data></Cell></Row><Row><Cell ss:StyleID="s50"><Data ss:Type="Number">311.111053</Data></Cell><Cell ss:StyleID="s50"><Data ss:Type="Number">-11.5174313</Data></Cell></Row><Row><Cell ss:StyleID="s50"><Data ss:Type="Number">312.792725</Data></Cell><Cell ss:StyleID="s50"><Data ss:Type="Number">-11.568182</Data></Cell></Row><Row><Cell ss:StyleID="s50"><Data ss:Type="Number">314.474396</Data></Cell><Cell ss:StyleID="s50"><Data ss:Type="Number">-11.5919552</Data></Cell></Row><Row><Cell ss:StyleID="s50"><Data ss:Type="Number">316.156067</Data></Cell><Cell ss:StyleID="s50"><Data ss:Type="Number">-11.5730343</Data></Cell></Row><Row><Cell ss:StyleID="s50"><Data ss:Type="Number">317.837738</Data></Cell><Cell ss:StyleID="s50"><Data ss:Type="Number">-11.6088924</Data></Cell></Row><Row><Cell ss:StyleID="s50"><Data ss:Type="Number">319.519409</Data></Cell><Cell ss:StyleID="s50"><Data ss:Type="Number">-11.7603207</Data></Cell></Row><Row><Cell ss:StyleID="s50"><Data ss:Type="Number">321.20108</Data></Cell><Cell ss:StyleID="s50"><Data ss:Type="Number">-11.7239132</Data></Cell></Row><Row><Cell ss:StyleID="s50"><Data ss:Type="Number">322.882751</Data></Cell><Cell ss:StyleID="s50"><Data ss:Type="Number">-11.8354549</Data></Cell></Row><Row><Cell ss:StyleID="s50"><Data ss:Type="Number">324.564423</Data></Cell><Cell ss:StyleID="s50"><Data ss:Type="Number">-11.8447628</Data></Cell></Row><Row><Cell ss:StyleID="s50"><Data ss:Type="Number">326.246094</Data></Cell><Cell ss:StyleID="s50"><Data ss:Type="Number">-11.8716488</Data></Cell></Row><Row><Cell ss:StyleID="s50"><Data ss:Type="Number">327.927765</Data></Cell><Cell ss:StyleID="s50"><Data ss:Type="Number">-11.8884029</Data></Cell></Row><Row><Cell ss:StyleID="s50"><Data ss:Type="Number">329.609436</Data></Cell><Cell ss:StyleID="s50"><Data ss:Type="Number">-11.9328976</Data></Cell></Row><Row><Cell ss:StyleID="s50"><Data ss:Type="Number">331.291107</Data></Cell><Cell ss:StyleID="s50"><Data ss:Type="Number">-11.846777</Data></Cell></Row><Row><Cell ss:StyleID="s50"><Data ss:Type="Number">332.972778</Data></Cell><Cell ss:StyleID="s50"><Data ss:Type="Number">-11.8336849</Data></Cell></Row><Row><Cell ss:StyleID="s50"><Data ss:Type="Number">334.654449</Data></Cell><Cell ss:StyleID="s50"><Data ss:Type="Number">-11.9098263</Data></Cell></Row><Row><Cell ss:StyleID="s50"><Data ss:Type="Number">336.336121</Data></Cell><Cell ss:StyleID="s50"><Data ss:Type="Number">-11.8496456</Data></Cell></Row><Row><Cell ss:StyleID="s50"><Data ss:Type="Number">338.017792</Data></Cell><Cell ss:StyleID="s50"><Data ss:Type="Number">-11.754858</Data></Cell></Row><Row><Cell ss:StyleID="s50"><Data ss:Type="Number">339.699463</Data></Cell><Cell ss:StyleID="s50"><Data ss:Type="Number">-11.7240353</Data></Cell></Row><Row><Cell ss:StyleID="s50"><Data ss:Type="Number">341.381134</Data></Cell><Cell ss:StyleID="s50"><Data ss:Type="Number">-11.664465</Data></Cell></Row><Row><Cell ss:StyleID="s50"><Data ss:Type="Number">343.062805</Data></Cell><Cell ss:StyleID="s50"><Data ss:Type="Number">-11.7040768</Data></Cell></Row><Row><Cell ss:StyleID="s50"><Data ss:Type="Number">344.744476</Data></Cell><Cell ss:StyleID="s50"><Data ss:Type="Number">-11.7670345</Data></Cell></Row><Row><Cell ss:StyleID="s50"><Data ss:Type="Number">346.426147</Data></Cell><Cell ss:StyleID="s50"><Data ss:Type="Number">-11.7663021</Data></Cell></Row><Row><Cell ss:StyleID="s50"><Data ss:Type="Number">348.107819</Data></Cell><Cell ss:StyleID="s50"><Data ss:Type="Number">-11.6726437</Data></Cell></Row><Row><Cell ss:StyleID="s50"><Data ss:Type="Number">349.78949</Data></Cell><Cell ss:StyleID="s50"><Data ss:Type="Number">-11.9013424</Data></Cell></Row><Row><Cell ss:StyleID="s50"><Data ss:Type="Number">351.471161</Data></Cell><Cell ss:StyleID="s50"><Data ss:Type="Number">-11.7793941</Data></Cell></Row><Row><Cell ss:StyleID="s50"><Data ss:Type="Number">353.152832</Data></Cell><Cell ss:StyleID="s50"><Data ss:Type="Number">-11.8237057</Data></Cell></Row><Row><Cell ss:StyleID="s50"><Data ss:Type="Number">354.834503</Data></Cell><Cell ss:StyleID="s50"><Data ss:Type="Number">-11.8201351</Data></Cell></Row><Row><Cell ss:StyleID="s50"><Data ss:Type="Number">356.516174</Data></Cell><Cell ss:StyleID="s50"><Data ss:Type="Number">-11.620245</Data></Cell></Row><Row><Cell ss:StyleID="s50"><Data ss:Type="Number">358.197845</Data></Cell><Cell ss:StyleID="s50"><Data ss:Type="Number">-11.6234798</Data></Cell></Row><Row><Cell ss:StyleID="s50"><Data ss:Type="Number">359.879517</Data></Cell><Cell ss:StyleID="s50"><Data ss:Type="Number">-11.7011776</Data></Cell></Row><Row><Cell ss:StyleID="s50"><Data ss:Type="Number">361.561188</Data></Cell><Cell ss:StyleID="s50"><Data ss:Type="Number">-11.6162167</Data></Cell></Row><Row><Cell ss:StyleID="s50"><Data ss:Type="Number">363.242859</Data></Cell><Cell ss:StyleID="s50"><Data ss:Type="Number">-11.5751705</Data></Cell></Row><Row><Cell ss:StyleID="s50"><Data ss:Type="Number">364.92453</Data></Cell><Cell ss:StyleID="s50"><Data ss:Type="Number">-11.5788631</Data></Cell></Row><Row><Cell ss:StyleID="s50"><Data ss:Type="Number">366.606201</Data></Cell><Cell ss:StyleID="s50"><Data ss:Type="Number">-11.572546</Data></Cell></Row><Row><Cell ss:StyleID="s50"><Data ss:Type="Number">368.287872</Data></Cell><Cell ss:StyleID="s50"><Data ss:Type="Number">-11.602026</Data></Cell></Row><Row><Cell ss:StyleID="s50"><Data ss:Type="Number">369.969543</Data></Cell><Cell ss:StyleID="s50"><Data ss:Type="Number">-11.4773312</Data></Cell></Row><Row><Cell ss:StyleID="s50"><Data ss:Type="Number">371.651215</Data></Cell><Cell ss:StyleID="s50"><Data ss:Type="Number">-11.5399227</Data></Cell></Row><Row><Cell ss:StyleID="s50"><Data ss:Type="Number">373.332886</Data></Cell><Cell ss:StyleID="s50"><Data ss:Type="Number">-11.5499935</Data></Cell></Row><Row><Cell ss:StyleID="s50"><Data ss:Type="Number">375.014557</Data></Cell><Cell ss:StyleID="s50"><Data ss:Type="Number">-11.4063168</Data></Cell></Row><Row><Cell ss:StyleID="s50"><Data ss:Type="Number">376.696228</Data></Cell><Cell ss:StyleID="s50"><Data ss:Type="Number">-11.4155941</Data></Cell></Row><Row><Cell ss:StyleID="s50"><Data ss:Type="Number">378.377899</Data></Cell><Cell ss:StyleID="s50"><Data ss:Type="Number">-11.3391171</Data></Cell></Row><Row><Cell ss:StyleID="s50"><Data ss:Type="Number">380.05957</Data></Cell><Cell ss:StyleID="s50"><Data ss:Type="Number">-11.3731747</Data></Cell></Row><Row><Cell ss:StyleID="s50"><Data ss:Type="Number">381.741241</Data></Cell><Cell ss:StyleID="s50"><Data ss:Type="Number">-11.2432308</Data></Cell></Row><Row><Cell ss:StyleID="s50"><Data ss:Type="Number">383.422913</Data></Cell><Cell ss:StyleID="s50"><Data ss:Type="Number">-11.3283443</Data></Cell></Row><Row><Cell ss:StyleID="s50"><Data ss:Type="Number">385.104584</Data></Cell><Cell ss:StyleID="s50"><Data ss:Type="Number">-11.33634</Data></Cell></Row><Row><Cell ss:StyleID="s50"><Data ss:Type="Number">386.786255</Data></Cell><Cell ss:StyleID="s50"><Data ss:Type="Number">-11.3089046</Data></Cell></Row><Row><Cell ss:StyleID="s50"><Data ss:Type="Number">388.467926</Data></Cell><Cell ss:StyleID="s50"><Data ss:Type="Number">-11.2599545</Data></Cell></Row><Row><Cell ss:StyleID="s50"><Data ss:Type="Number">390.149597</Data></Cell><Cell ss:StyleID="s50"><Data ss:Type="Number">-11.334692</Data></Cell></Row><Row><Cell ss:StyleID="s50"><Data ss:Type="Number">391.831268</Data></Cell><Cell ss:StyleID="s50"><Data ss:Type="Number">-11.2550411</Data></Cell></Row><Row><Cell ss:StyleID="s50"><Data ss:Type="Number">393.512939</Data></Cell><Cell ss:StyleID="s50"><Data ss:Type="Number">-11.1773739</Data></Cell></Row><Row><Cell ss:StyleID="s50"><Data ss:Type="Number">395.194611</Data></Cell><Cell ss:StyleID="s50"><Data ss:Type="Number">-11.2309628</Data></Cell></Row><Row><Cell ss:StyleID="s50"><Data ss:Type="Number">396.876282</Data></Cell><Cell ss:StyleID="s50"><Data ss:Type="Number">-11.2074947</Data></Cell></Row><Row><Cell ss:StyleID="s50"><Data ss:Type="Number">398.557953</Data></Cell><Cell ss:StyleID="s50"><Data ss:Type="Number">-10.9477291</Data></Cell></Row><Row><Cell ss:StyleID="s50"><Data ss:Type="Number">400.239624</Data></Cell><Cell ss:StyleID="s50"><Data ss:Type="Number">-11.0771847</Data></Cell></Row><Row><Cell ss:StyleID="s50"><Data ss:Type="Number">401.921295</Data></Cell><Cell ss:StyleID="s50"><Data ss:Type="Number">-11.0538692</Data></Cell></Row><Row><Cell ss:StyleID="s50"><Data ss:Type="Number">403.602966</Data></Cell><Cell ss:StyleID="s50"><Data ss:Type="Number">-11.2008114</Data></Cell></Row><Row><Cell ss:StyleID="s50"><Data ss:Type="Number">405.284637</Data></Cell><Cell ss:StyleID="s50"><Data ss:Type="Number">-11.1802425</Data></Cell></Row><Row><Cell ss:StyleID="s50"><Data ss:Type="Number">406.966309</Data></Cell><Cell ss:StyleID="s50"><Data ss:Type="Number">-11.0523129</Data></Cell></Row><Row><Cell ss:StyleID="s50"><Data ss:Type="Number">408.64798</Data></Cell><Cell ss:StyleID="s50"><Data ss:Type="Number">-11.1322384</Data></Cell></Row><Row><Cell ss:StyleID="s50"><Data ss:Type="Number">410.329651</Data></Cell><Cell ss:StyleID="s50"><Data ss:Type="Number">-11.1791744</Data></Cell></Row><Row><Cell ss:StyleID="s50"><Data ss:Type="Number">412.011322</Data></Cell><Cell ss:StyleID="s50"><Data ss:Type="Number">-11.0807552</Data></Cell></Row><Row><Cell ss:StyleID="s50"><Data ss:Type="Number">413.692993</Data></Cell><Cell ss:StyleID="s50"><Data ss:Type="Number">-11.1300411</Data></Cell></Row><Row><Cell ss:StyleID="s50"><Data ss:Type="Number">415.374664</Data></Cell><Cell ss:StyleID="s50"><Data ss:Type="Number">-11.1980648</Data></Cell></Row><Row><Cell ss:StyleID="s50"><Data ss:Type="Number">417.056335</Data></Cell><Cell ss:StyleID="s50"><Data ss:Type="Number">-11.0885067</Data></Cell></Row><Row><Cell ss:StyleID="s50"><Data ss:Type="Number">418.738007</Data></Cell><Cell ss:StyleID="s50"><Data ss:Type="Number">-10.9871273</Data></Cell></Row><Row><Cell ss:StyleID="s50"><Data ss:Type="Number">420.419678</Data></Cell><Cell ss:StyleID="s50"><Data ss:Type="Number">-10.9502926</Data></Cell></Row><Row><Cell ss:StyleID="s50"><Data ss:Type="Number">422.101349</Data></Cell><Cell ss:StyleID="s50"><Data ss:Type="Number">-10.8530331</Data></Cell></Row><Row><Cell ss:StyleID="s50"><Data ss:Type="Number">423.78302</Data></Cell><Cell ss:StyleID="s50"><Data ss:Type="Number">-10.9234371</Data></Cell></Row><Row><Cell ss:StyleID="s50"><Data ss:Type="Number">425.464691</Data></Cell><Cell ss:StyleID="s50"><Data ss:Type="Number">-10.9165707</Data></Cell></Row><Row><Cell ss:StyleID="s50"><Data ss:Type="Number">427.146362</Data></Cell><Cell ss:StyleID="s50"><Data ss:Type="Number">-10.851263</Data></Cell></Row><Row><Cell ss:StyleID="s50"><Data ss:Type="Number">428.828033</Data></Cell><Cell ss:StyleID="s50"><Data ss:Type="Number">-10.7598629</Data></Cell></Row><Row><Cell ss:StyleID="s50"><Data ss:Type="Number">430.509705</Data></Cell><Cell ss:StyleID="s50"><Data ss:Type="Number">-10.8618221</Data></Cell></Row><Row><Cell ss:StyleID="s50"><Data ss:Type="Number">432.191376</Data></Cell><Cell ss:StyleID="s50"><Data ss:Type="Number">-10.8424129</Data></Cell></Row><Row><Cell ss:StyleID="s50"><Data ss:Type="Number">433.873047</Data></Cell><Cell ss:StyleID="s50"><Data ss:Type="Number">-10.8087521</Data></Cell></Row><Row><Cell ss:StyleID="s50"><Data ss:Type="Number">435.554718</Data></Cell><Cell ss:StyleID="s50"><Data ss:Type="Number">-10.911047</Data></Cell></Row><Row><Cell ss:StyleID="s50"><Data ss:Type="Number">437.236389</Data></Cell><Cell ss:StyleID="s50"><Data ss:Type="Number">-10.7058468</Data></Cell></Row><Row><Cell ss:StyleID="s50"><Data ss:Type="Number">438.91806</Data></Cell><Cell ss:StyleID="s50"><Data ss:Type="Number">-10.5913448</Data></Cell></Row><Row><Cell ss:StyleID="s50"><Data ss:Type="Number">440.599731</Data></Cell><Cell ss:StyleID="s50"><Data ss:Type="Number">-10.4840145</Data></Cell></Row><Row><Cell ss:StyleID="s50"><Data ss:Type="Number">442.281403</Data></Cell><Cell ss:StyleID="s50"><Data ss:Type="Number">-10.5752926</Data></Cell></Row><Row><Cell ss:StyleID="s50"><Data ss:Type="Number">443.963074</Data></Cell><Cell ss:StyleID="s50"><Data ss:Type="Number">-10.6947079</Data></Cell></Row><Row><Cell ss:StyleID="s50"><Data ss:Type="Number">445.644745</Data></Cell><Cell ss:StyleID="s50"><Data ss:Type="Number">-10.7213802</Data></Cell></Row><Row><Cell ss:StyleID="s50"><Data ss:Type="Number">447.326416</Data></Cell><Cell ss:StyleID="s50"><Data ss:Type="Number">-10.7100277</Data></Cell></Row><Row><Cell ss:StyleID="s50"><Data ss:Type="Number">449.008087</Data></Cell><Cell ss:StyleID="s50"><Data ss:Type="Number">-10.8222103</Data></Cell></Row><Row><Cell ss:StyleID="s50"><Data ss:Type="Number">450.689758</Data></Cell><Cell ss:StyleID="s50"><Data ss:Type="Number">-10.6328182</Data></Cell></Row><Row><Cell ss:StyleID="s50"><Data ss:Type="Number">452.371429</Data></Cell><Cell ss:StyleID="s50"><Data ss:Type="Number">-10.6006527</Data></Cell></Row><Row><Cell ss:StyleID="s50"><Data ss:Type="Number">454.053101</Data></Cell><Cell ss:StyleID="s50"><Data ss:Type="Number">-10.6590328</Data></Cell></Row><Row><Cell ss:StyleID="s50"><Data ss:Type="Number">455.734772</Data></Cell><Cell ss:StyleID="s50"><Data ss:Type="Number">-10.6218929</Data></Cell></Row><Row><Cell ss:StyleID="s50"><Data ss:Type="Number">457.416443</Data></Cell><Cell ss:StyleID="s50"><Data ss:Type="Number">-10.8462582</Data></Cell></Row><Row><Cell ss:StyleID="s50"><Data ss:Type="Number">459.098114</Data></Cell><Cell ss:StyleID="s50"><Data ss:Type="Number">-10.9003353</Data></Cell></Row><Row><Cell ss:StyleID="s50"><Data ss:Type="Number">460.779785</Data></Cell><Cell ss:StyleID="s50"><Data ss:Type="Number">-10.9225826</Data></Cell></Row><Row><Cell ss:StyleID="s50"><Data ss:Type="Number">462.461456</Data></Cell><Cell ss:StyleID="s50"><Data ss:Type="Number">-10.6956844</Data></Cell></Row><Row><Cell ss:StyleID="s50"><Data ss:Type="Number">464.143127</Data></Cell><Cell ss:StyleID="s50"><Data ss:Type="Number">-10.7963924</Data></Cell></Row><Row><Cell ss:StyleID="s50"><Data ss:Type="Number">465.824799</Data></Cell><Cell ss:StyleID="s50"><Data ss:Type="Number">-10.8228207</Data></Cell></Row><Row><Cell ss:StyleID="s50"><Data ss:Type="Number">467.50647</Data></Cell><Cell ss:StyleID="s50"><Data ss:Type="Number">-10.6829586</Data></Cell></Row><Row><Cell ss:StyleID="s50"><Data ss:Type="Number">469.188141</Data></Cell><Cell ss:StyleID="s50"><Data ss:Type="Number">-10.7164669</Data></Cell></Row><Row><Cell ss:StyleID="s50"><Data ss:Type="Number">470.869812</Data></Cell><Cell ss:StyleID="s50"><Data ss:Type="Number">-10.7252254</Data></Cell></Row><Row><Cell ss:StyleID="s50"><Data ss:Type="Number">472.551483</Data></Cell><Cell ss:StyleID="s50"><Data ss:Type="Number">-10.8652706</Data></Cell></Row><Row><Cell ss:StyleID="s50"><Data ss:Type="Number">474.233154</Data></Cell><Cell ss:StyleID="s50"><Data ss:Type="Number">-10.9636288</Data></Cell></Row><Row><Cell ss:StyleID="s50"><Data ss:Type="Number">475.914825</Data></Cell><Cell ss:StyleID="s50"><Data ss:Type="Number">-10.8318844</Data></Cell></Row><Row><Cell ss:StyleID="s50"><Data ss:Type="Number">477.596497</Data></Cell><Cell ss:StyleID="s50"><Data ss:Type="Number">-10.8627987</Data></Cell></Row><Row><Cell ss:StyleID="s50"><Data ss:Type="Number">479.278168</Data></Cell><Cell ss:StyleID="s50"><Data ss:Type="Number">-10.9552975</Data></Cell></Row><Row><Cell ss:StyleID="s50"><Data ss:Type="Number">480.959839</Data></Cell><Cell ss:StyleID="s50"><Data ss:Type="Number">-10.7801571</Data></Cell></Row><Row><Cell ss:StyleID="s50"><Data ss:Type="Number">482.64151</Data></Cell><Cell ss:StyleID="s50"><Data ss:Type="Number">-10.8287106</Data></Cell></Row><Row><Cell ss:StyleID="s50"><Data ss:Type="Number">484.323181</Data></Cell><Cell ss:StyleID="s50"><Data ss:Type="Number">-10.7401791</Data></Cell></Row><Row><Cell ss:StyleID="s50"><Data ss:Type="Number">486.004852</Data></Cell><Cell ss:StyleID="s50"><Data ss:Type="Number">-10.7449703</Data></Cell></Row><Row><Cell ss:StyleID="s50"><Data ss:Type="Number">487.686523</Data></Cell><Cell ss:StyleID="s50"><Data ss:Type="Number">-10.7616329</Data></Cell></Row><Row><Cell ss:StyleID="s50"><Data ss:Type="Number">489.368195</Data></Cell><Cell ss:StyleID="s50"><Data ss:Type="Number">-10.7672482</Data></Cell></Row><Row><Cell ss:StyleID="s50"><Data ss:Type="Number">491.049866</Data></Cell><Cell ss:StyleID="s50"><Data ss:Type="Number">-10.6595211</Data></Cell></Row><Row><Cell ss:StyleID="s50"><Data ss:Type="Number">492.731537</Data></Cell><Cell ss:StyleID="s50"><Data ss:Type="Number">-10.7842464</Data></Cell></Row><Row><Cell ss:StyleID="s50"><Data ss:Type="Number">494.413208</Data></Cell><Cell ss:StyleID="s50"><Data ss:Type="Number">-10.7659054</Data></Cell></Row><Row><Cell ss:StyleID="s50"><Data ss:Type="Number">496.094879</Data></Cell><Cell ss:StyleID="s50"><Data ss:Type="Number">-10.8301449</Data></Cell></Row><Row><Cell ss:StyleID="s50"><Data ss:Type="Number">497.77655</Data></Cell><Cell ss:StyleID="s50"><Data ss:Type="Number">-10.7037411</Data></Cell></Row><Row><Cell ss:StyleID="s50"><Data ss:Type="Number">499.458221</Data></Cell><Cell ss:StyleID="s50"><Data ss:Type="Number">-10.6331234</Data></Cell></Row><Row><Cell ss:StyleID="s50"><Data ss:Type="Number">501.139893</Data></Cell><Cell ss:StyleID="s50"><Data ss:Type="Number">-10.5297909</Data></Cell></Row><Row><Cell ss:StyleID="s50"><Data ss:Type="Number">502.821564</Data></Cell><Cell ss:StyleID="s50"><Data ss:Type="Number">-10.6223507</Data></Cell></Row><Row><Cell ss:StyleID="s50"><Data ss:Type="Number">504.503235</Data></Cell><Cell ss:StyleID="s50"><Data ss:Type="Number">-10.5364132</Data></Cell></Row><Row><Cell ss:StyleID="s50"><Data ss:Type="Number">506.184906</Data></Cell><Cell ss:StyleID="s50"><Data ss:Type="Number">-10.3844051</Data></Cell></Row><Row><Cell ss:StyleID="s50"><Data ss:Type="Number">507.866577</Data></Cell><Cell ss:StyleID="s50"><Data ss:Type="Number">-10.4372921</Data></Cell></Row><Row><Cell ss:StyleID="s50"><Data ss:Type="Number">509.548248</Data></Cell><Cell ss:StyleID="s50"><Data ss:Type="Number">-10.305151</Data></Cell></Row><Row><Cell ss:StyleID="s50"><Data ss:Type="Number">511.229919</Data></Cell><Cell ss:StyleID="s50"><Data ss:Type="Number">-10.4393063</Data></Cell></Row><Row><Cell ss:StyleID="s50"><Data ss:Type="Number">512.911621</Data></Cell><Cell ss:StyleID="s50"><Data ss:Type="Number">-10.4756527</Data></Cell></Row><Row><Cell ss:StyleID="s50"><Data ss:Type="Number">514.593323</Data></Cell><Cell ss:StyleID="s50"><Data ss:Type="Number">-10.3903561</Data></Cell></Row><Row><Cell ss:StyleID="s50"><Data ss:Type="Number">516.275024</Data></Cell><Cell ss:StyleID="s50"><Data ss:Type="Number">-10.4706478</Data></Cell></Row><Row><Cell ss:StyleID="s50"><Data ss:Type="Number">517.956726</Data></Cell><Cell ss:StyleID="s50"><Data ss:Type="Number">-10.3924618</Data></Cell></Row><Row><Cell ss:StyleID="s50"><Data ss:Type="Number">519.638428</Data></Cell><Cell ss:StyleID="s50"><Data ss:Type="Number">-10.4009151</Data></Cell></Row><Row><Cell ss:StyleID="s50"><Data ss:Type="Number">521.320129</Data></Cell><Cell ss:StyleID="s50"><Data ss:Type="Number">-10.4388485</Data></Cell></Row><Row><Cell ss:StyleID="s50"><Data ss:Type="Number">523.001831</Data></Cell><Cell ss:StyleID="s50"><Data ss:Type="Number">-10.5293026</Data></Cell></Row><Row><Cell ss:StyleID="s50"><Data ss:Type="Number">524.683533</Data></Cell><Cell ss:StyleID="s50"><Data ss:Type="Number">-10.4524593</Data></Cell></Row><Row><Cell ss:StyleID="s50"><Data ss:Type="Number">526.365234</Data></Cell><Cell ss:StyleID="s50"><Data ss:Type="Number">-10.3397884</Data></Cell></Row><Row><Cell ss:StyleID="s50"><Data ss:Type="Number">528.046936</Data></Cell><Cell ss:StyleID="s50"><Data ss:Type="Number">-10.2787533</Data></Cell></Row><Row><Cell ss:StyleID="s50"><Data ss:Type="Number">529.728638</Data></Cell><Cell ss:StyleID="s50"><Data ss:Type="Number">-10.3908443</Data></Cell></Row><Row><Cell ss:StyleID="s50"><Data ss:Type="Number">531.410339</Data></Cell><Cell ss:StyleID="s50"><Data ss:Type="Number">-10.2785091</Data></Cell></Row><Row><Cell ss:StyleID="s50"><Data ss:Type="Number">533.092041</Data></Cell><Cell ss:StyleID="s50"><Data ss:Type="Number">-10.3351498</Data></Cell></Row><Row><Cell ss:StyleID="s50"><Data ss:Type="Number">534.773743</Data></Cell><Cell ss:StyleID="s50"><Data ss:Type="Number">-10.3563595</Data></Cell></Row><Row><Cell ss:StyleID="s50"><Data ss:Type="Number">536.455444</Data></Cell><Cell ss:StyleID="s50"><Data ss:Type="Number">-10.2378597</Data></Cell></Row><Row><Cell ss:StyleID="s50"><Data ss:Type="Number">538.137146</Data></Cell><Cell ss:StyleID="s50"><Data ss:Type="Number">-10.265295</Data></Cell></Row><Row><Cell ss:StyleID="s50"><Data ss:Type="Number">539.818848</Data></Cell><Cell ss:StyleID="s50"><Data ss:Type="Number">-10.267828</Data></Cell></Row><Row><Cell ss:StyleID="s50"><Data ss:Type="Number">541.500549</Data></Cell><Cell ss:StyleID="s50"><Data ss:Type="Number">-10.4098873</Data></Cell></Row><Row><Cell ss:StyleID="s50"><Data ss:Type="Number">543.182251</Data></Cell><Cell ss:StyleID="s50"><Data ss:Type="Number">-10.4418392</Data></Cell></Row><Row><Cell ss:StyleID="s50"><Data ss:Type="Number">544.863953</Data></Cell><Cell ss:StyleID="s50"><Data ss:Type="Number">-10.5122433</Data></Cell></Row><Row><Cell ss:StyleID="s50"><Data ss:Type="Number">546.545654</Data></Cell><Cell ss:StyleID="s50"><Data ss:Type="Number">-10.5430965</Data></Cell></Row><Row><Cell ss:StyleID="s50"><Data ss:Type="Number">548.227356</Data></Cell><Cell ss:StyleID="s50"><Data ss:Type="Number">-10.5476437</Data></Cell></Row><Row><Cell ss:StyleID="s50"><Data ss:Type="Number">549.909058</Data></Cell><Cell ss:StyleID="s50"><Data ss:Type="Number">-10.6054745</Data></Cell></Row><Row><Cell ss:StyleID="s50"><Data ss:Type="Number">551.590759</Data></Cell><Cell ss:StyleID="s50"><Data ss:Type="Number">-10.37113</Data></Cell></Row><Row><Cell ss:StyleID="s50"><Data ss:Type="Number">553.272461</Data></Cell><Cell ss:StyleID="s50"><Data ss:Type="Number">-10.4029903</Data></Cell></Row><Row><Cell ss:StyleID="s50"><Data ss:Type="Number">554.954163</Data></Cell><Cell ss:StyleID="s50"><Data ss:Type="Number">-10.3707333</Data></Cell></Row><Row><Cell ss:StyleID="s50"><Data ss:Type="Number">556.635864</Data></Cell><Cell ss:StyleID="s50"><Data ss:Type="Number">-10.3876095</Data></Cell></Row><Row><Cell ss:StyleID="s50"><Data ss:Type="Number">558.317566</Data></Cell><Cell ss:StyleID="s50"><Data ss:Type="Number">-10.3579159</Data></Cell></Row><Row><Cell ss:StyleID="s50"><Data ss:Type="Number">559.999268</Data></Cell><Cell ss:StyleID="s50"><Data ss:Type="Number">-10.4633541</Data></Cell></Row><Row><Cell ss:StyleID="s50"><Data ss:Type="Number">561.680969</Data></Cell><Cell ss:StyleID="s50"><Data ss:Type="Number">-10.487524</Data></Cell></Row><Row><Cell ss:StyleID="s50"><Data ss:Type="Number">563.362671</Data></Cell><Cell ss:StyleID="s50"><Data ss:Type="Number">-10.3892269</Data></Cell></Row><Row><Cell ss:StyleID="s50"><Data ss:Type="Number">565.044373</Data></Cell><Cell ss:StyleID="s50"><Data ss:Type="Number">-10.5166988</Data></Cell></Row><Row><Cell ss:StyleID="s50"><Data ss:Type="Number">566.726074</Data></Cell><Cell ss:StyleID="s50"><Data ss:Type="Number">-10.4833126</Data></Cell></Row><Row><Cell ss:StyleID="s50"><Data ss:Type="Number">568.407776</Data></Cell><Cell ss:StyleID="s50"><Data ss:Type="Number">-10.4643917</Data></Cell></Row><Row><Cell ss:StyleID="s50"><Data ss:Type="Number">570.089478</Data></Cell><Cell ss:StyleID="s50"><Data ss:Type="Number">-10.3876095</Data></Cell></Row><Row><Cell ss:StyleID="s50"><Data ss:Type="Number">571.771179</Data></Cell><Cell ss:StyleID="s50"><Data ss:Type="Number">-10.322485</Data></Cell></Row><Row><Cell ss:StyleID="s50"><Data ss:Type="Number">573.452881</Data></Cell><Cell ss:StyleID="s50"><Data ss:Type="Number">-10.1309261</Data></Cell></Row><Row><Cell ss:StyleID="s50"><Data ss:Type="Number">575.134583</Data></Cell><Cell ss:StyleID="s50"><Data ss:Type="Number">-10.2127132</Data></Cell></Row><Row><Cell ss:StyleID="s50"><Data ss:Type="Number">576.816284</Data></Cell><Cell ss:StyleID="s50"><Data ss:Type="Number">-10.2707272</Data></Cell></Row><Row><Cell ss:StyleID="s50"><Data ss:Type="Number">578.497986</Data></Cell><Cell ss:StyleID="s50"><Data ss:Type="Number">-10.2060909</Data></Cell></Row><Row><Cell ss:StyleID="s50"><Data ss:Type="Number">580.179688</Data></Cell><Cell ss:StyleID="s50"><Data ss:Type="Number">-10.1780148</Data></Cell></Row><Row><Cell ss:StyleID="s50"><Data ss:Type="Number">581.861389</Data></Cell><Cell ss:StyleID="s50"><Data ss:Type="Number">-10.167181</Data></Cell></Row><Row><Cell ss:StyleID="s50"><Data ss:Type="Number">583.543091</Data></Cell><Cell ss:StyleID="s50"><Data ss:Type="Number">-10.2803707</Data></Cell></Row><Row><Cell ss:StyleID="s50"><Data ss:Type="Number">585.224792</Data></Cell><Cell ss:StyleID="s50"><Data ss:Type="Number">-10.0958309</Data></Cell></Row><Row><Cell ss:StyleID="s50"><Data ss:Type="Number">586.906494</Data></Cell><Cell ss:StyleID="s50"><Data ss:Type="Number">-10.062933</Data></Cell></Row><Row><Cell ss:StyleID="s50"><Data ss:Type="Number">588.588196</Data></Cell><Cell ss:StyleID="s50"><Data ss:Type="Number">-10.0520077</Data></Cell></Row><Row><Cell ss:StyleID="s50"><Data ss:Type="Number">590.269897</Data></Cell><Cell ss:StyleID="s50"><Data ss:Type="Number">-9.99411583</Data></Cell></Row><Row><Cell ss:StyleID="s50"><Data ss:Type="Number">591.951599</Data></Cell><Cell ss:StyleID="s50"><Data ss:Type="Number">-10.0989742</Data></Cell></Row><Row><Cell ss:StyleID="s50"><Data ss:Type="Number">593.633301</Data></Cell><Cell ss:StyleID="s50"><Data ss:Type="Number">-10.0964413</Data></Cell></Row><Row><Cell ss:StyleID="s50"><Data ss:Type="Number">595.315002</Data></Cell><Cell ss:StyleID="s50"><Data ss:Type="Number">-9.95227623</Data></Cell></Row><Row><Cell ss:StyleID="s50"><Data ss:Type="Number">596.996704</Data></Cell><Cell ss:StyleID="s50"><Data ss:Type="Number">-10.0420284</Data></Cell></Row><Row><Cell ss:StyleID="s50"><Data ss:Type="Number">598.678406</Data></Cell><Cell ss:StyleID="s50"><Data ss:Type="Number">-10.1238766</Data></Cell></Row><Row><Cell ss:StyleID="s50"><Data ss:Type="Number">600.360107</Data></Cell><Cell ss:StyleID="s50"><Data ss:Type="Number">-9.92798424</Data></Cell></Row><Row><Cell ss:StyleID="s50"><Data ss:Type="Number">602.041809</Data></Cell><Cell ss:StyleID="s50"><Data ss:Type="Number">-9.89951134</Data></Cell></Row><Row><Cell ss:StyleID="s50"><Data ss:Type="Number">603.723511</Data></Cell><Cell ss:StyleID="s50"><Data ss:Type="Number">-9.89716148</Data></Cell></Row><Row><Cell ss:StyleID="s50"><Data ss:Type="Number">605.405212</Data></Cell><Cell ss:StyleID="s50"><Data ss:Type="Number">-9.77243614</Data></Cell></Row><Row><Cell ss:StyleID="s50"><Data ss:Type="Number">607.086914</Data></Cell><Cell ss:StyleID="s50"><Data ss:Type="Number">-9.84009361</Data></Cell></Row><Row><Cell ss:StyleID="s50"><Data ss:Type="Number">608.768616</Data></Cell><Cell ss:StyleID="s50"><Data ss:Type="Number">-9.84561729</Data></Cell></Row><Row><Cell ss:StyleID="s50"><Data ss:Type="Number">610.450317</Data></Cell><Cell ss:StyleID="s50"><Data ss:Type="Number">-9.90241051</Data></Cell></Row><Row><Cell ss:StyleID="s50"><Data ss:Type="Number">612.132019</Data></Cell><Cell ss:StyleID="s50"><Data ss:Type="Number">-10.0046444</Data></Cell></Row><Row><Cell ss:StyleID="s50"><Data ss:Type="Number">613.813721</Data></Cell><Cell ss:StyleID="s50"><Data ss:Type="Number">-9.88629723</Data></Cell></Row><Row><Cell ss:StyleID="s50"><Data ss:Type="Number">615.495422</Data></Cell><Cell ss:StyleID="s50"><Data ss:Type="Number">-9.8385067</Data></Cell></Row><Row><Cell ss:StyleID="s50"><Data ss:Type="Number">617.177124</Data></Cell><Cell ss:StyleID="s50"><Data ss:Type="Number">-9.86447716</Data></Cell></Row><Row><Cell ss:StyleID="s50"><Data ss:Type="Number">618.858826</Data></Cell><Cell ss:StyleID="s50"><Data ss:Type="Number">-10.0591488</Data></Cell></Row><Row><Cell ss:StyleID="s50"><Data ss:Type="Number">620.540527</Data></Cell><Cell ss:StyleID="s50"><Data ss:Type="Number">-9.98547935</Data></Cell></Row><Row><Cell ss:StyleID="s50"><Data ss:Type="Number">622.222229</Data></Cell><Cell ss:StyleID="s50"><Data ss:Type="Number">-9.77762413</Data></Cell></Row><Row><Cell ss:StyleID="s50"><Data ss:Type="Number">623.903931</Data></Cell><Cell ss:StyleID="s50"><Data ss:Type="Number">-9.81012535</Data></Cell></Row><Row><Cell ss:StyleID="s50"><Data ss:Type="Number">625.585632</Data></Cell><Cell ss:StyleID="s50"><Data ss:Type="Number">-9.92212486</Data></Cell></Row><Row><Cell ss:StyleID="s50"><Data ss:Type="Number">627.267334</Data></Cell><Cell ss:StyleID="s50"><Data ss:Type="Number">-9.91867638</Data></Cell></Row><Row><Cell ss:StyleID="s50"><Data ss:Type="Number">628.949036</Data></Cell><Cell ss:StyleID="s50"><Data ss:Type="Number">-9.86108971</Data></Cell></Row><Row><Cell ss:StyleID="s50"><Data ss:Type="Number">630.630737</Data></Cell><Cell ss:StyleID="s50"><Data ss:Type="Number">-9.86041832</Data></Cell></Row><Row><Cell ss:StyleID="s50"><Data ss:Type="Number">632.312439</Data></Cell><Cell ss:StyleID="s50"><Data ss:Type="Number">-9.87903404</Data></Cell></Row><Row><Cell ss:StyleID="s50"><Data ss:Type="Number">633.994141</Data></Cell><Cell ss:StyleID="s50"><Data ss:Type="Number">-9.86386681</Data></Cell></Row><Row><Cell ss:StyleID="s50"><Data ss:Type="Number">635.675842</Data></Cell><Cell ss:StyleID="s50"><Data ss:Type="Number">-9.87875938</Data></Cell></Row><Row><Cell ss:StyleID="s50"><Data ss:Type="Number">637.357544</Data></Cell><Cell ss:StyleID="s50"><Data ss:Type="Number">-9.8386898</Data></Cell></Row><Row><Cell ss:StyleID="s50"><Data ss:Type="Number">639.039246</Data></Cell><Cell ss:StyleID="s50"><Data ss:Type="Number">-9.93137169</Data></Cell></Row><Row><Cell ss:StyleID="s50"><Data ss:Type="Number">640.720947</Data></Cell><Cell ss:StyleID="s50"><Data ss:Type="Number">-9.98328209</Data></Cell></Row><Row><Cell ss:StyleID="s50"><Data ss:Type="Number">642.402649</Data></Cell><Cell ss:StyleID="s50"><Data ss:Type="Number">-9.98325157</Data></Cell></Row><Row><Cell ss:StyleID="s50"><Data ss:Type="Number">644.084351</Data></Cell><Cell ss:StyleID="s50"><Data ss:Type="Number">-9.9070797</Data></Cell></Row><Row><Cell ss:StyleID="s50"><Data ss:Type="Number">645.766052</Data></Cell><Cell ss:StyleID="s50"><Data ss:Type="Number">-9.70212364</Data></Cell></Row><Row><Cell ss:StyleID="s50"><Data ss:Type="Number">647.447754</Data></Cell><Cell ss:StyleID="s50"><Data ss:Type="Number">-9.76129723</Data></Cell></Row><Row><Cell ss:StyleID="s50"><Data ss:Type="Number">649.129456</Data></Cell><Cell ss:StyleID="s50"><Data ss:Type="Number">-9.85852623</Data></Cell></Row><Row><Cell ss:StyleID="s50"><Data ss:Type="Number">650.811157</Data></Cell><Cell ss:StyleID="s50"><Data ss:Type="Number">-9.82822227</Data></Cell></Row><Row><Cell ss:StyleID="s50"><Data ss:Type="Number">652.492859</Data></Cell><Cell ss:StyleID="s50"><Data ss:Type="Number">-9.84610558</Data></Cell></Row><Row><Cell ss:StyleID="s50"><Data ss:Type="Number">654.174561</Data></Cell><Cell ss:StyleID="s50"><Data ss:Type="Number">-9.9433651</Data></Cell></Row><Row><Cell ss:StyleID="s50"><Data ss:Type="Number">655.856262</Data></Cell><Cell ss:StyleID="s50"><Data ss:Type="Number">-9.76321983</Data></Cell></Row><Row><Cell ss:StyleID="s50"><Data ss:Type="Number">657.537964</Data></Cell><Cell ss:StyleID="s50"><Data ss:Type="Number">-9.67862511</Data></Cell></Row><Row><Cell ss:StyleID="s50"><Data ss:Type="Number">659.219666</Data></Cell><Cell ss:StyleID="s50"><Data ss:Type="Number">-9.72528648</Data></Cell></Row><Row><Cell ss:StyleID="s50"><Data ss:Type="Number">660.901367</Data></Cell><Cell ss:StyleID="s50"><Data ss:Type="Number">-9.82269859</Data></Cell></Row><Row><Cell ss:StyleID="s50"><Data ss:Type="Number">662.583069</Data></Cell><Cell ss:StyleID="s50"><Data ss:Type="Number">-9.91184044</Data></Cell></Row><Row><Cell ss:StyleID="s50"><Data ss:Type="Number">664.264771</Data></Cell><Cell ss:StyleID="s50"><Data ss:Type="Number">-9.86887169</Data></Cell></Row><Row><Cell ss:StyleID="s50"><Data ss:Type="Number">665.946472</Data></Cell><Cell ss:StyleID="s50"><Data ss:Type="Number">-9.99622154</Data></Cell></Row><Row><Cell ss:StyleID="s50"><Data ss:Type="Number">667.628174</Data></Cell><Cell ss:StyleID="s50"><Data ss:Type="Number">-9.98215294</Data></Cell></Row><Row><Cell ss:StyleID="s50"><Data ss:Type="Number">669.309875</Data></Cell><Cell ss:StyleID="s50"><Data ss:Type="Number">-9.8826046</Data></Cell></Row><Row><Cell ss:StyleID="s50"><Data ss:Type="Number">670.991577</Data></Cell><Cell ss:StyleID="s50"><Data ss:Type="Number">-9.76914024</Data></Cell></Row><Row><Cell ss:StyleID="s50"><Data ss:Type="Number">672.673279</Data></Cell><Cell ss:StyleID="s50"><Data ss:Type="Number">-9.9697628</Data></Cell></Row><Row><Cell ss:StyleID="s50"><Data ss:Type="Number">674.35498</Data></Cell><Cell ss:StyleID="s50"><Data ss:Type="Number">-9.96353722</Data></Cell></Row><Row><Cell ss:StyleID="s50"><Data ss:Type="Number">676.036682</Data></Cell><Cell ss:StyleID="s50"><Data ss:Type="Number">-9.93854332</Data></Cell></Row><Row><Cell ss:StyleID="s50"><Data ss:Type="Number">677.718384</Data></Cell><Cell ss:StyleID="s50"><Data ss:Type="Number">-10.086401</Data></Cell></Row><Row><Cell ss:StyleID="s50"><Data ss:Type="Number">679.400085</Data></Cell><Cell ss:StyleID="s50"><Data ss:Type="Number">-10.1165218</Data></Cell></Row><Row><Cell ss:StyleID="s50"><Data ss:Type="Number">681.081787</Data></Cell><Cell ss:StyleID="s50"><Data ss:Type="Number">-10.0304012</Data></Cell></Row><Row><Cell ss:StyleID="s50"><Data ss:Type="Number">682.763489</Data></Cell><Cell ss:StyleID="s50"><Data ss:Type="Number">-9.94855309</Data></Cell></Row><Row><Cell ss:StyleID="s50"><Data ss:Type="Number">684.44519</Data></Cell><Cell ss:StyleID="s50"><Data ss:Type="Number">-9.95129967</Data></Cell></Row><Row><Cell ss:StyleID="s50"><Data ss:Type="Number">686.126892</Data></Cell><Cell ss:StyleID="s50"><Data ss:Type="Number">-10.0574703</Data></Cell></Row><Row><Cell ss:StyleID="s50"><Data ss:Type="Number">687.808594</Data></Cell><Cell ss:StyleID="s50"><Data ss:Type="Number">-10.0165462</Data></Cell></Row><Row><Cell ss:StyleID="s50"><Data ss:Type="Number">689.490295</Data></Cell><Cell ss:StyleID="s50"><Data ss:Type="Number">-9.9572506</Data></Cell></Row><Row><Cell ss:StyleID="s50"><Data ss:Type="Number">691.171997</Data></Cell><Cell ss:StyleID="s50"><Data ss:Type="Number">-9.85620689</Data></Cell></Row><Row><Cell ss:StyleID="s50"><Data ss:Type="Number">692.853699</Data></Cell><Cell ss:StyleID="s50"><Data ss:Type="Number">-9.89331627</Data></Cell></Row><Row><Cell ss:StyleID="s50"><Data ss:Type="Number">694.5354</Data></Cell><Cell ss:StyleID="s50"><Data ss:Type="Number">-9.85950279</Data></Cell></Row><Row><Cell ss:StyleID="s50"><Data ss:Type="Number">696.217102</Data></Cell><Cell ss:StyleID="s50"><Data ss:Type="Number">-10.0549374</Data></Cell></Row><Row><Cell ss:StyleID="s50"><Data ss:Type="Number">697.898804</Data></Cell><Cell ss:StyleID="s50"><Data ss:Type="Number">-10.0223446</Data></Cell></Row><Row><Cell ss:StyleID="s50"><Data ss:Type="Number">699.580505</Data></Cell><Cell ss:StyleID="s50"><Data ss:Type="Number">-10.0158443</Data></Cell></Row><Row><Cell ss:StyleID="s50"><Data ss:Type="Number">701.262207</Data></Cell><Cell ss:StyleID="s50"><Data ss:Type="Number">-9.94864464</Data></Cell></Row><Row><Cell ss:StyleID="s50"><Data ss:Type="Number">702.943909</Data></Cell><Cell ss:StyleID="s50"><Data ss:Type="Number">-9.9652462</Data></Cell></Row><Row><Cell ss:StyleID="s50"><Data ss:Type="Number">704.62561</Data></Cell><Cell ss:StyleID="s50"><Data ss:Type="Number">-9.89322472</Data></Cell></Row><Row><Cell ss:StyleID="s50"><Data ss:Type="Number">706.307312</Data></Cell><Cell ss:StyleID="s50"><Data ss:Type="Number">-9.98853111</Data></Cell></Row><Row><Cell ss:StyleID="s50"><Data ss:Type="Number">707.989014</Data></Cell><Cell ss:StyleID="s50"><Data ss:Type="Number">-10.0142879</Data></Cell></Row><Row><Cell ss:StyleID="s50"><Data ss:Type="Number">709.670715</Data></Cell><Cell ss:StyleID="s50"><Data ss:Type="Number">-9.94754601</Data></Cell></Row><Row><Cell ss:StyleID="s50"><Data ss:Type="Number">711.352417</Data></Cell><Cell ss:StyleID="s50"><Data ss:Type="Number">-9.80130577</Data></Cell></Row><Row><Cell ss:StyleID="s50"><Data ss:Type="Number">713.034119</Data></Cell><Cell ss:StyleID="s50"><Data ss:Type="Number">-9.97589684</Data></Cell></Row><Row><Cell ss:StyleID="s50"><Data ss:Type="Number">714.71582</Data></Cell><Cell ss:StyleID="s50"><Data ss:Type="Number">-9.86444664</Data></Cell></Row><Row><Cell ss:StyleID="s50"><Data ss:Type="Number">716.397522</Data></Cell><Cell ss:StyleID="s50"><Data ss:Type="Number">-10.0940609</Data></Cell></Row><Row><Cell ss:StyleID="s50"><Data ss:Type="Number">718.079224</Data></Cell><Cell ss:StyleID="s50"><Data ss:Type="Number">-10.0600948</Data></Cell></Row><Row><Cell ss:StyleID="s50"><Data ss:Type="Number">719.760925</Data></Cell><Cell ss:StyleID="s50"><Data ss:Type="Number">-9.98328209</Data></Cell></Row><Row><Cell ss:StyleID="s50"><Data ss:Type="Number">721.442627</Data></Cell><Cell ss:StyleID="s50"><Data ss:Type="Number">-10.0492001</Data></Cell></Row><Row><Cell ss:StyleID="s50"><Data ss:Type="Number">723.124329</Data></Cell><Cell ss:StyleID="s50"><Data ss:Type="Number">-10.0783443</Data></Cell></Row><Row><Cell ss:StyleID="s50"><Data ss:Type="Number">724.80603</Data></Cell><Cell ss:StyleID="s50"><Data ss:Type="Number">-10.0173397</Data></Cell></Row><Row><Cell ss:StyleID="s50"><Data ss:Type="Number">726.487732</Data></Cell><Cell ss:StyleID="s50"><Data ss:Type="Number">-9.94223595</Data></Cell></Row><Row><Cell ss:StyleID="s50"><Data ss:Type="Number">728.169434</Data></Cell><Cell ss:StyleID="s50"><Data ss:Type="Number">-9.98785973</Data></Cell></Row><Row><Cell ss:StyleID="s50"><Data ss:Type="Number">729.851135</Data></Cell><Cell ss:StyleID="s50"><Data ss:Type="Number">-9.85629845</Data></Cell></Row><Row><Cell ss:StyleID="s50"><Data ss:Type="Number">731.532837</Data></Cell><Cell ss:StyleID="s50"><Data ss:Type="Number">-9.84598351</Data></Cell></Row><Row><Cell ss:StyleID="s50"><Data ss:Type="Number">733.214539</Data></Cell><Cell ss:StyleID="s50"><Data ss:Type="Number">-9.85141563</Data></Cell></Row><Row><Cell ss:StyleID="s50"><Data ss:Type="Number">734.89624</Data></Cell><Cell ss:StyleID="s50"><Data ss:Type="Number">-10.0340328</Data></Cell></Row><Row><Cell ss:StyleID="s50"><Data ss:Type="Number">736.577942</Data></Cell><Cell ss:StyleID="s50"><Data ss:Type="Number">-9.93247032</Data></Cell></Row><Row><Cell ss:StyleID="s50"><Data ss:Type="Number">738.259644</Data></Cell><Cell ss:StyleID="s50"><Data ss:Type="Number">-9.95056725</Data></Cell></Row><Row><Cell ss:StyleID="s50"><Data ss:Type="Number">739.941345</Data></Cell><Cell ss:StyleID="s50"><Data ss:Type="Number">-9.87540245</Data></Cell></Row><Row><Cell ss:StyleID="s50"><Data ss:Type="Number">741.623047</Data></Cell><Cell ss:StyleID="s50"><Data ss:Type="Number">-9.89819908</Data></Cell></Row><Row><Cell ss:StyleID="s50"><Data ss:Type="Number">743.304749</Data></Cell><Cell ss:StyleID="s50"><Data ss:Type="Number">-9.91077232</Data></Cell></Row><Row><Cell ss:StyleID="s50"><Data ss:Type="Number">744.98645</Data></Cell><Cell ss:StyleID="s50"><Data ss:Type="Number">-9.96146202</Data></Cell></Row><Row><Cell ss:StyleID="s50"><Data ss:Type="Number">746.668152</Data></Cell><Cell ss:StyleID="s50"><Data ss:Type="Number">-9.91071129</Data></Cell></Row><Row><Cell ss:StyleID="s50"><Data ss:Type="Number">748.349854</Data></Cell><Cell ss:StyleID="s50"><Data ss:Type="Number">-9.8157711</Data></Cell></Row><Row><Cell ss:StyleID="s50"><Data ss:Type="Number">750.031555</Data></Cell><Cell ss:StyleID="s50"><Data ss:Type="Number">-9.9103756</Data></Cell></Row><Row><Cell ss:StyleID="s50"><Data ss:Type="Number">751.713257</Data></Cell><Cell ss:StyleID="s50"><Data ss:Type="Number">-9.80740929</Data></Cell></Row><Row><Cell ss:StyleID="s50"><Data ss:Type="Number">753.394958</Data></Cell><Cell ss:StyleID="s50"><Data ss:Type="Number">-9.96832848</Data></Cell></Row><Row><Cell ss:StyleID="s50"><Data ss:Type="Number">755.07666</Data></Cell><Cell ss:StyleID="s50"><Data ss:Type="Number">-9.82834435</Data></Cell></Row><Row><Cell ss:StyleID="s50"><Data ss:Type="Number">756.758362</Data></Cell><Cell ss:StyleID="s50"><Data ss:Type="Number">-9.90472984</Data></Cell></Row><Row><Cell ss:StyleID="s50"><Data ss:Type="Number">758.440063</Data></Cell><Cell ss:StyleID="s50"><Data ss:Type="Number">-9.73077965</Data></Cell></Row><Row><Cell ss:StyleID="s50"><Data ss:Type="Number">760.121765</Data></Cell><Cell ss:StyleID="s50"><Data ss:Type="Number">-9.86762047</Data></Cell></Row><Row><Cell ss:StyleID="s50"><Data ss:Type="Number">761.803467</Data></Cell><Cell ss:StyleID="s50"><Data ss:Type="Number">-9.75131798</Data></Cell></Row><Row><Cell ss:StyleID="s50"><Data ss:Type="Number">763.485168</Data></Cell><Cell ss:StyleID="s50"><Data ss:Type="Number">-9.81210899</Data></Cell></Row><Row><Cell ss:StyleID="s50"><Data ss:Type="Number">765.16687</Data></Cell><Cell ss:StyleID="s50"><Data ss:Type="Number">-9.83810997</Data></Cell></Row><Row><Cell ss:StyleID="s50"><Data ss:Type="Number">766.848572</Data></Cell><Cell ss:StyleID="s50"><Data ss:Type="Number">-9.81122398</Data></Cell></Row><Row><Cell ss:StyleID="s50"><Data ss:Type="Number">768.530273</Data></Cell><Cell ss:StyleID="s50"><Data ss:Type="Number">-9.80838585</Data></Cell></Row><Row><Cell ss:StyleID="s50"><Data ss:Type="Number">770.211975</Data></Cell><Cell ss:StyleID="s50"><Data ss:Type="Number">-9.78308678</Data></Cell></Row><Row><Cell ss:StyleID="s50"><Data ss:Type="Number">771.893677</Data></Cell><Cell ss:StyleID="s50"><Data ss:Type="Number">-9.88385582</Data></Cell></Row><Row><Cell ss:StyleID="s50"><Data ss:Type="Number">773.575378</Data></Cell><Cell ss:StyleID="s50"><Data ss:Type="Number">-9.75800133</Data></Cell></Row><Row><Cell ss:StyleID="s50"><Data ss:Type="Number">775.25708</Data></Cell><Cell ss:StyleID="s50"><Data ss:Type="Number">-9.67221642</Data></Cell></Row><Row><Cell ss:StyleID="s50"><Data ss:Type="Number">776.938782</Data></Cell><Cell ss:StyleID="s50"><Data ss:Type="Number">-9.8331356</Data></Cell></Row><Row><Cell ss:StyleID="s50"><Data ss:Type="Number">778.620483</Data></Cell><Cell ss:StyleID="s50"><Data ss:Type="Number">-9.76215172</Data></Cell></Row><Row><Cell ss:StyleID="s50"><Data ss:Type="Number">780.302185</Data></Cell><Cell ss:StyleID="s50"><Data ss:Type="Number">-9.76395226</Data></Cell></Row><Row><Cell ss:StyleID="s50"><Data ss:Type="Number">781.983887</Data></Cell><Cell ss:StyleID="s50"><Data ss:Type="Number">-9.80936241</Data></Cell></Row><Row><Cell ss:StyleID="s50"><Data ss:Type="Number">783.665588</Data></Cell><Cell ss:StyleID="s50"><Data ss:Type="Number">-9.83664513</Data></Cell></Row><Row><Cell ss:StyleID="s50"><Data ss:Type="Number">785.34729</Data></Cell><Cell ss:StyleID="s50"><Data ss:Type="Number">-9.76157188</Data></Cell></Row><Row><Cell ss:StyleID="s50"><Data ss:Type="Number">787.028992</Data></Cell><Cell ss:StyleID="s50"><Data ss:Type="Number">-9.85565758</Data></Cell></Row><Row><Cell ss:StyleID="s50"><Data ss:Type="Number">788.710693</Data></Cell><Cell ss:StyleID="s50"><Data ss:Type="Number">-9.79501915</Data></Cell></Row><Row><Cell ss:StyleID="s50"><Data ss:Type="Number">790.392395</Data></Cell><Cell ss:StyleID="s50"><Data ss:Type="Number">-9.59247398</Data></Cell></Row><Row><Cell ss:StyleID="s50"><Data ss:Type="Number">792.074097</Data></Cell><Cell ss:StyleID="s50"><Data ss:Type="Number">-9.65357018</Data></Cell></Row><Row><Cell ss:StyleID="s50"><Data ss:Type="Number">793.755798</Data></Cell><Cell ss:StyleID="s50"><Data ss:Type="Number">-9.69269371</Data></Cell></Row><Row><Cell ss:StyleID="s50"><Data ss:Type="Number">795.4375</Data></Cell><Cell ss:StyleID="s50"><Data ss:Type="Number">-9.61066246</Data></Cell></Row><Row><Cell ss:StyleID="s50"><Data ss:Type="Number">797.119202</Data></Cell><Cell ss:StyleID="s50"><Data ss:Type="Number">-9.61478233</Data></Cell></Row><Row><Cell ss:StyleID="s50"><Data ss:Type="Number">798.800903</Data></Cell><Cell ss:StyleID="s50"><Data ss:Type="Number">-9.64966393</Data></Cell></Row><Row><Cell ss:StyleID="s50"><Data ss:Type="Number">800.482605</Data></Cell><Cell ss:StyleID="s50"><Data ss:Type="Number">-9.7124691</Data></Cell></Row><Row><Cell ss:StyleID="s50"><Data ss:Type="Number">802.164307</Data></Cell><Cell ss:StyleID="s50"><Data ss:Type="Number">-9.67206383</Data></Cell></Row><Row><Cell ss:StyleID="s50"><Data ss:Type="Number">803.846008</Data></Cell><Cell ss:StyleID="s50"><Data ss:Type="Number">-9.66522789</Data></Cell></Row><Row><Cell ss:StyleID="s50"><Data ss:Type="Number">805.52771</Data></Cell><Cell ss:StyleID="s50"><Data ss:Type="Number">-9.68460655</Data></Cell></Row><Row><Cell ss:StyleID="s50"><Data ss:Type="Number">807.209412</Data></Cell><Cell ss:StyleID="s50"><Data ss:Type="Number">-9.73834801</Data></Cell></Row><Row><Cell ss:StyleID="s50"><Data ss:Type="Number">808.891113</Data></Cell><Cell ss:StyleID="s50"><Data ss:Type="Number">-9.66983604</Data></Cell></Row><Row><Cell ss:StyleID="s50"><Data ss:Type="Number">810.572815</Data></Cell><Cell ss:StyleID="s50"><Data ss:Type="Number">-9.57602501</Data></Cell></Row><Row><Cell ss:StyleID="s50"><Data ss:Type="Number">812.254517</Data></Cell><Cell ss:StyleID="s50"><Data ss:Type="Number">-9.66467857</Data></Cell></Row><Row><Cell ss:StyleID="s50"><Data ss:Type="Number">813.936218</Data></Cell><Cell ss:StyleID="s50"><Data ss:Type="Number">-9.68811607</Data></Cell></Row><Row><Cell ss:StyleID="s50"><Data ss:Type="Number">815.61792</Data></Cell><Cell ss:StyleID="s50"><Data ss:Type="Number">-9.71710777</Data></Cell></Row><Row><Cell ss:StyleID="s50"><Data ss:Type="Number">817.299622</Data></Cell><Cell ss:StyleID="s50"><Data ss:Type="Number">-9.75180626</Data></Cell></Row><Row><Cell ss:StyleID="s50"><Data ss:Type="Number">818.981323</Data></Cell><Cell ss:StyleID="s50"><Data ss:Type="Number">-9.81256676</Data></Cell></Row><Row><Cell ss:StyleID="s50"><Data ss:Type="Number">820.663025</Data></Cell><Cell ss:StyleID="s50"><Data ss:Type="Number">-9.69272423</Data></Cell></Row><Row><Cell ss:StyleID="s50"><Data ss:Type="Number">822.344727</Data></Cell><Cell ss:StyleID="s50"><Data ss:Type="Number">-9.7432003</Data></Cell></Row><Row><Cell ss:StyleID="s50"><Data ss:Type="Number">824.026428</Data></Cell><Cell ss:StyleID="s50"><Data ss:Type="Number">-9.76343346</Data></Cell></Row><Row><Cell ss:StyleID="s50"><Data ss:Type="Number">825.70813</Data></Cell><Cell ss:StyleID="s50"><Data ss:Type="Number">-9.78977013</Data></Cell></Row><Row><Cell ss:StyleID="s50"><Data ss:Type="Number">827.389832</Data></Cell><Cell ss:StyleID="s50"><Data ss:Type="Number">-9.8273983</Data></Cell></Row><Row><Cell ss:StyleID="s50"><Data ss:Type="Number">829.071533</Data></Cell><Cell ss:StyleID="s50"><Data ss:Type="Number">-9.58545494</Data></Cell></Row><Row><Cell ss:StyleID="s50"><Data ss:Type="Number">830.753235</Data></Cell><Cell ss:StyleID="s50"><Data ss:Type="Number">-9.61838341</Data></Cell></Row><Row><Cell ss:StyleID="s50"><Data ss:Type="Number">832.434937</Data></Cell><Cell ss:StyleID="s50"><Data ss:Type="Number">-9.70386314</Data></Cell></Row><Row><Cell ss:StyleID="s50"><Data ss:Type="Number">834.116638</Data></Cell><Cell ss:StyleID="s50"><Data ss:Type="Number">-9.81928062</Data></Cell></Row><Row><Cell ss:StyleID="s50"><Data ss:Type="Number">835.79834</Data></Cell><Cell ss:StyleID="s50"><Data ss:Type="Number">-9.75842857</Data></Cell></Row><Row><Cell ss:StyleID="s50"><Data ss:Type="Number">837.480042</Data></Cell><Cell ss:StyleID="s50"><Data ss:Type="Number">-9.72806358</Data></Cell></Row><Row><Cell ss:StyleID="s50"><Data ss:Type="Number">839.161743</Data></Cell><Cell ss:StyleID="s50"><Data ss:Type="Number">-9.78552818</Data></Cell></Row><Row><Cell ss:StyleID="s50"><Data ss:Type="Number">840.843445</Data></Cell><Cell ss:StyleID="s50"><Data ss:Type="Number">-9.86578941</Data></Cell></Row><Row><Cell ss:StyleID="s50"><Data ss:Type="Number">842.525146</Data></Cell><Cell ss:StyleID="s50"><Data ss:Type="Number">-9.8319149</Data></Cell></Row><Row><Cell ss:StyleID="s50"><Data ss:Type="Number">844.206848</Data></Cell><Cell ss:StyleID="s50"><Data ss:Type="Number">-9.97153282</Data></Cell></Row><Row><Cell ss:StyleID="s50"><Data ss:Type="Number">845.88855</Data></Cell><Cell ss:StyleID="s50"><Data ss:Type="Number">-9.93167686</Data></Cell></Row><Row><Cell ss:StyleID="s50"><Data ss:Type="Number">847.570251</Data></Cell><Cell ss:StyleID="s50"><Data ss:Type="Number">-9.93997765</Data></Cell></Row><Row><Cell ss:StyleID="s50"><Data ss:Type="Number">849.251953</Data></Cell><Cell ss:StyleID="s50"><Data ss:Type="Number">-9.97168541</Data></Cell></Row><Row><Cell ss:StyleID="s50"><Data ss:Type="Number">850.933655</Data></Cell><Cell ss:StyleID="s50"><Data ss:Type="Number">-9.85242271</Data></Cell></Row><Row><Cell ss:StyleID="s50"><Data ss:Type="Number">852.615356</Data></Cell><Cell ss:StyleID="s50"><Data ss:Type="Number">-9.80512047</Data></Cell></Row><Row><Cell ss:StyleID="s50"><Data ss:Type="Number">854.297058</Data></Cell><Cell ss:StyleID="s50"><Data ss:Type="Number">-9.91739464</Data></Cell></Row><Row><Cell ss:StyleID="s50"><Data ss:Type="Number">855.97876</Data></Cell><Cell ss:StyleID="s50"><Data ss:Type="Number">-9.82019615</Data></Cell></Row><Row><Cell ss:StyleID="s50"><Data ss:Type="Number">857.660461</Data></Cell><Cell ss:StyleID="s50"><Data ss:Type="Number">-9.80850792</Data></Cell></Row><Row><Cell ss:StyleID="s50"><Data ss:Type="Number">859.342163</Data></Cell><Cell ss:StyleID="s50"><Data ss:Type="Number">-9.84866905</Data></Cell></Row><Row><Cell ss:StyleID="s50"><Data ss:Type="Number">861.023865</Data></Cell><Cell ss:StyleID="s50"><Data ss:Type="Number">-9.9846859</Data></Cell></Row><Row><Cell ss:StyleID="s50"><Data ss:Type="Number">862.705566</Data></Cell><Cell ss:StyleID="s50"><Data ss:Type="Number">-9.81778526</Data></Cell></Row><Row><Cell ss:StyleID="s50"><Data ss:Type="Number">864.387268</Data></Cell><Cell ss:StyleID="s50"><Data ss:Type="Number">-9.85959435</Data></Cell></Row><Row><Cell ss:StyleID="s50"><Data ss:Type="Number">866.06897</Data></Cell><Cell ss:StyleID="s50"><Data ss:Type="Number">-9.87955284</Data></Cell></Row><Row><Cell ss:StyleID="s50"><Data ss:Type="Number">867.750671</Data></Cell><Cell ss:StyleID="s50"><Data ss:Type="Number">-9.83353233</Data></Cell></Row><Row><Cell ss:StyleID="s50"><Data ss:Type="Number">869.432373</Data></Cell><Cell ss:StyleID="s50"><Data ss:Type="Number">-9.72607994</Data></Cell></Row><Row><Cell ss:StyleID="s50"><Data ss:Type="Number">871.114075</Data></Cell><Cell ss:StyleID="s50"><Data ss:Type="Number">-9.80988121</Data></Cell></Row><Row><Cell ss:StyleID="s50"><Data ss:Type="Number">872.795776</Data></Cell><Cell ss:StyleID="s50"><Data ss:Type="Number">-9.79468346</Data></Cell></Row><Row><Cell ss:StyleID="s50"><Data ss:Type="Number">874.477478</Data></Cell><Cell ss:StyleID="s50"><Data ss:Type="Number">-9.82248497</Data></Cell></Row><Row><Cell ss:StyleID="s50"><Data ss:Type="Number">876.15918</Data></Cell><Cell ss:StyleID="s50"><Data ss:Type="Number">-9.88529015</Data></Cell></Row><Row><Cell ss:StyleID="s50"><Data ss:Type="Number">877.840881</Data></Cell><Cell ss:StyleID="s50"><Data ss:Type="Number">-9.91983604</Data></Cell></Row><Row><Cell ss:StyleID="s50"><Data ss:Type="Number">879.522583</Data></Cell><Cell ss:StyleID="s50"><Data ss:Type="Number">-9.90921593</Data></Cell></Row><Row><Cell ss:StyleID="s50"><Data ss:Type="Number">881.204285</Data></Cell><Cell ss:StyleID="s50"><Data ss:Type="Number">-9.97147179</Data></Cell></Row><Row><Cell ss:StyleID="s50"><Data ss:Type="Number">882.885986</Data></Cell><Cell ss:StyleID="s50"><Data ss:Type="Number">-9.75845909</Data></Cell></Row><Row><Cell ss:StyleID="s50"><Data ss:Type="Number">884.567688</Data></Cell><Cell ss:StyleID="s50"><Data ss:Type="Number">-9.86075401</Data></Cell></Row><Row><Cell ss:StyleID="s50"><Data ss:Type="Number">886.24939</Data></Cell><Cell ss:StyleID="s50"><Data ss:Type="Number">-9.78308678</Data></Cell></Row><Row><Cell ss:StyleID="s50"><Data ss:Type="Number">887.931091</Data></Cell><Cell ss:StyleID="s50"><Data ss:Type="Number">-9.6807003</Data></Cell></Row><Row><Cell ss:StyleID="s50"><Data ss:Type="Number">889.612793</Data></Cell><Cell ss:StyleID="s50"><Data ss:Type="Number">-9.58185387</Data></Cell></Row><Row><Cell ss:StyleID="s50"><Data ss:Type="Number">891.294495</Data></Cell><Cell ss:StyleID="s50"><Data ss:Type="Number">-9.78314781</Data></Cell></Row><Row><Cell ss:StyleID="s50"><Data ss:Type="Number">892.976196</Data></Cell><Cell ss:StyleID="s50"><Data ss:Type="Number">-9.6207943</Data></Cell></Row><Row><Cell ss:StyleID="s50"><Data ss:Type="Number">894.657898</Data></Cell><Cell ss:StyleID="s50"><Data ss:Type="Number">-9.5605526</Data></Cell></Row><Row><Cell ss:StyleID="s50"><Data ss:Type="Number">896.3396</Data></Cell><Cell ss:StyleID="s50"><Data ss:Type="Number">-9.58475304</Data></Cell></Row><Row><Cell ss:StyleID="s50"><Data ss:Type="Number">898.021301</Data></Cell><Cell ss:StyleID="s50"><Data ss:Type="Number">-9.56159019</Data></Cell></Row><Row><Cell ss:StyleID="s50"><Data ss:Type="Number">899.703003</Data></Cell><Cell ss:StyleID="s50"><Data ss:Type="Number">-9.51852989</Data></Cell></Row><Row><Cell ss:StyleID="s50"><Data ss:Type="Number">901.384705</Data></Cell><Cell ss:StyleID="s50"><Data ss:Type="Number">-9.4708004</Data></Cell></Row><Row><Cell ss:StyleID="s50"><Data ss:Type="Number">903.066406</Data></Cell><Cell ss:StyleID="s50"><Data ss:Type="Number">-9.60825157</Data></Cell></Row><Row><Cell ss:StyleID="s50"><Data ss:Type="Number">904.748108</Data></Cell><Cell ss:StyleID="s50"><Data ss:Type="Number">-9.52490807</Data></Cell></Row><Row><Cell ss:StyleID="s50"><Data ss:Type="Number">906.42981</Data></Cell><Cell ss:StyleID="s50"><Data ss:Type="Number">-9.52417564</Data></Cell></Row><Row><Cell ss:StyleID="s50"><Data ss:Type="Number">908.111511</Data></Cell><Cell ss:StyleID="s50"><Data ss:Type="Number">-9.52951622</Data></Cell></Row><Row><Cell ss:StyleID="s50"><Data ss:Type="Number">909.793213</Data></Cell><Cell ss:StyleID="s50"><Data ss:Type="Number">-9.47772789</Data></Cell></Row><Row><Cell ss:StyleID="s50"><Data ss:Type="Number">911.474915</Data></Cell><Cell ss:StyleID="s50"><Data ss:Type="Number">-9.47784996</Data></Cell></Row><Row><Cell ss:StyleID="s50"><Data ss:Type="Number">913.156616</Data></Cell><Cell ss:StyleID="s50"><Data ss:Type="Number">-9.49063683</Data></Cell></Row><Row><Cell ss:StyleID="s50"><Data ss:Type="Number">914.838318</Data></Cell><Cell ss:StyleID="s50"><Data ss:Type="Number">-9.56036949</Data></Cell></Row><Row><Cell ss:StyleID="s50"><Data ss:Type="Number">916.52002</Data></Cell><Cell ss:StyleID="s50"><Data ss:Type="Number">-9.48081017</Data></Cell></Row><Row><Cell ss:StyleID="s50"><Data ss:Type="Number">918.201721</Data></Cell><Cell ss:StyleID="s50"><Data ss:Type="Number">-9.48459435</Data></Cell></Row><Row><Cell ss:StyleID="s50"><Data ss:Type="Number">919.883423</Data></Cell><Cell ss:StyleID="s50"><Data ss:Type="Number">-9.57336998</Data></Cell></Row><Row><Cell ss:StyleID="s50"><Data ss:Type="Number">921.565125</Data></Cell><Cell ss:StyleID="s50"><Data ss:Type="Number">-9.5504818</Data></Cell></Row><Row><Cell ss:StyleID="s50"><Data ss:Type="Number">923.246826</Data></Cell><Cell ss:StyleID="s50"><Data ss:Type="Number">-9.51477623</Data></Cell></Row><Row><Cell ss:StyleID="s50"><Data ss:Type="Number">924.928528</Data></Cell><Cell ss:StyleID="s50"><Data ss:Type="Number">-9.50699425</Data></Cell></Row><Row><Cell ss:StyleID="s50"><Data ss:Type="Number">926.610229</Data></Cell><Cell ss:StyleID="s50"><Data ss:Type="Number">-9.49591637</Data></Cell></Row><Row><Cell ss:StyleID="s50"><Data ss:Type="Number">928.291931</Data></Cell><Cell ss:StyleID="s50"><Data ss:Type="Number">-9.52997398</Data></Cell></Row><Row><Cell ss:StyleID="s50"><Data ss:Type="Number">929.973633</Data></Cell><Cell ss:StyleID="s50"><Data ss:Type="Number">-9.47205162</Data></Cell></Row><Row><Cell ss:StyleID="s50"><Data ss:Type="Number">931.655334</Data></Cell><Cell ss:StyleID="s50"><Data ss:Type="Number">-9.44495201</Data></Cell></Row><Row><Cell ss:StyleID="s50"><Data ss:Type="Number">933.337036</Data></Cell><Cell ss:StyleID="s50"><Data ss:Type="Number">-9.41275597</Data></Cell></Row><Row><Cell ss:StyleID="s50"><Data ss:Type="Number">935.018738</Data></Cell><Cell ss:StyleID="s50"><Data ss:Type="Number">-9.35147667</Data></Cell></Row><Row><Cell ss:StyleID="s50"><Data ss:Type="Number">936.700439</Data></Cell><Cell ss:StyleID="s50"><Data ss:Type="Number">-9.31979942</Data></Cell></Row><Row><Cell ss:StyleID="s50"><Data ss:Type="Number">938.382141</Data></Cell><Cell ss:StyleID="s50"><Data ss:Type="Number">-9.22345543</Data></Cell></Row><Row><Cell ss:StyleID="s50"><Data ss:Type="Number">940.063843</Data></Cell><Cell ss:StyleID="s50"><Data ss:Type="Number">-9.24841881</Data></Cell></Row><Row><Cell ss:StyleID="s50"><Data ss:Type="Number">941.745544</Data></Cell><Cell ss:StyleID="s50"><Data ss:Type="Number">-9.11966515</Data></Cell></Row><Row><Cell ss:StyleID="s50"><Data ss:Type="Number">943.427246</Data></Cell><Cell ss:StyleID="s50"><Data ss:Type="Number">-9.23175621</Data></Cell></Row><Row><Cell ss:StyleID="s50"><Data ss:Type="Number">945.108948</Data></Cell><Cell ss:StyleID="s50"><Data ss:Type="Number">-9.29489708</Data></Cell></Row><Row><Cell ss:StyleID="s50"><Data ss:Type="Number">946.790649</Data></Cell><Cell ss:StyleID="s50"><Data ss:Type="Number">-9.24204063</Data></Cell></Row><Row><Cell ss:StyleID="s50"><Data ss:Type="Number">948.472351</Data></Cell><Cell ss:StyleID="s50"><Data ss:Type="Number">-9.32291222</Data></Cell></Row><Row><Cell ss:StyleID="s50"><Data ss:Type="Number">950.154053</Data></Cell><Cell ss:StyleID="s50"><Data ss:Type="Number">-9.30997276</Data></Cell></Row><Row><Cell ss:StyleID="s50"><Data ss:Type="Number">951.835754</Data></Cell><Cell ss:StyleID="s50"><Data ss:Type="Number">-9.30997276</Data></Cell></Row><Row><Cell ss:StyleID="s50"><Data ss:Type="Number">953.517456</Data></Cell><Cell ss:StyleID="s50"><Data ss:Type="Number">-9.29205894</Data></Cell></Row><Row><Cell ss:StyleID="s50"><Data ss:Type="Number">955.199158</Data></Cell><Cell ss:StyleID="s50"><Data ss:Type="Number">-9.30341148</Data></Cell></Row><Row><Cell ss:StyleID="s50"><Data ss:Type="Number">956.880859</Data></Cell><Cell ss:StyleID="s50"><Data ss:Type="Number">-9.25577354</Data></Cell></Row><Row><Cell ss:StyleID="s50"><Data ss:Type="Number">958.562561</Data></Cell><Cell ss:StyleID="s50"><Data ss:Type="Number">-9.3218441</Data></Cell></Row><Row><Cell ss:StyleID="s50"><Data ss:Type="Number">960.244263</Data></Cell><Cell ss:StyleID="s50"><Data ss:Type="Number">-9.24408531</Data></Cell></Row><Row><Cell ss:StyleID="s50"><Data ss:Type="Number">961.925964</Data></Cell><Cell ss:StyleID="s50"><Data ss:Type="Number">-9.25525475</Data></Cell></Row><Row><Cell ss:StyleID="s50"><Data ss:Type="Number">963.607666</Data></Cell><Cell ss:StyleID="s50"><Data ss:Type="Number">-9.18012047</Data></Cell></Row><Row><Cell ss:StyleID="s50"><Data ss:Type="Number">965.289368</Data></Cell><Cell ss:StyleID="s50"><Data ss:Type="Number">-9.23029137</Data></Cell></Row><Row><Cell ss:StyleID="s50"><Data ss:Type="Number">966.971069</Data></Cell><Cell ss:StyleID="s50"><Data ss:Type="Number">-9.1621151</Data></Cell></Row><Row><Cell ss:StyleID="s50"><Data ss:Type="Number">968.652771</Data></Cell><Cell ss:StyleID="s50"><Data ss:Type="Number">-9.18073082</Data></Cell></Row><Row><Cell ss:StyleID="s50"><Data ss:Type="Number">970.334473</Data></Cell><Cell ss:StyleID="s50"><Data ss:Type="Number">-9.15094566</Data></Cell></Row><Row><Cell ss:StyleID="s50"><Data ss:Type="Number">972.016174</Data></Cell><Cell ss:StyleID="s50"><Data ss:Type="Number">-8.99628258</Data></Cell></Row><Row><Cell ss:StyleID="s50"><Data ss:Type="Number">973.697876</Data></Cell><Cell ss:StyleID="s50"><Data ss:Type="Number">-9.15662193</Data></Cell></Row><Row><Cell ss:StyleID="s50"><Data ss:Type="Number">975.379578</Data></Cell><Cell ss:StyleID="s50"><Data ss:Type="Number">-9.05054283</Data></Cell></Row><Row><Cell ss:StyleID="s50"><Data ss:Type="Number">977.061279</Data></Cell><Cell ss:StyleID="s50"><Data ss:Type="Number">-9.0114193</Data></Cell></Row><Row><Cell ss:StyleID="s50"><Data ss:Type="Number">978.742981</Data></Cell><Cell ss:StyleID="s50"><Data ss:Type="Number">-9.18085289</Data></Cell></Row><Row><Cell ss:StyleID="s50"><Data ss:Type="Number">980.424683</Data></Cell><Cell ss:StyleID="s50"><Data ss:Type="Number">-9.12256432</Data></Cell></Row><Row><Cell ss:StyleID="s50"><Data ss:Type="Number">982.106384</Data></Cell><Cell ss:StyleID="s50"><Data ss:Type="Number">-9.05978966</Data></Cell></Row><Row><Cell ss:StyleID="s50"><Data ss:Type="Number">983.788086</Data></Cell><Cell ss:StyleID="s50"><Data ss:Type="Number">-9.20126915</Data></Cell></Row><Row><Cell ss:StyleID="s50"><Data ss:Type="Number">985.469788</Data></Cell><Cell ss:StyleID="s50"><Data ss:Type="Number">-9.24374962</Data></Cell></Row><Row><Cell ss:StyleID="s50"><Data ss:Type="Number">987.151489</Data></Cell><Cell ss:StyleID="s50"><Data ss:Type="Number">-9.11197472</Data></Cell></Row><Row><Cell ss:StyleID="s50"><Data ss:Type="Number">988.833191</Data></Cell><Cell ss:StyleID="s50"><Data ss:Type="Number">-9.0970211</Data></Cell></Row><Row><Cell ss:StyleID="s50"><Data ss:Type="Number">990.514893</Data></Cell><Cell ss:StyleID="s50"><Data ss:Type="Number">-9.04871178</Data></Cell></Row><Row><Cell ss:StyleID="s50"><Data ss:Type="Number">992.196594</Data></Cell><Cell ss:StyleID="s50"><Data ss:Type="Number">-9.07144737</Data></Cell></Row><Row><Cell ss:StyleID="s50"><Data ss:Type="Number">993.878296</Data></Cell><Cell ss:StyleID="s50"><Data ss:Type="Number">-9.19937706</Data></Cell></Row><Row><Cell ss:StyleID="s50"><Data ss:Type="Number">995.559998</Data></Cell><Cell ss:StyleID="s50"><Data ss:Type="Number">-9.12094688</Data></Cell></Row><Row><Cell ss:StyleID="s50"><Data ss:Type="Number">997.241699</Data></Cell><Cell ss:StyleID="s50"><Data ss:Type="Number">-9.07648277</Data></Cell></Row><Row><Cell ss:StyleID="s50"><Data ss:Type="Number">998.923401</Data></Cell><Cell ss:StyleID="s50"><Data ss:Type="Number">-9.08508873</Data></Cell></Row><Row><Cell ss:StyleID="s50"><Data ss:Type="Number">1000.6051</Data></Cell><Cell ss:StyleID="s50"><Data ss:Type="Number">-9.06821251</Data></Cell></Row><Row><Cell ss:StyleID="s50"><Data ss:Type="Number">1002.2868</Data></Cell><Cell ss:StyleID="s50"><Data ss:Type="Number">-9.13471031</Data></Cell></Row><Row><Cell ss:StyleID="s50"><Data ss:Type="Number">1003.96851</Data></Cell><Cell ss:StyleID="s50"><Data ss:Type="Number">-9.06702232</Data></Cell></Row><Row><Cell ss:StyleID="s50"><Data ss:Type="Number">1005.65021</Data></Cell><Cell ss:StyleID="s50"><Data ss:Type="Number">-9.08496666</Data></Cell></Row><Row><Cell ss:StyleID="s50"><Data ss:Type="Number">1007.33191</Data></Cell><Cell ss:StyleID="s50"><Data ss:Type="Number">-9.0831356</Data></Cell></Row><Row><Cell ss:StyleID="s50"><Data ss:Type="Number">1009.01361</Data></Cell><Cell ss:StyleID="s50"><Data ss:Type="Number">-9.17233849</Data></Cell></Row><Row><Cell ss:StyleID="s50"><Data ss:Type="Number">1010.69531</Data></Cell><Cell ss:StyleID="s50"><Data ss:Type="Number">-9.03632164</Data></Cell></Row><Row><Cell ss:StyleID="s50"><Data ss:Type="Number">1012.37701</Data></Cell><Cell ss:StyleID="s50"><Data ss:Type="Number">-8.94824791</Data></Cell></Row><Row><Cell ss:StyleID="s50"><Data ss:Type="Number">1014.05872</Data></Cell><Cell ss:StyleID="s50"><Data ss:Type="Number">-9.1817379</Data></Cell></Row><Row><Cell ss:StyleID="s50"><Data ss:Type="Number">1015.74042</Data></Cell><Cell ss:StyleID="s50"><Data ss:Type="Number">-9.10635948</Data></Cell></Row><Row><Cell ss:StyleID="s50"><Data ss:Type="Number">1017.42212</Data></Cell><Cell ss:StyleID="s50"><Data ss:Type="Number">-9.28088951</Data></Cell></Row><Row><Cell ss:StyleID="s50"><Data ss:Type="Number">1019.10382</Data></Cell><Cell ss:StyleID="s50"><Data ss:Type="Number">-9.33106041</Data></Cell></Row><Row><Cell ss:StyleID="s50"><Data ss:Type="Number">1020.78552</Data></Cell><Cell ss:StyleID="s50"><Data ss:Type="Number">-9.29150963</Data></Cell></Row><Row><Cell ss:StyleID="s50"><Data ss:Type="Number">1022.46722</Data></Cell><Cell ss:StyleID="s50"><Data ss:Type="Number">-9.10111046</Data></Cell></Row><Row><Cell ss:StyleID="s50"><Data ss:Type="Number">1024.14893</Data></Cell><Cell ss:StyleID="s50"><Data ss:Type="Number">-9.05911827</Data></Cell></Row><Row><Cell ss:StyleID="s50"><Data ss:Type="Number">1025.83057</Data></Cell><Cell ss:StyleID="s50"><Data ss:Type="Number">-9.1086483</Data></Cell></Row><Row><Cell ss:StyleID="s50"><Data ss:Type="Number">1027.51221</Data></Cell><Cell ss:StyleID="s50"><Data ss:Type="Number">-9.22659874</Data></Cell></Row><Row><Cell ss:StyleID="s50"><Data ss:Type="Number">1029.19385</Data></Cell><Cell ss:StyleID="s50"><Data ss:Type="Number">-9.10422325</Data></Cell></Row><Row><Cell ss:StyleID="s50"><Data ss:Type="Number">1030.87549</Data></Cell><Cell ss:StyleID="s50"><Data ss:Type="Number">-9.06235313</Data></Cell></Row><Row><Cell ss:StyleID="s50"><Data ss:Type="Number">1032.55713</Data></Cell><Cell ss:StyleID="s50"><Data ss:Type="Number">-9.17084312</Data></Cell></Row><Row><Cell ss:StyleID="s50"><Data ss:Type="Number">1034.23877</Data></Cell><Cell ss:StyleID="s50"><Data ss:Type="Number">-9.05780602</Data></Cell></Row><Row><Cell ss:StyleID="s50"><Data ss:Type="Number">1035.92041</Data></Cell><Cell ss:StyleID="s50"><Data ss:Type="Number">-8.98984337</Data></Cell></Row><Row><Cell ss:StyleID="s50"><Data ss:Type="Number">1037.60205</Data></Cell><Cell ss:StyleID="s50"><Data ss:Type="Number">-9.03128624</Data></Cell></Row><Row><Cell ss:StyleID="s50"><Data ss:Type="Number">1039.28369</Data></Cell><Cell ss:StyleID="s50"><Data ss:Type="Number">-8.97934532</Data></Cell></Row><Row><Cell ss:StyleID="s50"><Data ss:Type="Number">1040.96533</Data></Cell><Cell ss:StyleID="s50"><Data ss:Type="Number">-9.04389</Data></Cell></Row><Row><Cell ss:StyleID="s50"><Data ss:Type="Number">1042.64697</Data></Cell><Cell ss:StyleID="s50"><Data ss:Type="Number">-9.07904625</Data></Cell></Row><Row><Cell ss:StyleID="s50"><Data ss:Type="Number">1044.32861</Data></Cell><Cell ss:StyleID="s50"><Data ss:Type="Number">-9.12659264</Data></Cell></Row><Row><Cell ss:StyleID="s50"><Data ss:Type="Number">1046.01025</Data></Cell><Cell ss:StyleID="s50"><Data ss:Type="Number">-9.11176109</Data></Cell></Row><Row><Cell ss:StyleID="s50"><Data ss:Type="Number">1047.69189</Data></Cell><Cell ss:StyleID="s50"><Data ss:Type="Number">-9.24460411</Data></Cell></Row><Row><Cell ss:StyleID="s50"><Data ss:Type="Number">1049.37354</Data></Cell><Cell ss:StyleID="s50"><Data ss:Type="Number">-9.25852013</Data></Cell></Row><Row><Cell ss:StyleID="s50"><Data ss:Type="Number">1051.05518</Data></Cell><Cell ss:StyleID="s50"><Data ss:Type="Number">-9.21787071</Data></Cell></Row><Row><Cell ss:StyleID="s50"><Data ss:Type="Number">1052.73682</Data></Cell><Cell ss:StyleID="s50"><Data ss:Type="Number">-9.23523521</Data></Cell></Row><Row><Cell ss:StyleID="s50"><Data ss:Type="Number">1054.41846</Data></Cell><Cell ss:StyleID="s50"><Data ss:Type="Number">-9.20487022</Data></Cell></Row><Row><Cell ss:StyleID="s50"><Data ss:Type="Number">1056.1001</Data></Cell><Cell ss:StyleID="s50"><Data ss:Type="Number">-9.1782589</Data></Cell></Row><Row><Cell ss:StyleID="s50"><Data ss:Type="Number">1057.78174</Data></Cell><Cell ss:StyleID="s50"><Data ss:Type="Number">-9.2235775</Data></Cell></Row><Row><Cell ss:StyleID="s50"><Data ss:Type="Number">1059.46338</Data></Cell><Cell ss:StyleID="s50"><Data ss:Type="Number">-9.24765587</Data></Cell></Row><Row><Cell ss:StyleID="s50"><Data ss:Type="Number">1061.14502</Data></Cell><Cell ss:StyleID="s50"><Data ss:Type="Number">-9.21103477</Data></Cell></Row><Row><Cell ss:StyleID="s50"><Data ss:Type="Number">1062.82666</Data></Cell><Cell ss:StyleID="s50"><Data ss:Type="Number">-9.25870323</Data></Cell></Row><Row><Cell ss:StyleID="s50"><Data ss:Type="Number">1064.5083</Data></Cell><Cell ss:StyleID="s50"><Data ss:Type="Number">-9.39755821</Data></Cell></Row><Row><Cell ss:StyleID="s50"><Data ss:Type="Number">1066.18994</Data></Cell><Cell ss:StyleID="s50"><Data ss:Type="Number">-9.40353966</Data></Cell></Row><Row><Cell ss:StyleID="s50"><Data ss:Type="Number">1067.87158</Data></Cell><Cell ss:StyleID="s50"><Data ss:Type="Number">-9.33737755</Data></Cell></Row><Row><Cell ss:StyleID="s50"><Data ss:Type="Number">1069.55322</Data></Cell><Cell ss:StyleID="s50"><Data ss:Type="Number">-9.38043785</Data></Cell></Row><Row><Cell ss:StyleID="s50"><Data ss:Type="Number">1071.23486</Data></Cell><Cell ss:StyleID="s50"><Data ss:Type="Number">-9.38998985</Data></Cell></Row><Row><Cell ss:StyleID="s50"><Data ss:Type="Number">1072.9165</Data></Cell><Cell ss:StyleID="s50"><Data ss:Type="Number">-9.54141808</Data></Cell></Row><Row><Cell ss:StyleID="s50"><Data ss:Type="Number">1074.59814</Data></Cell><Cell ss:StyleID="s50"><Data ss:Type="Number">-9.4728756</Data></Cell></Row><Row><Cell ss:StyleID="s50"><Data ss:Type="Number">1076.27979</Data></Cell><Cell ss:StyleID="s50"><Data ss:Type="Number">-9.48923302</Data></Cell></Row><Row><Cell ss:StyleID="s50"><Data ss:Type="Number">1077.96143</Data></Cell><Cell ss:StyleID="s50"><Data ss:Type="Number">-9.30805016</Data></Cell></Row><Row><Cell ss:StyleID="s50"><Data ss:Type="Number">1079.64307</Data></Cell><Cell ss:StyleID="s50"><Data ss:Type="Number">-9.26453209</Data></Cell></Row><Row><Cell ss:StyleID="s50"><Data ss:Type="Number">1081.32471</Data></Cell><Cell ss:StyleID="s50"><Data ss:Type="Number">-9.27338219</Data></Cell></Row><Row><Cell ss:StyleID="s50"><Data ss:Type="Number">1083.00635</Data></Cell><Cell ss:StyleID="s50"><Data ss:Type="Number">-9.17151451</Data></Cell></Row><Row><Cell ss:StyleID="s50"><Data ss:Type="Number">1084.68799</Data></Cell><Cell ss:StyleID="s50"><Data ss:Type="Number">-9.1912899</Data></Cell></Row><Row><Cell ss:StyleID="s50"><Data ss:Type="Number">1086.36963</Data></Cell><Cell ss:StyleID="s50"><Data ss:Type="Number">-9.18066978</Data></Cell></Row><Row><Cell ss:StyleID="s50"><Data ss:Type="Number">1088.05127</Data></Cell><Cell ss:StyleID="s50"><Data ss:Type="Number">-9.34445763</Data></Cell></Row><Row><Cell ss:StyleID="s50"><Data ss:Type="Number">1089.73291</Data></Cell><Cell ss:StyleID="s50"><Data ss:Type="Number">-9.34625816</Data></Cell></Row><Row><Cell ss:StyleID="s50"><Data ss:Type="Number">1091.41455</Data></Cell><Cell ss:StyleID="s50"><Data ss:Type="Number">-9.31439781</Data></Cell></Row><Row><Cell ss:StyleID="s50"><Data ss:Type="Number">1093.09619</Data></Cell><Cell ss:StyleID="s50"><Data ss:Type="Number">-9.31625938</Data></Cell></Row><Row><Cell ss:StyleID="s50"><Data ss:Type="Number">1094.77783</Data></Cell><Cell ss:StyleID="s50"><Data ss:Type="Number">-9.26511192</Data></Cell></Row><Row><Cell ss:StyleID="s50"><Data ss:Type="Number">1096.45947</Data></Cell><Cell ss:StyleID="s50"><Data ss:Type="Number">-9.16110802</Data></Cell></Row><Row><Cell ss:StyleID="s50"><Data ss:Type="Number">1098.14111</Data></Cell><Cell ss:StyleID="s50"><Data ss:Type="Number">-9.28851891</Data></Cell></Row><Row><Cell ss:StyleID="s50"><Data ss:Type="Number">1099.82275</Data></Cell><Cell ss:StyleID="s50"><Data ss:Type="Number">-9.14676476</Data></Cell></Row><Row><Cell ss:StyleID="s50"><Data ss:Type="Number">1101.50439</Data></Cell><Cell ss:StyleID="s50"><Data ss:Type="Number">-9.17239952</Data></Cell></Row><Row><Cell ss:StyleID="s50"><Data ss:Type="Number">1103.18604</Data></Cell><Cell ss:StyleID="s50"><Data ss:Type="Number">-9.07129478</Data></Cell></Row><Row><Cell ss:StyleID="s50"><Data ss:Type="Number">1104.86768</Data></Cell><Cell ss:StyleID="s50"><Data ss:Type="Number">-9.19403648</Data></Cell></Row><Row><Cell ss:StyleID="s50"><Data ss:Type="Number">1106.54932</Data></Cell><Cell ss:StyleID="s50"><Data ss:Type="Number">-9.23734093</Data></Cell></Row><Row><Cell ss:StyleID="s50"><Data ss:Type="Number">1108.23096</Data></Cell><Cell ss:StyleID="s50"><Data ss:Type="Number">-9.02014732</Data></Cell></Row><Row><Cell ss:StyleID="s50"><Data ss:Type="Number">1109.9126</Data></Cell><Cell ss:StyleID="s50"><Data ss:Type="Number">-8.96137047</Data></Cell></Row><Row><Cell ss:StyleID="s50"><Data ss:Type="Number">1111.59424</Data></Cell><Cell ss:StyleID="s50"><Data ss:Type="Number">-8.89679527</Data></Cell></Row><Row><Cell ss:StyleID="s50"><Data ss:Type="Number">1113.27588</Data></Cell><Cell ss:StyleID="s50"><Data ss:Type="Number">-8.97711754</Data></Cell></Row><Row><Cell ss:StyleID="s50"><Data ss:Type="Number">1114.95752</Data></Cell><Cell ss:StyleID="s50"><Data ss:Type="Number">-9.14728355</Data></Cell></Row><Row><Cell ss:StyleID="s50"><Data ss:Type="Number">1116.63916</Data></Cell><Cell ss:StyleID="s50"><Data ss:Type="Number">-9.16190147</Data></Cell></Row><Row><Cell ss:StyleID="s50"><Data ss:Type="Number">1118.3208</Data></Cell><Cell ss:StyleID="s50"><Data ss:Type="Number">-9.17090416</Data></Cell></Row><Row><Cell ss:StyleID="s50"><Data ss:Type="Number">1120.00244</Data></Cell><Cell ss:StyleID="s50"><Data ss:Type="Number">-9.13962364</Data></Cell></Row><Row><Cell ss:StyleID="s50"><Data ss:Type="Number">1121.68408</Data></Cell><Cell ss:StyleID="s50"><Data ss:Type="Number">-9.08289146</Data></Cell></Row><Row><Cell ss:StyleID="s50"><Data ss:Type="Number">1123.36572</Data></Cell><Cell ss:StyleID="s50"><Data ss:Type="Number">-9.09638023</Data></Cell></Row><Row><Cell ss:StyleID="s50"><Data ss:Type="Number">1125.04736</Data></Cell><Cell ss:StyleID="s50"><Data ss:Type="Number">-9.07697105</Data></Cell></Row><Row><Cell ss:StyleID="s50"><Data ss:Type="Number">1126.729</Data></Cell><Cell ss:StyleID="s50"><Data ss:Type="Number">-9.00211143</Data></Cell></Row><Row><Cell ss:StyleID="s50"><Data ss:Type="Number">1128.41064</Data></Cell><Cell ss:StyleID="s50"><Data ss:Type="Number">-9.14829063</Data></Cell></Row><Row><Cell ss:StyleID="s50"><Data ss:Type="Number">1130.09229</Data></Cell><Cell ss:StyleID="s50"><Data ss:Type="Number">-9.18567467</Data></Cell></Row><Row><Cell ss:StyleID="s50"><Data ss:Type="Number">1131.77393</Data></Cell><Cell ss:StyleID="s50"><Data ss:Type="Number">-9.25012779</Data></Cell></Row><Row><Cell ss:StyleID="s50"><Data ss:Type="Number">1133.45557</Data></Cell><Cell ss:StyleID="s50"><Data ss:Type="Number">-9.18774986</Data></Cell></Row><Row><Cell ss:StyleID="s50"><Data ss:Type="Number">1135.13721</Data></Cell><Cell ss:StyleID="s50"><Data ss:Type="Number">-9.13681602</Data></Cell></Row><Row><Cell ss:StyleID="s50"><Data ss:Type="Number">1136.81885</Data></Cell><Cell ss:StyleID="s50"><Data ss:Type="Number">-9.17505455</Data></Cell></Row><Row><Cell ss:StyleID="s50"><Data ss:Type="Number">1138.50049</Data></Cell><Cell ss:StyleID="s50"><Data ss:Type="Number">-9.21115685</Data></Cell></Row><Row><Cell ss:StyleID="s50"><Data ss:Type="Number">1140.18213</Data></Cell><Cell ss:StyleID="s50"><Data ss:Type="Number">-9.22592735</Data></Cell></Row><Row><Cell ss:StyleID="s50"><Data ss:Type="Number">1141.86377</Data></Cell><Cell ss:StyleID="s50"><Data ss:Type="Number">-9.26251793</Data></Cell></Row><Row><Cell ss:StyleID="s50"><Data ss:Type="Number">1143.54541</Data></Cell><Cell ss:StyleID="s50"><Data ss:Type="Number">-9.22186852</Data></Cell></Row><Row><Cell ss:StyleID="s50"><Data ss:Type="Number">1145.22705</Data></Cell><Cell ss:StyleID="s50"><Data ss:Type="Number">-9.10513878</Data></Cell></Row><Row><Cell ss:StyleID="s50"><Data ss:Type="Number">1146.90869</Data></Cell><Cell ss:StyleID="s50"><Data ss:Type="Number">-9.21823692</Data></Cell></Row><Row><Cell ss:StyleID="s50"><Data ss:Type="Number">1148.59033</Data></Cell><Cell ss:StyleID="s50"><Data ss:Type="Number">-9.29556847</Data></Cell></Row><Row><Cell ss:StyleID="s50"><Data ss:Type="Number">1150.27197</Data></Cell><Cell ss:StyleID="s50"><Data ss:Type="Number">-9.26831627</Data></Cell></Row><Row><Cell ss:StyleID="s50"><Data ss:Type="Number">1151.95361</Data></Cell><Cell ss:StyleID="s50"><Data ss:Type="Number">-9.27286339</Data></Cell></Row><Row><Cell ss:StyleID="s50"><Data ss:Type="Number">1153.63525</Data></Cell><Cell ss:StyleID="s50"><Data ss:Type="Number">-9.22174644</Data></Cell></Row><Row><Cell ss:StyleID="s50"><Data ss:Type="Number">1155.31689</Data></Cell><Cell ss:StyleID="s50"><Data ss:Type="Number">-9.27158165</Data></Cell></Row><Row><Cell ss:StyleID="s50"><Data ss:Type="Number">1156.99854</Data></Cell><Cell ss:StyleID="s50"><Data ss:Type="Number">-9.29465294</Data></Cell></Row><Row><Cell ss:StyleID="s50"><Data ss:Type="Number">1158.68018</Data></Cell><Cell ss:StyleID="s50"><Data ss:Type="Number">-9.27142906</Data></Cell></Row><Row><Cell ss:StyleID="s50"><Data ss:Type="Number">1160.36182</Data></Cell><Cell ss:StyleID="s50"><Data ss:Type="Number">-9.26584435</Data></Cell></Row><Row><Cell ss:StyleID="s50"><Data ss:Type="Number">1162.04346</Data></Cell><Cell ss:StyleID="s50"><Data ss:Type="Number">-9.19574547</Data></Cell></Row><Row><Cell ss:StyleID="s50"><Data ss:Type="Number">1163.7251</Data></Cell><Cell ss:StyleID="s50"><Data ss:Type="Number">-9.1912899</Data></Cell></Row><Row><Cell ss:StyleID="s50"><Data ss:Type="Number">1165.40674</Data></Cell><Cell ss:StyleID="s50"><Data ss:Type="Number">-9.24081993</Data></Cell></Row><Row><Cell ss:StyleID="s50"><Data ss:Type="Number">1167.08838</Data></Cell><Cell ss:StyleID="s50"><Data ss:Type="Number">-9.33893394</Data></Cell></Row><Row><Cell ss:StyleID="s50"><Data ss:Type="Number">1168.77002</Data></Cell><Cell ss:StyleID="s50"><Data ss:Type="Number">-9.29150963</Data></Cell></Row><Row><Cell ss:StyleID="s50"><Data ss:Type="Number">1170.45166</Data></Cell><Cell ss:StyleID="s50"><Data ss:Type="Number">-9.2520504</Data></Cell></Row><Row><Cell ss:StyleID="s50"><Data ss:Type="Number">1172.1333</Data></Cell><Cell ss:StyleID="s50"><Data ss:Type="Number">-9.27927208</Data></Cell></Row><Row><Cell ss:StyleID="s50"><Data ss:Type="Number">1173.81494</Data></Cell><Cell ss:StyleID="s50"><Data ss:Type="Number">-9.2949276</Data></Cell></Row><Row><Cell ss:StyleID="s50"><Data ss:Type="Number">1175.49658</Data></Cell><Cell ss:StyleID="s50"><Data ss:Type="Number">-9.18530846</Data></Cell></Row><Row><Cell ss:StyleID="s50"><Data ss:Type="Number">1177.17822</Data></Cell><Cell ss:StyleID="s50"><Data ss:Type="Number">-9.25433922</Data></Cell></Row><Row><Cell ss:StyleID="s50"><Data ss:Type="Number">1178.85986</Data></Cell><Cell ss:StyleID="s50"><Data ss:Type="Number">-9.2793026</Data></Cell></Row><Row><Cell ss:StyleID="s50"><Data ss:Type="Number">1180.5415</Data></Cell><Cell ss:StyleID="s50"><Data ss:Type="Number">-9.16711998</Data></Cell></Row><Row><Cell ss:StyleID="s50"><Data ss:Type="Number">1182.22314</Data></Cell><Cell ss:StyleID="s50"><Data ss:Type="Number">-9.1025753</Data></Cell></Row><Row><Cell ss:StyleID="s50"><Data ss:Type="Number">1183.90479</Data></Cell><Cell ss:StyleID="s50"><Data ss:Type="Number">-9.23673058</Data></Cell></Row><Row><Cell ss:StyleID="s50"><Data ss:Type="Number">1185.58643</Data></Cell><Cell ss:StyleID="s50"><Data ss:Type="Number">-9.22961998</Data></Cell></Row><Row><Cell ss:StyleID="s50"><Data ss:Type="Number">1187.26807</Data></Cell><Cell ss:StyleID="s50"><Data ss:Type="Number">-9.30142784</Data></Cell></Row><Row><Cell ss:StyleID="s50"><Data ss:Type="Number">1188.94971</Data></Cell><Cell ss:StyleID="s50"><Data ss:Type="Number">-9.27423668</Data></Cell></Row><Row><Cell ss:StyleID="s50"><Data ss:Type="Number">1190.63135</Data></Cell><Cell ss:StyleID="s50"><Data ss:Type="Number">-9.16300011</Data></Cell></Row><Row><Cell ss:StyleID="s50"><Data ss:Type="Number">1192.31299</Data></Cell><Cell ss:StyleID="s50"><Data ss:Type="Number">-9.13333702</Data></Cell></Row><Row><Cell ss:StyleID="s50"><Data ss:Type="Number">1193.99463</Data></Cell><Cell ss:StyleID="s50"><Data ss:Type="Number">-9.24387169</Data></Cell></Row><Row><Cell ss:StyleID="s50"><Data ss:Type="Number">1195.67627</Data></Cell><Cell ss:StyleID="s50"><Data ss:Type="Number">-9.17435265</Data></Cell></Row><Row><Cell ss:StyleID="s50"><Data ss:Type="Number">1197.35791</Data></Cell><Cell ss:StyleID="s50"><Data ss:Type="Number">-9.29117393</Data></Cell></Row><Row><Cell ss:StyleID="s50"><Data ss:Type="Number">1199.03955</Data></Cell><Cell ss:StyleID="s50"><Data ss:Type="Number">-9.2197628</Data></Cell></Row><Row><Cell ss:StyleID="s50"><Data ss:Type="Number">1200.72119</Data></Cell><Cell ss:StyleID="s50"><Data ss:Type="Number">-9.15003014</Data></Cell></Row><Row><Cell ss:StyleID="s50"><Data ss:Type="Number">1202.40283</Data></Cell><Cell ss:StyleID="s50"><Data ss:Type="Number">-9.25903893</Data></Cell></Row><Row><Cell ss:StyleID="s50"><Data ss:Type="Number">1204.08447</Data></Cell><Cell ss:StyleID="s50"><Data ss:Type="Number">-9.3044796</Data></Cell></Row><Row><Cell ss:StyleID="s50"><Data ss:Type="Number">1205.76611</Data></Cell><Cell ss:StyleID="s50"><Data ss:Type="Number">-9.25726891</Data></Cell></Row><Row><Cell ss:StyleID="s50"><Data ss:Type="Number">1207.44775</Data></Cell><Cell ss:StyleID="s50"><Data ss:Type="Number">-9.19733238</Data></Cell></Row><Row><Cell ss:StyleID="s50"><Data ss:Type="Number">1209.12939</Data></Cell><Cell ss:StyleID="s50"><Data ss:Type="Number">-9.1711483</Data></Cell></Row><Row><Cell ss:StyleID="s50"><Data ss:Type="Number">1210.81104</Data></Cell><Cell ss:StyleID="s50"><Data ss:Type="Number">-9.21692467</Data></Cell></Row><Row><Cell ss:StyleID="s50"><Data ss:Type="Number">1212.49268</Data></Cell><Cell ss:StyleID="s50"><Data ss:Type="Number">-9.20398521</Data></Cell></Row><Row><Cell ss:StyleID="s50"><Data ss:Type="Number">1214.17432</Data></Cell><Cell ss:StyleID="s50"><Data ss:Type="Number">-9.11377525</Data></Cell></Row><Row><Cell ss:StyleID="s50"><Data ss:Type="Number">1215.85596</Data></Cell><Cell ss:StyleID="s50"><Data ss:Type="Number">-9.14099693</Data></Cell></Row><Row><Cell ss:StyleID="s50"><Data ss:Type="Number">1217.5376</Data></Cell><Cell ss:StyleID="s50"><Data ss:Type="Number">-9.03345299</Data></Cell></Row><Row><Cell ss:StyleID="s50"><Data ss:Type="Number">1219.21924</Data></Cell><Cell ss:StyleID="s50"><Data ss:Type="Number">-9.09491539</Data></Cell></Row><Row><Cell ss:StyleID="s50"><Data ss:Type="Number">1220.90088</Data></Cell><Cell ss:StyleID="s50"><Data ss:Type="Number">-9.049963</Data></Cell></Row><Row><Cell ss:StyleID="s50"><Data ss:Type="Number">1222.58252</Data></Cell><Cell ss:StyleID="s50"><Data ss:Type="Number">-9.01761436</Data></Cell></Row><Row><Cell ss:StyleID="s50"><Data ss:Type="Number">1224.26416</Data></Cell><Cell ss:StyleID="s50"><Data ss:Type="Number">-8.98550987</Data></Cell></Row><Row><Cell ss:StyleID="s50"><Data ss:Type="Number">1225.9458</Data></Cell><Cell ss:StyleID="s50"><Data ss:Type="Number">-8.94815636</Data></Cell></Row><Row><Cell ss:StyleID="s50"><Data ss:Type="Number">1227.62744</Data></Cell><Cell ss:StyleID="s50"><Data ss:Type="Number">-8.9652462</Data></Cell></Row><Row><Cell ss:StyleID="s50"><Data ss:Type="Number">1229.30908</Data></Cell><Cell ss:StyleID="s50"><Data ss:Type="Number">-8.9034481</Data></Cell></Row><Row><Cell ss:StyleID="s50"><Data ss:Type="Number">1230.99072</Data></Cell><Cell ss:StyleID="s50"><Data ss:Type="Number">-8.9307003</Data></Cell></Row><Row><Cell ss:StyleID="s50"><Data ss:Type="Number">1232.67236</Data></Cell><Cell ss:StyleID="s50"><Data ss:Type="Number">-8.80454063</Data></Cell></Row><Row><Cell ss:StyleID="s50"><Data ss:Type="Number">1234.354</Data></Cell><Cell ss:StyleID="s50"><Data ss:Type="Number">-8.97900963</Data></Cell></Row><Row><Cell ss:StyleID="s50"><Data ss:Type="Number">1236.03564</Data></Cell><Cell ss:StyleID="s50"><Data ss:Type="Number">-8.96338463</Data></Cell></Row><Row><Cell ss:StyleID="s50"><Data ss:Type="Number">1237.71729</Data></Cell><Cell ss:StyleID="s50"><Data ss:Type="Number">-8.90659142</Data></Cell></Row><Row><Cell ss:StyleID="s50"><Data ss:Type="Number">1239.39893</Data></Cell><Cell ss:StyleID="s50"><Data ss:Type="Number">-9.03793907</Data></Cell></Row><Row><Cell ss:StyleID="s50"><Data ss:Type="Number">1241.08057</Data></Cell><Cell ss:StyleID="s50"><Data ss:Type="Number">-9.0270443</Data></Cell></Row><Row><Cell ss:StyleID="s50"><Data ss:Type="Number">1242.76221</Data></Cell><Cell ss:StyleID="s50"><Data ss:Type="Number">-9.00208092</Data></Cell></Row><Row><Cell ss:StyleID="s50"><Data ss:Type="Number">1244.44385</Data></Cell><Cell ss:StyleID="s50"><Data ss:Type="Number">-8.92136192</Data></Cell></Row><Row><Cell ss:StyleID="s50"><Data ss:Type="Number">1246.12549</Data></Cell><Cell ss:StyleID="s50"><Data ss:Type="Number">-8.93164635</Data></Cell></Row><Row><Cell ss:StyleID="s50"><Data ss:Type="Number">1247.80713</Data></Cell><Cell ss:StyleID="s50"><Data ss:Type="Number">-9.00702477</Data></Cell></Row><Row><Cell ss:StyleID="s50"><Data ss:Type="Number">1249.48877</Data></Cell><Cell ss:StyleID="s50"><Data ss:Type="Number">-9.01163292</Data></Cell></Row><Row><Cell ss:StyleID="s50"><Data ss:Type="Number">1251.17041</Data></Cell><Cell ss:StyleID="s50"><Data ss:Type="Number">-8.91763878</Data></Cell></Row><Row><Cell ss:StyleID="s50"><Data ss:Type="Number">1252.85205</Data></Cell><Cell ss:StyleID="s50"><Data ss:Type="Number">-8.79950523</Data></Cell></Row><Row><Cell ss:StyleID="s50"><Data ss:Type="Number">1254.53369</Data></Cell><Cell ss:StyleID="s50"><Data ss:Type="Number">-8.91782188</Data></Cell></Row><Row><Cell ss:StyleID="s50"><Data ss:Type="Number">1256.21533</Data></Cell><Cell ss:StyleID="s50"><Data ss:Type="Number">-8.8680172</Data></Cell></Row><Row><Cell ss:StyleID="s50"><Data ss:Type="Number">1257.89697</Data></Cell><Cell ss:StyleID="s50"><Data ss:Type="Number">-8.98438072</Data></Cell></Row><Row><Cell ss:StyleID="s50"><Data ss:Type="Number">1259.57861</Data></Cell><Cell ss:StyleID="s50"><Data ss:Type="Number">-9.02750206</Data></Cell></Row><Row><Cell ss:StyleID="s50"><Data ss:Type="Number">1261.26025</Data></Cell><Cell ss:StyleID="s50"><Data ss:Type="Number">-9.07748985</Data></Cell></Row><Row><Cell ss:StyleID="s50"><Data ss:Type="Number">1262.94189</Data></Cell><Cell ss:StyleID="s50"><Data ss:Type="Number">-9.12418175</Data></Cell></Row><Row><Cell ss:StyleID="s50"><Data ss:Type="Number">1264.62354</Data></Cell><Cell ss:StyleID="s50"><Data ss:Type="Number">-8.95483971</Data></Cell></Row><Row><Cell ss:StyleID="s50"><Data ss:Type="Number">1266.30518</Data></Cell><Cell ss:StyleID="s50"><Data ss:Type="Number">-8.98953819</Data></Cell></Row><Row><Cell ss:StyleID="s50"><Data ss:Type="Number">1267.98682</Data></Cell><Cell ss:StyleID="s50"><Data ss:Type="Number">-8.97617149</Data></Cell></Row><Row><Cell ss:StyleID="s50"><Data ss:Type="Number">1269.66846</Data></Cell><Cell ss:StyleID="s50"><Data ss:Type="Number">-9.09369469</Data></Cell></Row><Row><Cell ss:StyleID="s50"><Data ss:Type="Number">1271.3501</Data></Cell><Cell ss:StyleID="s50"><Data ss:Type="Number">-9.02475548</Data></Cell></Row><Row><Cell ss:StyleID="s50"><Data ss:Type="Number">1273.03174</Data></Cell><Cell ss:StyleID="s50"><Data ss:Type="Number">-8.96164513</Data></Cell></Row><Row><Cell ss:StyleID="s50"><Data ss:Type="Number">1274.71338</Data></Cell><Cell ss:StyleID="s50"><Data ss:Type="Number">-8.90054893</Data></Cell></Row><Row><Cell ss:StyleID="s50"><Data ss:Type="Number">1276.39502</Data></Cell><Cell ss:StyleID="s50"><Data ss:Type="Number">-8.97232628</Data></Cell></Row><Row><Cell ss:StyleID="s50"><Data ss:Type="Number">1278.07666</Data></Cell><Cell ss:StyleID="s50"><Data ss:Type="Number">-8.89398766</Data></Cell></Row><Row><Cell ss:StyleID="s50"><Data ss:Type="Number">1279.7583</Data></Cell><Cell ss:StyleID="s50"><Data ss:Type="Number">-8.98398399</Data></Cell></Row><Row><Cell ss:StyleID="s50"><Data ss:Type="Number">1281.43994</Data></Cell><Cell ss:StyleID="s50"><Data ss:Type="Number">-8.92230797</Data></Cell></Row><Row><Cell ss:StyleID="s50"><Data ss:Type="Number">1283.12158</Data></Cell><Cell ss:StyleID="s50"><Data ss:Type="Number">-8.92365074</Data></Cell></Row><Row><Cell ss:StyleID="s50"><Data ss:Type="Number">1284.80322</Data></Cell><Cell ss:StyleID="s50"><Data ss:Type="Number">-8.8989315</Data></Cell></Row><Row><Cell ss:StyleID="s50"><Data ss:Type="Number">1286.48486</Data></Cell><Cell ss:StyleID="s50"><Data ss:Type="Number">-8.9581356</Data></Cell></Row><Row><Cell ss:StyleID="s50"><Data ss:Type="Number">1288.1665</Data></Cell><Cell ss:StyleID="s50"><Data ss:Type="Number">-8.91574669</Data></Cell></Row><Row><Cell ss:StyleID="s50"><Data ss:Type="Number">1289.84814</Data></Cell><Cell ss:StyleID="s50"><Data ss:Type="Number">-8.87625694</Data></Cell></Row><Row><Cell ss:StyleID="s50"><Data ss:Type="Number">1291.52979</Data></Cell><Cell ss:StyleID="s50"><Data ss:Type="Number">-8.93692589</Data></Cell></Row><Row><Cell ss:StyleID="s50"><Data ss:Type="Number">1293.21143</Data></Cell><Cell ss:StyleID="s50"><Data ss:Type="Number">-8.91763878</Data></Cell></Row><Row><Cell ss:StyleID="s50"><Data ss:Type="Number">1294.89307</Data></Cell><Cell ss:StyleID="s50"><Data ss:Type="Number">-8.83133507</Data></Cell></Row><Row><Cell ss:StyleID="s50"><Data ss:Type="Number">1296.57471</Data></Cell><Cell ss:StyleID="s50"><Data ss:Type="Number">-8.87701988</Data></Cell></Row><Row><Cell ss:StyleID="s50"><Data ss:Type="Number">1298.25635</Data></Cell><Cell ss:StyleID="s50"><Data ss:Type="Number">-8.82159996</Data></Cell></Row><Row><Cell ss:StyleID="s50"><Data ss:Type="Number">1299.93799</Data></Cell><Cell ss:StyleID="s50"><Data ss:Type="Number">-8.83054161</Data></Cell></Row><Row><Cell ss:StyleID="s50"><Data ss:Type="Number">1301.61963</Data></Cell><Cell ss:StyleID="s50"><Data ss:Type="Number">-8.8369503</Data></Cell></Row><Row><Cell ss:StyleID="s50"><Data ss:Type="Number">1303.30127</Data></Cell><Cell ss:StyleID="s50"><Data ss:Type="Number">-8.89523888</Data></Cell></Row><Row><Cell ss:StyleID="s50"><Data ss:Type="Number">1304.98291</Data></Cell><Cell ss:StyleID="s50"><Data ss:Type="Number">-8.78882408</Data></Cell></Row><Row><Cell ss:StyleID="s50"><Data ss:Type="Number">1306.66455</Data></Cell><Cell ss:StyleID="s50"><Data ss:Type="Number">-8.88245201</Data></Cell></Row><Row><Cell ss:StyleID="s50"><Data ss:Type="Number">1308.34619</Data></Cell><Cell ss:StyleID="s50"><Data ss:Type="Number">-8.87940025</Data></Cell></Row><Row><Cell ss:StyleID="s50"><Data ss:Type="Number">1310.02783</Data></Cell><Cell ss:StyleID="s50"><Data ss:Type="Number">-8.9279232</Data></Cell></Row><Row><Cell ss:StyleID="s50"><Data ss:Type="Number">1311.70947</Data></Cell><Cell ss:StyleID="s50"><Data ss:Type="Number">-8.87759972</Data></Cell></Row><Row><Cell ss:StyleID="s50"><Data ss:Type="Number">1313.39111</Data></Cell><Cell ss:StyleID="s50"><Data ss:Type="Number">-8.88947105</Data></Cell></Row><Row><Cell ss:StyleID="s50"><Data ss:Type="Number">1315.07275</Data></Cell><Cell ss:StyleID="s50"><Data ss:Type="Number">-9.05353355</Data></Cell></Row><Row><Cell ss:StyleID="s50"><Data ss:Type="Number">1316.75439</Data></Cell><Cell ss:StyleID="s50"><Data ss:Type="Number">-9.03809166</Data></Cell></Row><Row><Cell ss:StyleID="s50"><Data ss:Type="Number">1318.43604</Data></Cell><Cell ss:StyleID="s50"><Data ss:Type="Number">-8.93552208</Data></Cell></Row><Row><Cell ss:StyleID="s50"><Data ss:Type="Number">1320.11768</Data></Cell><Cell ss:StyleID="s50"><Data ss:Type="Number">-8.86673546</Data></Cell></Row><Row><Cell ss:StyleID="s50"><Data ss:Type="Number">1321.79932</Data></Cell><Cell ss:StyleID="s50"><Data ss:Type="Number">-8.7978878</Data></Cell></Row><Row><Cell ss:StyleID="s50"><Data ss:Type="Number">1323.48096</Data></Cell><Cell ss:StyleID="s50"><Data ss:Type="Number">-8.74689293</Data></Cell></Row><Row><Cell ss:StyleID="s50"><Data ss:Type="Number">1325.1626</Data></Cell><Cell ss:StyleID="s50"><Data ss:Type="Number">-8.79523277</Data></Cell></Row><Row><Cell ss:StyleID="s50"><Data ss:Type="Number">1326.84424</Data></Cell><Cell ss:StyleID="s50"><Data ss:Type="Number">-8.87875938</Data></Cell></Row><Row><Cell ss:StyleID="s50"><Data ss:Type="Number">1328.52588</Data></Cell><Cell ss:StyleID="s50"><Data ss:Type="Number">-8.84519005</Data></Cell></Row><Row><Cell ss:StyleID="s50"><Data ss:Type="Number">1330.20752</Data></Cell><Cell ss:StyleID="s50"><Data ss:Type="Number">-8.83234215</Data></Cell></Row><Row><Cell ss:StyleID="s50"><Data ss:Type="Number">1331.88916</Data></Cell><Cell ss:StyleID="s50"><Data ss:Type="Number">-8.74069786</Data></Cell></Row><Row><Cell ss:StyleID="s50"><Data ss:Type="Number">1333.5708</Data></Cell><Cell ss:StyleID="s50"><Data ss:Type="Number">-8.70645714</Data></Cell></Row><Row><Cell ss:StyleID="s50"><Data ss:Type="Number">1335.25244</Data></Cell><Cell ss:StyleID="s50"><Data ss:Type="Number">-8.66391563</Data></Cell></Row><Row><Cell ss:StyleID="s50"><Data ss:Type="Number">1336.93408</Data></Cell><Cell ss:StyleID="s50"><Data ss:Type="Number">-8.5925045</Data></Cell></Row><Row><Cell ss:StyleID="s50"><Data ss:Type="Number">1338.61572</Data></Cell><Cell ss:StyleID="s50"><Data ss:Type="Number">-8.75919151</Data></Cell></Row><Row><Cell ss:StyleID="s50"><Data ss:Type="Number">1340.29736</Data></Cell><Cell ss:StyleID="s50"><Data ss:Type="Number">-8.69745445</Data></Cell></Row><Row><Cell ss:StyleID="s50"><Data ss:Type="Number">1341.979</Data></Cell><Cell ss:StyleID="s50"><Data ss:Type="Number">-8.73013878</Data></Cell></Row><Row><Cell ss:StyleID="s50"><Data ss:Type="Number">1343.66064</Data></Cell><Cell ss:StyleID="s50"><Data ss:Type="Number">-8.71451378</Data></Cell></Row><Row><Cell ss:StyleID="s50"><Data ss:Type="Number">1345.34229</Data></Cell><Cell ss:StyleID="s50"><Data ss:Type="Number">-8.7563839</Data></Cell></Row><Row><Cell ss:StyleID="s50"><Data ss:Type="Number">1347.02393</Data></Cell><Cell ss:StyleID="s50"><Data ss:Type="Number">-8.69635582</Data></Cell></Row><Row><Cell ss:StyleID="s50"><Data ss:Type="Number">1348.70557</Data></Cell><Cell ss:StyleID="s50"><Data ss:Type="Number">-8.65173912</Data></Cell></Row><Row><Cell ss:StyleID="s50"><Data ss:Type="Number">1350.38721</Data></Cell><Cell ss:StyleID="s50"><Data ss:Type="Number">-8.68088341</Data></Cell></Row><Row><Cell ss:StyleID="s50"><Data ss:Type="Number">1352.06885</Data></Cell><Cell ss:StyleID="s50"><Data ss:Type="Number">-8.77713585</Data></Cell></Row><Row><Cell ss:StyleID="s50"><Data ss:Type="Number">1353.75049</Data></Cell><Cell ss:StyleID="s50"><Data ss:Type="Number">-8.76602745</Data></Cell></Row><Row><Cell ss:StyleID="s50"><Data ss:Type="Number">1355.43213</Data></Cell><Cell ss:StyleID="s50"><Data ss:Type="Number">-8.73135948</Data></Cell></Row><Row><Cell ss:StyleID="s50"><Data ss:Type="Number">1357.11377</Data></Cell><Cell ss:StyleID="s50"><Data ss:Type="Number">-8.78500938</Data></Cell></Row><Row><Cell ss:StyleID="s50"><Data ss:Type="Number">1358.79541</Data></Cell><Cell ss:StyleID="s50"><Data ss:Type="Number">-8.81241417</Data></Cell></Row><Row><Cell ss:StyleID="s50"><Data ss:Type="Number">1360.47705</Data></Cell><Cell ss:StyleID="s50"><Data ss:Type="Number">-8.90701866</Data></Cell></Row><Row><Cell ss:StyleID="s50"><Data ss:Type="Number">1362.15869</Data></Cell><Cell ss:StyleID="s50"><Data ss:Type="Number">-8.8798275</Data></Cell></Row><Row><Cell ss:StyleID="s50"><Data ss:Type="Number">1363.84033</Data></Cell><Cell ss:StyleID="s50"><Data ss:Type="Number">-8.77194786</Data></Cell></Row><Row><Cell ss:StyleID="s50"><Data ss:Type="Number">1365.52197</Data></Cell><Cell ss:StyleID="s50"><Data ss:Type="Number">-8.71610069</Data></Cell></Row><Row><Cell ss:StyleID="s50"><Data ss:Type="Number">1367.20361</Data></Cell><Cell ss:StyleID="s50"><Data ss:Type="Number">-8.73587608</Data></Cell></Row><Row><Cell ss:StyleID="s50"><Data ss:Type="Number">1368.88525</Data></Cell><Cell ss:StyleID="s50"><Data ss:Type="Number">-8.76016808</Data></Cell></Row><Row><Cell ss:StyleID="s50"><Data ss:Type="Number">1370.56689</Data></Cell><Cell ss:StyleID="s50"><Data ss:Type="Number">-8.7742672</Data></Cell></Row><Row><Cell ss:StyleID="s50"><Data ss:Type="Number">1372.24854</Data></Cell><Cell ss:StyleID="s50"><Data ss:Type="Number">-8.71277428</Data></Cell></Row><Row><Cell ss:StyleID="s50"><Data ss:Type="Number">1373.93018</Data></Cell><Cell ss:StyleID="s50"><Data ss:Type="Number">-8.69171715</Data></Cell></Row><Row><Cell ss:StyleID="s50"><Data ss:Type="Number">1375.61182</Data></Cell><Cell ss:StyleID="s50"><Data ss:Type="Number">-8.83707237</Data></Cell></Row><Row><Cell ss:StyleID="s50"><Data ss:Type="Number">1377.29346</Data></Cell><Cell ss:StyleID="s50"><Data ss:Type="Number">-8.88913536</Data></Cell></Row><Row><Cell ss:StyleID="s50"><Data ss:Type="Number">1378.9751</Data></Cell><Cell ss:StyleID="s50"><Data ss:Type="Number">-8.93015099</Data></Cell></Row><Row><Cell ss:StyleID="s50"><Data ss:Type="Number">1380.65674</Data></Cell><Cell ss:StyleID="s50"><Data ss:Type="Number">-8.77182579</Data></Cell></Row><Row><Cell ss:StyleID="s50"><Data ss:Type="Number">1382.33838</Data></Cell><Cell ss:StyleID="s50"><Data ss:Type="Number">-8.85730553</Data></Cell></Row><Row><Cell ss:StyleID="s50"><Data ss:Type="Number">1384.02002</Data></Cell><Cell ss:StyleID="s50"><Data ss:Type="Number">-8.83142662</Data></Cell></Row><Row><Cell ss:StyleID="s50"><Data ss:Type="Number">1385.70166</Data></Cell><Cell ss:StyleID="s50"><Data ss:Type="Number">-8.70099449</Data></Cell></Row><Row><Cell ss:StyleID="s50"><Data ss:Type="Number">1387.3833</Data></Cell><Cell ss:StyleID="s50"><Data ss:Type="Number">-8.80106163</Data></Cell></Row><Row><Cell ss:StyleID="s50"><Data ss:Type="Number">1389.06494</Data></Cell><Cell ss:StyleID="s50"><Data ss:Type="Number">-8.76224327</Data></Cell></Row><Row><Cell ss:StyleID="s50"><Data ss:Type="Number">1390.74658</Data></Cell><Cell ss:StyleID="s50"><Data ss:Type="Number">-8.81085777</Data></Cell></Row><Row><Cell ss:StyleID="s50"><Data ss:Type="Number">1392.42822</Data></Cell><Cell ss:StyleID="s50"><Data ss:Type="Number">-8.81165123</Data></Cell></Row><Row><Cell ss:StyleID="s50"><Data ss:Type="Number">1394.10986</Data></Cell><Cell ss:StyleID="s50"><Data ss:Type="Number">-8.79251671</Data></Cell></Row><Row><Cell ss:StyleID="s50"><Data ss:Type="Number">1395.7915</Data></Cell><Cell ss:StyleID="s50"><Data ss:Type="Number">-8.83447838</Data></Cell></Row><Row><Cell ss:StyleID="s50"><Data ss:Type="Number">1397.47314</Data></Cell><Cell ss:StyleID="s50"><Data ss:Type="Number">-8.74802208</Data></Cell></Row><Row><Cell ss:StyleID="s50"><Data ss:Type="Number">1399.15479</Data></Cell><Cell ss:StyleID="s50"><Data ss:Type="Number">-8.79724693</Data></Cell></Row><Row><Cell ss:StyleID="s50"><Data ss:Type="Number">1400.83643</Data></Cell><Cell ss:StyleID="s50"><Data ss:Type="Number">-8.94498253</Data></Cell></Row><Row><Cell ss:StyleID="s50"><Data ss:Type="Number">1402.51807</Data></Cell><Cell ss:StyleID="s50"><Data ss:Type="Number">-8.87595177</Data></Cell></Row><Row><Cell ss:StyleID="s50"><Data ss:Type="Number">1404.19971</Data></Cell><Cell ss:StyleID="s50"><Data ss:Type="Number">-8.71292686</Data></Cell></Row><Row><Cell ss:StyleID="s50"><Data ss:Type="Number">1405.88135</Data></Cell><Cell ss:StyleID="s50"><Data ss:Type="Number">-8.62094688</Data></Cell></Row><Row><Cell ss:StyleID="s50"><Data ss:Type="Number">1407.56299</Data></Cell><Cell ss:StyleID="s50"><Data ss:Type="Number">-8.61566734</Data></Cell></Row><Row><Cell ss:StyleID="s50"><Data ss:Type="Number">1409.24463</Data></Cell><Cell ss:StyleID="s50"><Data ss:Type="Number">-8.50855064</Data></Cell></Row><Row><Cell ss:StyleID="s50"><Data ss:Type="Number">1410.92627</Data></Cell><Cell ss:StyleID="s50"><Data ss:Type="Number">-8.69617271</Data></Cell></Row><Row><Cell ss:StyleID="s50"><Data ss:Type="Number">1412.60791</Data></Cell><Cell ss:StyleID="s50"><Data ss:Type="Number">-8.69547081</Data></Cell></Row><Row><Cell ss:StyleID="s50"><Data ss:Type="Number">1414.28955</Data></Cell><Cell ss:StyleID="s50"><Data ss:Type="Number">-8.60706139</Data></Cell></Row><Row><Cell ss:StyleID="s50"><Data ss:Type="Number">1415.97119</Data></Cell><Cell ss:StyleID="s50"><Data ss:Type="Number">-8.63510704</Data></Cell></Row><Row><Cell ss:StyleID="s50"><Data ss:Type="Number">1417.65283</Data></Cell><Cell ss:StyleID="s50"><Data ss:Type="Number">-8.72333336</Data></Cell></Row><Row><Cell ss:StyleID="s50"><Data ss:Type="Number">1419.33447</Data></Cell><Cell ss:StyleID="s50"><Data ss:Type="Number">-8.70328331</Data></Cell></Row><Row><Cell ss:StyleID="s50"><Data ss:Type="Number">1421.01611</Data></Cell><Cell ss:StyleID="s50"><Data ss:Type="Number">-8.57715416</Data></Cell></Row><Row><Cell ss:StyleID="s50"><Data ss:Type="Number">1422.69775</Data></Cell><Cell ss:StyleID="s50"><Data ss:Type="Number">-8.53757286</Data></Cell></Row><Row><Cell ss:StyleID="s50"><Data ss:Type="Number">1424.37939</Data></Cell><Cell ss:StyleID="s50"><Data ss:Type="Number">-8.66684532</Data></Cell></Row><Row><Cell ss:StyleID="s50"><Data ss:Type="Number">1426.06104</Data></Cell><Cell ss:StyleID="s50"><Data ss:Type="Number">-8.64618492</Data></Cell></Row><Row><Cell ss:StyleID="s50"><Data ss:Type="Number">1427.74268</Data></Cell><Cell ss:StyleID="s50"><Data ss:Type="Number">-8.66089439</Data></Cell></Row><Row><Cell ss:StyleID="s50"><Data ss:Type="Number">1429.42432</Data></Cell><Cell ss:StyleID="s50"><Data ss:Type="Number">-8.64679527</Data></Cell></Row><Row><Cell ss:StyleID="s50"><Data ss:Type="Number">1431.10596</Data></Cell><Cell ss:StyleID="s50"><Data ss:Type="Number">-8.64050865</Data></Cell></Row><Row><Cell ss:StyleID="s50"><Data ss:Type="Number">1432.7876</Data></Cell><Cell ss:StyleID="s50"><Data ss:Type="Number">-8.67951012</Data></Cell></Row><Row><Cell ss:StyleID="s50"><Data ss:Type="Number">1434.46924</Data></Cell><Cell ss:StyleID="s50"><Data ss:Type="Number">-8.59485435</Data></Cell></Row><Row><Cell ss:StyleID="s50"><Data ss:Type="Number">1436.15088</Data></Cell><Cell ss:StyleID="s50"><Data ss:Type="Number">-8.74655724</Data></Cell></Row><Row><Cell ss:StyleID="s50"><Data ss:Type="Number">1437.83252</Data></Cell><Cell ss:StyleID="s50"><Data ss:Type="Number">-8.64481163</Data></Cell></Row><Row><Cell ss:StyleID="s50"><Data ss:Type="Number">1439.51416</Data></Cell><Cell ss:StyleID="s50"><Data ss:Type="Number">-8.62763023</Data></Cell></Row><Row><Cell ss:StyleID="s50"><Data ss:Type="Number">1441.1958</Data></Cell><Cell ss:StyleID="s50"><Data ss:Type="Number">-8.6305294</Data></Cell></Row><Row><Cell ss:StyleID="s50"><Data ss:Type="Number">1442.87744</Data></Cell><Cell ss:StyleID="s50"><Data ss:Type="Number">-8.66553307</Data></Cell></Row><Row><Cell ss:StyleID="s50"><Data ss:Type="Number">1444.55908</Data></Cell><Cell ss:StyleID="s50"><Data ss:Type="Number">-8.7109127</Data></Cell></Row><Row><Cell ss:StyleID="s50"><Data ss:Type="Number">1446.24072</Data></Cell><Cell ss:StyleID="s50"><Data ss:Type="Number">-8.5657711</Data></Cell></Row><Row><Cell ss:StyleID="s50"><Data ss:Type="Number">1447.92236</Data></Cell><Cell ss:StyleID="s50"><Data ss:Type="Number">-8.70206261</Data></Cell></Row><Row><Cell ss:StyleID="s50"><Data ss:Type="Number">1449.604</Data></Cell><Cell ss:StyleID="s50"><Data ss:Type="Number">-8.56424522</Data></Cell></Row><Row><Cell ss:StyleID="s50"><Data ss:Type="Number">1451.28564</Data></Cell><Cell ss:StyleID="s50"><Data ss:Type="Number">-8.75873375</Data></Cell></Row><Row><Cell ss:StyleID="s50"><Data ss:Type="Number">1452.96729</Data></Cell><Cell ss:StyleID="s50"><Data ss:Type="Number">-8.64169884</Data></Cell></Row><Row><Cell ss:StyleID="s50"><Data ss:Type="Number">1454.64893</Data></Cell><Cell ss:StyleID="s50"><Data ss:Type="Number">-8.59638023</Data></Cell></Row><Row><Cell ss:StyleID="s50"><Data ss:Type="Number">1456.33057</Data></Cell><Cell ss:StyleID="s50"><Data ss:Type="Number">-8.54242516</Data></Cell></Row><Row><Cell ss:StyleID="s50"><Data ss:Type="Number">1458.01221</Data></Cell><Cell ss:StyleID="s50"><Data ss:Type="Number">-8.45364952</Data></Cell></Row><Row><Cell ss:StyleID="s50"><Data ss:Type="Number">1459.69385</Data></Cell><Cell ss:StyleID="s50"><Data ss:Type="Number">-8.45572472</Data></Cell></Row><Row><Cell ss:StyleID="s50"><Data ss:Type="Number">1461.37549</Data></Cell><Cell ss:StyleID="s50"><Data ss:Type="Number">-8.46585655</Data></Cell></Row><Row><Cell ss:StyleID="s50"><Data ss:Type="Number">1463.05713</Data></Cell><Cell ss:StyleID="s50"><Data ss:Type="Number">-8.68298912</Data></Cell></Row><Row><Cell ss:StyleID="s50"><Data ss:Type="Number">1464.73877</Data></Cell><Cell ss:StyleID="s50"><Data ss:Type="Number">-8.55386925</Data></Cell></Row><Row><Cell ss:StyleID="s50"><Data ss:Type="Number">1466.42041</Data></Cell><Cell ss:StyleID="s50"><Data ss:Type="Number">-8.47946739</Data></Cell></Row><Row><Cell ss:StyleID="s50"><Data ss:Type="Number">1468.10205</Data></Cell><Cell ss:StyleID="s50"><Data ss:Type="Number">-8.52664757</Data></Cell></Row><Row><Cell ss:StyleID="s50"><Data ss:Type="Number">1469.78369</Data></Cell><Cell ss:StyleID="s50"><Data ss:Type="Number">-8.49304771</Data></Cell></Row><Row><Cell ss:StyleID="s50"><Data ss:Type="Number">1471.46533</Data></Cell><Cell ss:StyleID="s50"><Data ss:Type="Number">-8.45496178</Data></Cell></Row><Row><Cell ss:StyleID="s50"><Data ss:Type="Number">1473.14697</Data></Cell><Cell ss:StyleID="s50"><Data ss:Type="Number">-8.57562828</Data></Cell></Row><Row><Cell ss:StyleID="s50"><Data ss:Type="Number">1474.82861</Data></Cell><Cell ss:StyleID="s50"><Data ss:Type="Number">-8.57086754</Data></Cell></Row><Row><Cell ss:StyleID="s50"><Data ss:Type="Number">1476.51025</Data></Cell><Cell ss:StyleID="s50"><Data ss:Type="Number">-8.66327477</Data></Cell></Row><Row><Cell ss:StyleID="s50"><Data ss:Type="Number">1478.19189</Data></Cell><Cell ss:StyleID="s50"><Data ss:Type="Number">-8.53549767</Data></Cell></Row><Row><Cell ss:StyleID="s50"><Data ss:Type="Number">1479.87354</Data></Cell><Cell ss:StyleID="s50"><Data ss:Type="Number">-8.55472374</Data></Cell></Row><Row><Cell ss:StyleID="s50"><Data ss:Type="Number">1481.55518</Data></Cell><Cell ss:StyleID="s50"><Data ss:Type="Number">-8.5265255</Data></Cell></Row><Row><Cell ss:StyleID="s50"><Data ss:Type="Number">1483.23682</Data></Cell><Cell ss:StyleID="s50"><Data ss:Type="Number">-8.51135826</Data></Cell></Row><Row><Cell ss:StyleID="s50"><Data ss:Type="Number">1484.91846</Data></Cell><Cell ss:StyleID="s50"><Data ss:Type="Number">-8.54331017</Data></Cell></Row><Row><Cell ss:StyleID="s50"><Data ss:Type="Number">1486.6001</Data></Cell><Cell ss:StyleID="s50"><Data ss:Type="Number">-8.54828453</Data></Cell></Row><Row><Cell ss:StyleID="s50"><Data ss:Type="Number">1488.28174</Data></Cell><Cell ss:StyleID="s50"><Data ss:Type="Number">-8.60019493</Data></Cell></Row><Row><Cell ss:StyleID="s50"><Data ss:Type="Number">1489.96338</Data></Cell><Cell ss:StyleID="s50"><Data ss:Type="Number">-8.62033653</Data></Cell></Row><Row><Cell ss:StyleID="s50"><Data ss:Type="Number">1491.64502</Data></Cell><Cell ss:StyleID="s50"><Data ss:Type="Number">-8.69522667</Data></Cell></Row><Row><Cell ss:StyleID="s50"><Data ss:Type="Number">1493.32666</Data></Cell><Cell ss:StyleID="s50"><Data ss:Type="Number">-8.70590782</Data></Cell></Row><Row><Cell ss:StyleID="s50"><Data ss:Type="Number">1495.0083</Data></Cell><Cell ss:StyleID="s50"><Data ss:Type="Number">-8.71823692</Data></Cell></Row><Row><Cell ss:StyleID="s50"><Data ss:Type="Number">1496.68994</Data></Cell><Cell ss:StyleID="s50"><Data ss:Type="Number">-8.64758873</Data></Cell></Row><Row><Cell ss:StyleID="s50"><Data ss:Type="Number">1498.37158</Data></Cell><Cell ss:StyleID="s50"><Data ss:Type="Number">-8.63757896</Data></Cell></Row><Row><Cell ss:StyleID="s50"><Data ss:Type="Number">1500.05322</Data></Cell><Cell ss:StyleID="s50"><Data ss:Type="Number">-8.57629967</Data></Cell></Row><Row><Cell ss:StyleID="s50"><Data ss:Type="Number">1501.73486</Data></Cell><Cell ss:StyleID="s50"><Data ss:Type="Number">-8.56207848</Data></Cell></Row><Row><Cell ss:StyleID="s50"><Data ss:Type="Number">1503.4165</Data></Cell><Cell ss:StyleID="s50"><Data ss:Type="Number">-8.59482384</Data></Cell></Row><Row><Cell ss:StyleID="s50"><Data ss:Type="Number">1505.09814</Data></Cell><Cell ss:StyleID="s50"><Data ss:Type="Number">-8.540411</Data></Cell></Row><Row><Cell ss:StyleID="s50"><Data ss:Type="Number">1506.77979</Data></Cell><Cell ss:StyleID="s50"><Data ss:Type="Number">-8.61356163</Data></Cell></Row><Row><Cell ss:StyleID="s50"><Data ss:Type="Number">1508.46143</Data></Cell><Cell ss:StyleID="s50"><Data ss:Type="Number">-8.73413658</Data></Cell></Row><Row><Cell ss:StyleID="s50"><Data ss:Type="Number">1510.14307</Data></Cell><Cell ss:StyleID="s50"><Data ss:Type="Number">-8.6121273</Data></Cell></Row><Row><Cell ss:StyleID="s50"><Data ss:Type="Number">1511.82471</Data></Cell><Cell ss:StyleID="s50"><Data ss:Type="Number">-8.57083702</Data></Cell></Row><Row><Cell ss:StyleID="s50"><Data ss:Type="Number">1513.50635</Data></Cell><Cell ss:StyleID="s50"><Data ss:Type="Number">-8.53333092</Data></Cell></Row><Row><Cell ss:StyleID="s50"><Data ss:Type="Number">1515.18799</Data></Cell><Cell ss:StyleID="s50"><Data ss:Type="Number">-8.47543907</Data></Cell></Row><Row><Cell ss:StyleID="s50"><Data ss:Type="Number">1516.86963</Data></Cell><Cell ss:StyleID="s50"><Data ss:Type="Number">-8.40826988</Data></Cell></Row><Row><Cell ss:StyleID="s50"><Data ss:Type="Number">1518.55127</Data></Cell><Cell ss:StyleID="s50"><Data ss:Type="Number">-8.33630943</Data></Cell></Row><Row><Cell ss:StyleID="s50"><Data ss:Type="Number">1520.23291</Data></Cell><Cell ss:StyleID="s50"><Data ss:Type="Number">-8.35873985</Data></Cell></Row><Row><Cell ss:StyleID="s50"><Data ss:Type="Number">1521.91455</Data></Cell><Cell ss:StyleID="s50"><Data ss:Type="Number">-8.3306942</Data></Cell></Row><Row><Cell ss:StyleID="s50"><Data ss:Type="Number">1523.59619</Data></Cell><Cell ss:StyleID="s50"><Data ss:Type="Number">-8.33847618</Data></Cell></Row><Row><Cell ss:StyleID="s50"><Data ss:Type="Number">1525.27783</Data></Cell><Cell ss:StyleID="s50"><Data ss:Type="Number">-8.27011681</Data></Cell></Row><Row><Cell ss:StyleID="s50"><Data ss:Type="Number">1526.95947</Data></Cell><Cell ss:StyleID="s50"><Data ss:Type="Number">-8.399786</Data></Cell></Row><Row><Cell ss:StyleID="s50"><Data ss:Type="Number">1528.64111</Data></Cell><Cell ss:StyleID="s50"><Data ss:Type="Number">-8.37933922</Data></Cell></Row><Row><Cell ss:StyleID="s50"><Data ss:Type="Number">1530.32275</Data></Cell><Cell ss:StyleID="s50"><Data ss:Type="Number">-8.38010216</Data></Cell></Row><Row><Cell ss:StyleID="s50"><Data ss:Type="Number">1532.00439</Data></Cell><Cell ss:StyleID="s50"><Data ss:Type="Number">-8.40442467</Data></Cell></Row><Row><Cell ss:StyleID="s50"><Data ss:Type="Number">1533.68604</Data></Cell><Cell ss:StyleID="s50"><Data ss:Type="Number">-8.37668419</Data></Cell></Row><Row><Cell ss:StyleID="s50"><Data ss:Type="Number">1535.36768</Data></Cell><Cell ss:StyleID="s50"><Data ss:Type="Number">-8.56998253</Data></Cell></Row><Row><Cell ss:StyleID="s50"><Data ss:Type="Number">1537.04932</Data></Cell><Cell ss:StyleID="s50"><Data ss:Type="Number">-8.40134239</Data></Cell></Row><Row><Cell ss:StyleID="s50"><Data ss:Type="Number">1538.73096</Data></Cell><Cell ss:StyleID="s50"><Data ss:Type="Number">-8.35498619</Data></Cell></Row><Row><Cell ss:StyleID="s50"><Data ss:Type="Number">1540.4126</Data></Cell><Cell ss:StyleID="s50"><Data ss:Type="Number">-8.35422325</Data></Cell></Row><Row><Cell ss:StyleID="s50"><Data ss:Type="Number">1542.09424</Data></Cell><Cell ss:StyleID="s50"><Data ss:Type="Number">-8.33395958</Data></Cell></Row><Row><Cell ss:StyleID="s50"><Data ss:Type="Number">1543.77588</Data></Cell><Cell ss:StyleID="s50"><Data ss:Type="Number">-8.35407066</Data></Cell></Row><Row><Cell ss:StyleID="s50"><Data ss:Type="Number">1545.45752</Data></Cell><Cell ss:StyleID="s50"><Data ss:Type="Number">-8.31995201</Data></Cell></Row><Row><Cell ss:StyleID="s50"><Data ss:Type="Number">1547.13916</Data></Cell><Cell ss:StyleID="s50"><Data ss:Type="Number">-8.38983727</Data></Cell></Row><Row><Cell ss:StyleID="s50"><Data ss:Type="Number">1548.8208</Data></Cell><Cell ss:StyleID="s50"><Data ss:Type="Number">-8.44611168</Data></Cell></Row><Row><Cell ss:StyleID="s50"><Data ss:Type="Number">1550.50244</Data></Cell><Cell ss:StyleID="s50"><Data ss:Type="Number">-8.30231285</Data></Cell></Row><Row><Cell ss:StyleID="s50"><Data ss:Type="Number">1552.18408</Data></Cell><Cell ss:StyleID="s50"><Data ss:Type="Number">-8.44205284</Data></Cell></Row><Row><Cell ss:StyleID="s50"><Data ss:Type="Number">1553.86572</Data></Cell><Cell ss:StyleID="s50"><Data ss:Type="Number">-8.52368736</Data></Cell></Row><Row><Cell ss:StyleID="s50"><Data ss:Type="Number">1555.54736</Data></Cell><Cell ss:StyleID="s50"><Data ss:Type="Number">-8.27539635</Data></Cell></Row><Row><Cell ss:StyleID="s50"><Data ss:Type="Number">1557.229</Data></Cell><Cell ss:StyleID="s50"><Data ss:Type="Number">-8.19882774</Data></Cell></Row><Row><Cell ss:StyleID="s50"><Data ss:Type="Number">1558.91064</Data></Cell><Cell ss:StyleID="s50"><Data ss:Type="Number">-8.24954796</Data></Cell></Row><Row><Cell ss:StyleID="s50"><Data ss:Type="Number">1560.59229</Data></Cell><Cell ss:StyleID="s50"><Data ss:Type="Number">-8.3105526</Data></Cell></Row><Row><Cell ss:StyleID="s50"><Data ss:Type="Number">1562.27393</Data></Cell><Cell ss:StyleID="s50"><Data ss:Type="Number">-8.33923912</Data></Cell></Row><Row><Cell ss:StyleID="s50"><Data ss:Type="Number">1563.95557</Data></Cell><Cell ss:StyleID="s50"><Data ss:Type="Number">-8.34280968</Data></Cell></Row><Row><Cell ss:StyleID="s50"><Data ss:Type="Number">1565.63721</Data></Cell><Cell ss:StyleID="s50"><Data ss:Type="Number">-8.43872643</Data></Cell></Row><Row><Cell ss:StyleID="s50"><Data ss:Type="Number">1567.31885</Data></Cell><Cell ss:StyleID="s50"><Data ss:Type="Number">-8.37552452</Data></Cell></Row><Row><Cell ss:StyleID="s50"><Data ss:Type="Number">1569.00049</Data></Cell><Cell ss:StyleID="s50"><Data ss:Type="Number">-8.49646568</Data></Cell></Row><Row><Cell ss:StyleID="s50"><Data ss:Type="Number">1570.68213</Data></Cell><Cell ss:StyleID="s50"><Data ss:Type="Number">-8.44940758</Data></Cell></Row><Row><Cell ss:StyleID="s50"><Data ss:Type="Number">1572.36377</Data></Cell><Cell ss:StyleID="s50"><Data ss:Type="Number">-8.48013878</Data></Cell></Row><Row><Cell ss:StyleID="s50"><Data ss:Type="Number">1574.04541</Data></Cell><Cell ss:StyleID="s50"><Data ss:Type="Number">-8.51700401</Data></Cell></Row><Row><Cell ss:StyleID="s50"><Data ss:Type="Number">1575.72705</Data></Cell><Cell ss:StyleID="s50"><Data ss:Type="Number">-8.46198082</Data></Cell></Row><Row><Cell ss:StyleID="s50"><Data ss:Type="Number">1577.40869</Data></Cell><Cell ss:StyleID="s50"><Data ss:Type="Number">-8.33685875</Data></Cell></Row><Row><Cell ss:StyleID="s50"><Data ss:Type="Number">1579.09033</Data></Cell><Cell ss:StyleID="s50"><Data ss:Type="Number">-8.27869225</Data></Cell></Row><Row><Cell ss:StyleID="s50"><Data ss:Type="Number">1580.77197</Data></Cell><Cell ss:StyleID="s50"><Data ss:Type="Number">-8.3635006</Data></Cell></Row><Row><Cell ss:StyleID="s50"><Data ss:Type="Number">1582.45361</Data></Cell><Cell ss:StyleID="s50"><Data ss:Type="Number">-8.34519005</Data></Cell></Row><Row><Cell ss:StyleID="s50"><Data ss:Type="Number">1584.13525</Data></Cell><Cell ss:StyleID="s50"><Data ss:Type="Number">-8.24365807</Data></Cell></Row><Row><Cell ss:StyleID="s50"><Data ss:Type="Number">1585.81689</Data></Cell><Cell ss:StyleID="s50"><Data ss:Type="Number">-8.203619</Data></Cell></Row><Row><Cell ss:StyleID="s50"><Data ss:Type="Number">1587.49854</Data></Cell><Cell ss:StyleID="s50"><Data ss:Type="Number">-8.31244469</Data></Cell></Row><Row><Cell ss:StyleID="s50"><Data ss:Type="Number">1589.18018</Data></Cell><Cell ss:StyleID="s50"><Data ss:Type="Number">-8.39670372</Data></Cell></Row><Row><Cell ss:StyleID="s50"><Data ss:Type="Number">1590.86182</Data></Cell><Cell ss:StyleID="s50"><Data ss:Type="Number">-8.3440609</Data></Cell></Row><Row><Cell ss:StyleID="s50"><Data ss:Type="Number">1592.54346</Data></Cell><Cell ss:StyleID="s50"><Data ss:Type="Number">-8.36554527</Data></Cell></Row><Row><Cell ss:StyleID="s50"><Data ss:Type="Number">1594.2251</Data></Cell><Cell ss:StyleID="s50"><Data ss:Type="Number">-8.41538048</Data></Cell></Row><Row><Cell ss:StyleID="s50"><Data ss:Type="Number">1595.90674</Data></Cell><Cell ss:StyleID="s50"><Data ss:Type="Number">-8.36673546</Data></Cell></Row><Row><Cell ss:StyleID="s50"><Data ss:Type="Number">1597.58838</Data></Cell><Cell ss:StyleID="s50"><Data ss:Type="Number">-8.24484825</Data></Cell></Row><Row><Cell ss:StyleID="s50"><Data ss:Type="Number">1599.27002</Data></Cell><Cell ss:StyleID="s50"><Data ss:Type="Number">-8.375494</Data></Cell></Row><Row><Cell ss:StyleID="s50"><Data ss:Type="Number">1600.95166</Data></Cell><Cell ss:StyleID="s50"><Data ss:Type="Number">-8.50095177</Data></Cell></Row><Row><Cell ss:StyleID="s50"><Data ss:Type="Number">1602.6333</Data></Cell><Cell ss:StyleID="s50"><Data ss:Type="Number">-8.39536095</Data></Cell></Row><Row><Cell ss:StyleID="s50"><Data ss:Type="Number">1604.31494</Data></Cell><Cell ss:StyleID="s50"><Data ss:Type="Number">-8.43817711</Data></Cell></Row><Row><Cell ss:StyleID="s50"><Data ss:Type="Number">1605.99658</Data></Cell><Cell ss:StyleID="s50"><Data ss:Type="Number">-8.4659481</Data></Cell></Row><Row><Cell ss:StyleID="s50"><Data ss:Type="Number">1607.67822</Data></Cell><Cell ss:StyleID="s50"><Data ss:Type="Number">-8.43497276</Data></Cell></Row><Row><Cell ss:StyleID="s50"><Data ss:Type="Number">1609.35986</Data></Cell><Cell ss:StyleID="s50"><Data ss:Type="Number">-8.4558773</Data></Cell></Row><Row><Cell ss:StyleID="s50"><Data ss:Type="Number">1611.0415</Data></Cell><Cell ss:StyleID="s50"><Data ss:Type="Number">-8.58951378</Data></Cell></Row><Row><Cell ss:StyleID="s50"><Data ss:Type="Number">1612.72314</Data></Cell><Cell ss:StyleID="s50"><Data ss:Type="Number">-8.56470299</Data></Cell></Row><Row><Cell ss:StyleID="s50"><Data ss:Type="Number">1614.40479</Data></Cell><Cell ss:StyleID="s50"><Data ss:Type="Number">-8.57355309</Data></Cell></Row><Row><Cell ss:StyleID="s50"><Data ss:Type="Number">1616.08643</Data></Cell><Cell ss:StyleID="s50"><Data ss:Type="Number">-8.56030846</Data></Cell></Row><Row><Cell ss:StyleID="s50"><Data ss:Type="Number">1617.76807</Data></Cell><Cell ss:StyleID="s50"><Data ss:Type="Number">-8.54031944</Data></Cell></Row><Row><Cell ss:StyleID="s50"><Data ss:Type="Number">1619.44971</Data></Cell><Cell ss:StyleID="s50"><Data ss:Type="Number">-8.52847862</Data></Cell></Row><Row><Cell ss:StyleID="s50"><Data ss:Type="Number">1621.13135</Data></Cell><Cell ss:StyleID="s50"><Data ss:Type="Number">-8.65472984</Data></Cell></Row><Row><Cell ss:StyleID="s50"><Data ss:Type="Number">1622.81299</Data></Cell><Cell ss:StyleID="s50"><Data ss:Type="Number">-8.6020565</Data></Cell></Row><Row><Cell ss:StyleID="s50"><Data ss:Type="Number">1624.49463</Data></Cell><Cell ss:StyleID="s50"><Data ss:Type="Number">-8.56970787</Data></Cell></Row><Row><Cell ss:StyleID="s50"><Data ss:Type="Number">1626.17627</Data></Cell><Cell ss:StyleID="s50"><Data ss:Type="Number">-8.45017052</Data></Cell></Row><Row><Cell ss:StyleID="s50"><Data ss:Type="Number">1627.85791</Data></Cell><Cell ss:StyleID="s50"><Data ss:Type="Number">-8.51184654</Data></Cell></Row><Row><Cell ss:StyleID="s50"><Data ss:Type="Number">1629.53955</Data></Cell><Cell ss:StyleID="s50"><Data ss:Type="Number">-8.6938839</Data></Cell></Row><Row><Cell ss:StyleID="s50"><Data ss:Type="Number">1631.22119</Data></Cell><Cell ss:StyleID="s50"><Data ss:Type="Number">-8.58045006</Data></Cell></Row><Row><Cell ss:StyleID="s50"><Data ss:Type="Number">1632.90283</Data></Cell><Cell ss:StyleID="s50"><Data ss:Type="Number">-8.53580284</Data></Cell></Row><Row><Cell ss:StyleID="s50"><Data ss:Type="Number">1634.58447</Data></Cell><Cell ss:StyleID="s50"><Data ss:Type="Number">-8.54184532</Data></Cell></Row><Row><Cell ss:StyleID="s50"><Data ss:Type="Number">1636.26611</Data></Cell><Cell ss:StyleID="s50"><Data ss:Type="Number">-8.4115963</Data></Cell></Row><Row><Cell ss:StyleID="s50"><Data ss:Type="Number">1637.94775</Data></Cell><Cell ss:StyleID="s50"><Data ss:Type="Number">-8.39520836</Data></Cell></Row><Row><Cell ss:StyleID="s50"><Data ss:Type="Number">1639.62939</Data></Cell><Cell ss:StyleID="s50"><Data ss:Type="Number">-8.3152523</Data></Cell></Row><Row><Cell ss:StyleID="s50"><Data ss:Type="Number">1641.31104</Data></Cell><Cell ss:StyleID="s50"><Data ss:Type="Number">-8.32398033</Data></Cell></Row><Row><Cell ss:StyleID="s50"><Data ss:Type="Number">1642.99268</Data></Cell><Cell ss:StyleID="s50"><Data ss:Type="Number">-8.34247398</Data></Cell></Row><Row><Cell ss:StyleID="s50"><Data ss:Type="Number">1644.67432</Data></Cell><Cell ss:StyleID="s50"><Data ss:Type="Number">-8.4518795</Data></Cell></Row><Row><Cell ss:StyleID="s50"><Data ss:Type="Number">1646.35596</Data></Cell><Cell ss:StyleID="s50"><Data ss:Type="Number">-8.39508629</Data></Cell></Row><Row><Cell ss:StyleID="s50"><Data ss:Type="Number">1648.0376</Data></Cell><Cell ss:StyleID="s50"><Data ss:Type="Number">-8.4619503</Data></Cell></Row><Row><Cell ss:StyleID="s50"><Data ss:Type="Number">1649.71924</Data></Cell><Cell ss:StyleID="s50"><Data ss:Type="Number">-8.39587975</Data></Cell></Row><Row><Cell ss:StyleID="s50"><Data ss:Type="Number">1651.40088</Data></Cell><Cell ss:StyleID="s50"><Data ss:Type="Number">-8.33048058</Data></Cell></Row><Row><Cell ss:StyleID="s50"><Data ss:Type="Number">1653.08252</Data></Cell><Cell ss:StyleID="s50"><Data ss:Type="Number">-8.23401451</Data></Cell></Row><Row><Cell ss:StyleID="s50"><Data ss:Type="Number">1654.76416</Data></Cell><Cell ss:StyleID="s50"><Data ss:Type="Number">-8.21527672</Data></Cell></Row><Row><Cell ss:StyleID="s50"><Data ss:Type="Number">1656.4458</Data></Cell><Cell ss:StyleID="s50"><Data ss:Type="Number">-8.14005089</Data></Cell></Row><Row><Cell ss:StyleID="s50"><Data ss:Type="Number">1658.12744</Data></Cell><Cell ss:StyleID="s50"><Data ss:Type="Number">-8.31931114</Data></Cell></Row><Row><Cell ss:StyleID="s50"><Data ss:Type="Number">1659.80908</Data></Cell><Cell ss:StyleID="s50"><Data ss:Type="Number">-8.19757652</Data></Cell></Row><Row><Cell ss:StyleID="s50"><Data ss:Type="Number">1661.49072</Data></Cell><Cell ss:StyleID="s50"><Data ss:Type="Number">-8.24335289</Data></Cell></Row><Row><Cell ss:StyleID="s50"><Data ss:Type="Number">1663.17236</Data></Cell><Cell ss:StyleID="s50"><Data ss:Type="Number">-8.20151329</Data></Cell></Row><Row><Cell ss:StyleID="s50"><Data ss:Type="Number">1664.854</Data></Cell><Cell ss:StyleID="s50"><Data ss:Type="Number">-8.27258873</Data></Cell></Row><Row><Cell ss:StyleID="s50"><Data ss:Type="Number">1666.53564</Data></Cell><Cell ss:StyleID="s50"><Data ss:Type="Number">-8.3412838</Data></Cell></Row><Row><Cell ss:StyleID="s50"><Data ss:Type="Number">1668.21729</Data></Cell><Cell ss:StyleID="s50"><Data ss:Type="Number">-8.27066612</Data></Cell></Row><Row><Cell ss:StyleID="s50"><Data ss:Type="Number">1669.89893</Data></Cell><Cell ss:StyleID="s50"><Data ss:Type="Number">-8.28290367</Data></Cell></Row><Row><Cell ss:StyleID="s50"><Data ss:Type="Number">1671.58057</Data></Cell><Cell ss:StyleID="s50"><Data ss:Type="Number">-8.32892418</Data></Cell></Row><Row><Cell ss:StyleID="s50"><Data ss:Type="Number">1673.26221</Data></Cell><Cell ss:StyleID="s50"><Data ss:Type="Number">-8.25800133</Data></Cell></Row><Row><Cell ss:StyleID="s50"><Data ss:Type="Number">1674.94385</Data></Cell><Cell ss:StyleID="s50"><Data ss:Type="Number">-8.28812218</Data></Cell></Row><Row><Cell ss:StyleID="s50"><Data ss:Type="Number">1676.62549</Data></Cell><Cell ss:StyleID="s50"><Data ss:Type="Number">-8.29730797</Data></Cell></Row><Row><Cell ss:StyleID="s50"><Data ss:Type="Number">1678.30713</Data></Cell><Cell ss:StyleID="s50"><Data ss:Type="Number">-8.38419151</Data></Cell></Row><Row><Cell ss:StyleID="s50"><Data ss:Type="Number">1679.98877</Data></Cell><Cell ss:StyleID="s50"><Data ss:Type="Number">-8.44113731</Data></Cell></Row></Table><WorksheetOptions xmlns="urn:schemas-microsoft-com:office:excel"><PageSetup><Header/><Footer/></PageSetup><Selected/><TopRowVisible>0</TopRowVisible><LeftColumnVisible>0</LeftColumnVisible><Panes><Pane><Number>3</Number><ActiveRow>5</ActiveRow><ActiveCol>0</ActiveCol><RangeSelection>R4C1:R1005C2</RangeSelection></Pane></Panes><ProtectObjects>False</ProtectObjects><ProtectScenarios>False</ProtectScenarios></WorksheetOptions></Worksheet></Workbook>
