# Supplementary material for: Study on effects of the train-induced airflow on the temperature field of single-track high-speed railway tunnels in cold regions
Source: Sci Rep. 2025 Aug 21;15:30713. doi: 10.1038/s41598-025-16068-4 (PMC12370937; doi:10.1038/s41598-025-16068-4)
Supplement: Supplementary file 1 — Supplementary Material 1 [file 41598_2025_16068_MOESM1_ESM.zip › Relevant document/Surrounding rock temperature(data)/4.csv]

[Name]
Series 1 at /LINE:Line 1
[Data]
Z [ m ]	Temperature [ C ]
0.00000000e+00	-1.50000362e+01
1.68168163e+00	-1.49426327e+01
3.36336327e+00	-1.49194393e+01
5.04504490e+00	-1.48982601e+01
6.72672653e+00	-1.48786983e+01
8.40840816e+00	-1.48541927e+01
1.00900898e+01	-1.47963314e+01
1.17717714e+01	-1.47789059e+01
1.34534531e+01	-1.47500362e+01
1.51351347e+01	-1.47367001e+01
1.68168163e+01	-1.47250729e+01
1.84984970e+01	-1.46693172e+01
2.01801796e+01	-1.46300106e+01
2.18618622e+01	-1.45142879e+01
2.35435448e+01	-1.46049252e+01
2.52252274e+01	-1.45374813e+01
2.69069099e+01	-1.45064754e+01
2.85885925e+01	-1.45387630e+01
3.02702751e+01	-1.44706173e+01
3.19519577e+01	-1.44521542e+01
3.36336403e+01	-1.44379025e+01
3.53153229e+01	-1.44297237e+01
3.69970055e+01	-1.43402767e+01
3.86786880e+01	-1.42696896e+01
4.03603706e+01	-1.42403622e+01
4.20420532e+01	-1.42656307e+01
4.37237358e+01	-1.42684078e+01
4.54054184e+01	-1.42363949e+01
4.70871010e+01	-1.42248898e+01
4.87687836e+01	-1.41972103e+01
5.04504662e+01	-1.42344723e+01
5.21321487e+01	-1.43232174e+01
5.38138313e+01	-1.42757626e+01
5.54955139e+01	-1.41344662e+01
5.71771965e+01	-1.42048702e+01
5.88588791e+01	-1.40930538e+01
6.05405617e+01	-1.40911312e+01
6.22222443e+01	-1.39744930e+01
6.39039268e+01	-1.41278133e+01
6.55856094e+01	-1.41561337e+01
6.72672882e+01	-1.41816158e+01
6.89489670e+01	-1.41665707e+01
7.06306458e+01	-1.40886898e+01
7.23123245e+01	-1.39911556e+01
7.39940033e+01	-1.40456600e+01
7.56756821e+01	-1.39871578e+01
7.73573608e+01	-1.39732418e+01
7.90390396e+01	-1.40266171e+01
8.07207184e+01	-1.40268307e+01
8.24023972e+01	-1.39313107e+01
8.40840759e+01	-1.40260372e+01
8.57657547e+01	-1.38843136e+01
8.74474335e+01	-1.39587460e+01
8.91291122e+01	-1.39451656e+01
9.08107910e+01	-1.37771664e+01
9.24924698e+01	-1.38944454e+01
9.41741486e+01	-1.39274960e+01
9.58558273e+01	-1.39463558e+01
9.75375061e+01	-1.39379025e+01
9.92191849e+01	-1.38296261e+01
1.00900864e+02	-1.38412228e+01
1.02582542e+02	-1.38331051e+01
1.04264221e+02	-1.38126888e+01
1.05945900e+02	-1.38436947e+01
1.07627579e+02	-1.37137508e+01
1.09309258e+02	-1.37050228e+01
1.10990936e+02	-1.36295528e+01
1.12672615e+02	-1.36860104e+01
1.14354294e+02	-1.35467892e+01
1.16035973e+02	-1.36307735e+01
1.17717651e+02	-1.36067562e+01
1.19399330e+02	-1.35722103e+01
1.21081009e+02	-1.37768917e+01
1.22762688e+02	-1.37588253e+01
1.24444366e+02	-1.37099361e+01
1.26126045e+02	-1.37079220e+01
1.27807724e+02	-1.36543026e+01
1.29489410e+02	-1.36250973e+01
1.31171097e+02	-1.36005001e+01
1.32852783e+02	-1.35928707e+01
1.34534470e+02	-1.36032467e+01
1.36216156e+02	-1.34958248e+01
1.37897842e+02	-1.34491940e+01
1.39579529e+02	-1.34906063e+01
1.41261215e+02	-1.35389156e+01
1.42942902e+02	-1.34187984e+01
1.44624588e+02	-1.33312740e+01
1.46306274e+02	-1.33494625e+01
1.47987961e+02	-1.34018307e+01
1.49669647e+02	-1.32638302e+01
1.51351334e+02	-1.32188778e+01
1.53033020e+02	-1.31105099e+01
1.54714706e+02	-1.31826534e+01
1.56396393e+02	-1.31568966e+01
1.58078079e+02	-1.31418819e+01
1.59759766e+02	-1.31330318e+01
1.61441452e+02	-1.32141171e+01
1.63123138e+02	-1.30885983e+01
1.64804825e+02	-1.31627865e+01
1.66486511e+02	-1.30728207e+01
1.68168198e+02	-1.30058956e+01
1.69849884e+02	-1.29484310e+01
1.71531570e+02	-1.30288143e+01
1.73213257e+02	-1.29061337e+01
1.74894943e+02	-1.30606747e+01
1.76576630e+02	-1.28342342e+01
1.78258316e+02	-1.28410702e+01
1.79940002e+02	-1.27556210e+01
1.81621689e+02	-1.26675777e+01
1.83303375e+02	-1.26888790e+01
1.84985062e+02	-1.27679195e+01
1.86666748e+02	-1.28533993e+01
1.88348434e+02	-1.29302120e+01
1.90030121e+02	-1.28999996e+01
1.91711807e+02	-1.28971615e+01
1.93393494e+02	-1.29209652e+01
1.95075180e+02	-1.28533077e+01
1.96756866e+02	-1.27591915e+01
1.98438553e+02	-1.27509212e+01
2.00120239e+02	-1.27091122e+01
2.01801926e+02	-1.26968746e+01
2.03483612e+02	-1.24976559e+01
2.05165298e+02	-1.27081051e+01
2.06846985e+02	-1.28542843e+01
2.08528671e+02	-1.28145809e+01
2.10210358e+02	-1.28086605e+01
2.11892044e+02	-1.27119503e+01
2.13573730e+02	-1.26947079e+01
2.15255417e+02	-1.26234798e+01
2.16937103e+02	-1.26397762e+01
2.18618790e+02	-1.26589718e+01
2.20300476e+02	-1.26730709e+01
2.21982162e+02	-1.24931698e+01
2.23663849e+02	-1.25025082e+01
2.25345535e+02	-1.26708431e+01
2.27027222e+02	-1.25808468e+01
2.28708908e+02	-1.26072445e+01
2.30390594e+02	-1.25396786e+01
2.32072281e+02	-1.24601192e+01
2.33753967e+02	-1.23598995e+01
2.35435654e+02	-1.21229916e+01
2.37117340e+02	-1.22962399e+01
2.38799026e+02	-1.21528988e+01
2.40480713e+02	-1.20782833e+01
2.42162399e+02	-1.20586910e+01
2.43844086e+02	-1.20257931e+01
2.45525772e+02	-1.20696163e+01
2.47207458e+02	-1.19660702e+01
2.48889145e+02	-1.18497066e+01
2.50570831e+02	-1.19416866e+01
2.52252518e+02	-1.18400021e+01
2.53934204e+02	-1.17883358e+01
2.55615891e+02	-1.18128414e+01
2.57297577e+02	-1.17518673e+01
2.58979248e+02	-1.18391171e+01
2.60660919e+02	-1.18356380e+01
2.62342590e+02	-1.16593075e+01
2.64024261e+02	-1.18174191e+01
2.65705933e+02	-1.18629513e+01
2.67387604e+02	-1.18002377e+01
2.69069275e+02	-1.18974972e+01
2.70750946e+02	-1.18499203e+01
2.72432617e+02	-1.19482479e+01
2.74114288e+02	-1.17370052e+01
2.75795959e+02	-1.17484188e+01
2.77477631e+02	-1.18456173e+01
2.79159302e+02	-1.16923885e+01
2.80840973e+02	-1.15745602e+01
2.82522644e+02	-1.17438107e+01
2.84204315e+02	-1.16409054e+01
2.85885986e+02	-1.15561886e+01
2.87567657e+02	-1.15103512e+01
2.89249329e+02	-1.13621883e+01
2.90931000e+02	-1.12666378e+01
2.92612671e+02	-1.14848690e+01
2.94294342e+02	-1.15642147e+01
2.95976013e+02	-1.16964169e+01
2.97657684e+02	-1.15669003e+01
2.99339355e+02	-1.16121273e+01
3.01021027e+02	-1.15990353e+01
3.02702698e+02	-1.15902157e+01
3.04384369e+02	-1.15303097e+01
3.06066040e+02	-1.16969357e+01
3.07747711e+02	-1.15759640e+01
3.09429382e+02	-1.14350948e+01
3.11111053e+02	-1.14079342e+01
3.12792725e+02	-1.14625301e+01
3.14474396e+02	-1.14867001e+01
3.16156067e+02	-1.14668026e+01
3.17837738e+02	-1.15039425e+01
3.19519409e+02	-1.16626339e+01
3.21201080e+02	-1.16231747e+01
3.22882751e+02	-1.17396297e+01
3.24564423e+02	-1.17492428e+01
3.26246094e+02	-1.17774105e+01
3.27927765e+02	-1.17941036e+01
3.29609436e+02	-1.18403988e+01
3.31291107e+02	-1.17505550e+01
3.32972778e+02	-1.17363033e+01
3.34654449e+02	-1.18154964e+01
3.36336121e+02	-1.17538815e+01
3.38017792e+02	-1.16543941e+01
3.39699463e+02	-1.16213436e+01
3.41381134e+02	-1.15582943e+01
3.43062805e+02	-1.15997677e+01
3.44744476e+02	-1.16649532e+01
3.46426147e+02	-1.16644039e+01
3.48107819e+02	-1.15658932e+01
3.49789490e+02	-1.18040218e+01
3.51471161e+02	-1.16774654e+01
3.53152832e+02	-1.17246456e+01
3.54834503e+02	-1.17211056e+01
3.56516174e+02	-1.15130978e+01
3.58197845e+02	-1.15167904e+01
3.59879517e+02	-1.15989437e+01
3.61561188e+02	-1.15116940e+01
3.63242859e+02	-1.14711666e+01
3.64924530e+02	-1.14732418e+01
3.66606201e+02	-1.14667416e+01
3.68287872e+02	-1.14980526e+01
3.69969543e+02	-1.13675289e+01
3.71651215e+02	-1.14328365e+01
3.73332886e+02	-1.14428768e+01
3.75014557e+02	-1.12933102e+01
3.76696228e+02	-1.13022518e+01
3.78377899e+02	-1.12221432e+01
3.80059570e+02	-1.12566280e+01
3.81741241e+02	-1.11221371e+01
3.83422913e+02	-1.12091427e+01
3.85104584e+02	-1.12167110e+01
3.86786255e+02	-1.11871090e+01
3.88467926e+02	-1.11357479e+01
3.90149597e+02	-1.12128963e+01
3.91831268e+02	-1.11288509e+01
3.93512939e+02	-1.10468807e+01
3.95194611e+02	-1.11010494e+01
3.96876282e+02	-1.10760250e+01
3.98557953e+02	-1.08034420e+01
4.00239624e+02	-1.09371090e+01
4.01921295e+02	-1.09125118e+01
4.03602966e+02	-1.10648556e+01
4.05284637e+02	-1.10424862e+01
4.06966309e+02	-1.09076290e+01
4.08647980e+02	-1.09898739e+01
4.10329651e+02	-1.10383663e+01
4.12011322e+02	-1.09350948e+01
4.13692993e+02	-1.09859371e+01
4.15374664e+02	-1.10564632e+01
4.17056335e+02	-1.09409542e+01
4.18738007e+02	-1.08339291e+01
4.20419678e+02	-1.07943478e+01
4.22101349e+02	-1.06921444e+01
4.23783020e+02	-1.07656918e+01
4.25464691e+02	-1.07585812e+01
4.27146362e+02	-1.06888485e+01
4.28828033e+02	-1.05923519e+01
4.30509705e+02	-1.06984310e+01
4.32191376e+02	-1.06778927e+01
4.33873047e+02	-1.06431637e+01
4.35554718e+02	-1.07493954e+01
4.37236389e+02	-1.05343380e+01
4.38918060e+02	-1.04142513e+01
4.40599731e+02	-1.03021297e+01
4.42281403e+02	-1.03982296e+01
4.43963074e+02	-1.05225887e+01
4.45644745e+02	-1.05501156e+01
4.47326416e+02	-1.05377254e+01
4.49008087e+02	-1.06550045e+01
4.50689758e+02	-1.04561214e+01
4.52371429e+02	-1.04227962e+01
4.54053101e+02	-1.04838924e+01
4.55734772e+02	-1.04456539e+01
4.57416443e+02	-1.06811275e+01
4.59098114e+02	-1.07370968e+01
4.60779785e+02	-1.07603512e+01
4.62461456e+02	-1.05234737e+01
4.64143127e+02	-1.06283016e+01
4.65824799e+02	-1.06562862e+01
4.67506470e+02	-1.05102291e+01
4.69188141e+02	-1.05451107e+01
4.70869812e+02	-1.05544186e+01
4.72551483e+02	-1.07012081e+01
4.74233154e+02	-1.08052120e+01
4.75914825e+02	-1.06667538e+01
4.77596497e+02	-1.06994076e+01
4.79278168e+02	-1.07968502e+01
4.80959839e+02	-1.06144772e+01
4.82641510e+02	-1.06657772e+01
4.84323181e+02	-1.05729427e+01
4.86004852e+02	-1.05781918e+01
4.87686523e+02	-1.05956173e+01
4.89368195e+02	-1.06008968e+01
4.91049866e+02	-1.04881344e+01
4.92731537e+02	-1.06188412e+01
4.94413208e+02	-1.05996151e+01
4.96094879e+02	-1.06671810e+01
4.97776550e+02	-1.05348568e+01
4.99458221e+02	-1.04602413e+01
5.01139893e+02	-1.03517513e+01
5.02821564e+02	-1.04482174e+01
5.04503235e+02	-1.03588619e+01
5.06184906e+02	-1.01995602e+01
5.07866577e+02	-1.02544308e+01
5.09548248e+02	-1.01160641e+01
5.11229919e+02	-1.02559872e+01
5.12911621e+02	-1.02950191e+01
5.14593323e+02	-1.02059994e+01
5.16275024e+02	-1.02892513e+01
5.17956726e+02	-1.02071285e+01
5.19638428e+02	-1.02163754e+01
5.21320129e+02	-1.02565365e+01
5.23001831e+02	-1.03519955e+01
5.24683533e+02	-1.02711849e+01
5.26365234e+02	-1.01533566e+01
5.28046936e+02	-1.00900631e+01
5.29728638e+02	-1.02073421e+01
5.31410339e+02	-1.00894527e+01
5.33092041e+02	-1.01493282e+01
5.34773743e+02	-1.01716671e+01
5.36455444e+02	-1.00485287e+01
5.38137146e+02	-1.00779781e+01
5.39818848e+02	-1.00809994e+01
5.41500549e+02	-1.02302608e+01
5.43182251e+02	-1.02643795e+01
5.44863953e+02	-1.03378048e+01
5.46545654e+02	-1.03704586e+01
5.48227356e+02	-1.03753414e+01
5.49909058e+02	-1.04359798e+01
5.51590759e+02	-1.01908627e+01
5.53272461e+02	-1.02237911e+01
5.54954163e+02	-1.01893673e+01
5.56635864e+02	-1.02078915e+01
5.58317566e+02	-1.01770077e+01
5.59999268e+02	-1.02875423e+01
5.61680969e+02	-1.03124142e+01
5.63362671e+02	-1.02092648e+01
5.65044373e+02	-1.03427181e+01
5.66726074e+02	-1.03082943e+01
5.68407776e+02	-1.02889156e+01
5.70089478e+02	-1.02079830e+01
5.71771179e+02	-1.01396542e+01
5.73452881e+02	-9.93683434e+00
5.75134583e+02	-1.00227413e+01
5.76816284e+02	-1.00834713e+01
5.78497986e+02	-1.00152340e+01
5.80179688e+02	-9.98566246e+00
5.81861389e+02	-9.97403526e+00
5.83543091e+02	-1.00929317e+01
5.85224792e+02	-9.89969444e+00
5.86906494e+02	-9.86334801e+00
5.88588196e+02	-9.85178185e+00
5.90269897e+02	-9.79129601e+00
5.91951599e+02	-9.90115929e+00
5.93633301e+02	-9.89749718e+00
5.95315002e+02	-9.74579430e+00
5.96996704e+02	-9.84082603e+00
5.98678406e+02	-9.92719078e+00
6.00360107e+02	-9.72128868e+00
6.02041809e+02	-9.68900108e+00
6.03723511e+02	-9.68567467e+00
6.05405212e+02	-9.55634117e+00
6.07086914e+02	-9.62772179e+00
6.08768616e+02	-9.63321495e+00
6.10450317e+02	-9.69296837e+00
6.12132019e+02	-9.79977989e+00
6.13813721e+02	-9.67410851e+00
6.15495422e+02	-9.62320518e+00
6.17177124e+02	-9.65027428e+00
6.18858826e+02	-9.85489464e+00
6.20540527e+02	-9.77594566e+00
6.22222229e+02	-9.55618858e+00
6.23903931e+02	-9.59039879e+00
6.25585632e+02	-9.70810509e+00
6.27267334e+02	-9.70319176e+00
6.28949036e+02	-9.64224815e+00
6.30630737e+02	-9.64185143e+00
6.32312439e+02	-9.66086388e+00
6.33994141e+02	-9.64475060e+00
6.35675842e+02	-9.66003990e+00
6.37357544e+02	-9.61798668e+00
6.39039246e+02	-9.71487999e+00
6.40720947e+02	-9.76968956e+00
6.42402649e+02	-9.76990318e+00
6.44084351e+02	-9.68930626e+00
6.45766052e+02	-9.47406578e+00
6.47447754e+02	-9.53589439e+00
6.49129456e+02	-9.63779259e+00
6.50811157e+02	-9.60596275e+00
6.52492859e+02	-9.62628746e+00
6.54174561e+02	-9.72842979e+00
6.55856262e+02	-9.53922081e+00
6.57537964e+02	-9.45099449e+00
6.59219666e+02	-9.50104332e+00
6.60901367e+02	-9.60486412e+00
6.62583069e+02	-9.69885826e+00
6.64264771e+02	-9.65509605e+00
6.65946472e+02	-9.78989220e+00
6.67628174e+02	-9.77722740e+00
6.69309875e+02	-9.67331505e+00
6.70991577e+02	-9.55417442e+00
6.72673279e+02	-9.76672935e+00
6.74354980e+02	-9.76083946e+00
6.76036682e+02	-9.73541832e+00
6.77718384e+02	-9.89230919e+00
6.79400085e+02	-9.92468834e+00
6.81081787e+02	-9.83481407e+00
6.82763489e+02	-9.74909019e+00
6.84445190e+02	-9.75275230e+00
6.86126892e+02	-9.86499596e+00
6.87808594e+02	-9.82181358e+00
6.89490295e+02	-9.76016808e+00
6.91171997e+02	-9.65399742e+00
6.92853699e+02	-9.69211388e+00
6.94535400e+02	-9.65677452e+00
6.96217102e+02	-9.86273766e+00
6.97898804e+02	-9.82767296e+00
6.99580505e+02	-9.82013512e+00
7.01262207e+02	-9.74893761e+00
7.02943909e+02	-9.76608849e+00
7.04625610e+02	-9.68936729e+00
7.06307312e+02	-9.79016685e+00
7.07989014e+02	-9.81748009e+00
7.09670715e+02	-9.74704552e+00
7.11352417e+02	-9.59183311e+00
7.13034119e+02	-9.77548790e+00
7.14715820e+02	-9.65826988e+00
7.16397522e+02	-9.90051842e+00
7.18079224e+02	-9.86447716e+00
7.19760925e+02	-9.78375816e+00
7.21442627e+02	-9.85321617e+00
7.23124329e+02	-9.88373375e+00
7.24806030e+02	-9.81894493e+00
7.26487732e+02	-9.73947716e+00
7.28169434e+02	-9.78772545e+00
7.29851135e+02	-9.64926720e+00
7.31532837e+02	-9.63828087e+00
7.33214539e+02	-9.64484215e+00
7.34896240e+02	-9.83777428e+00
7.36577942e+02	-9.73135948e+00
7.38259644e+02	-9.75037193e+00
7.39941345e+02	-9.67099571e+00
7.41623047e+02	-9.69540977e+00
7.43304749e+02	-9.70966148e+00
7.44986450e+02	-9.76321983e+00
7.46668152e+02	-9.70993614e+00
7.48349854e+02	-9.61069298e+00
7.50031555e+02	-9.71024132e+00
7.51713257e+02	-9.60214806e+00
7.53394958e+02	-9.77213097e+00
7.55076660e+02	-9.62521935e+00
7.56758362e+02	-9.70520592e+00
7.58440063e+02	-9.52307701e+00
7.60121765e+02	-9.66718102e+00
7.61803467e+02	-9.54477501e+00
7.63485168e+02	-9.60950279e+00
7.65166870e+02	-9.63706017e+00
7.66848572e+02	-9.60993004e+00
7.68530273e+02	-9.60736656e+00
7.70211975e+02	-9.58048058e+00
7.71893677e+02	-9.68601036e+00
7.73575378e+02	-9.55380821e+00
7.75257080e+02	-9.46246910e+00
7.76938782e+02	-9.63147545e+00
7.78620483e+02	-9.55692101e+00
7.80302185e+02	-9.55862999e+00
7.81983887e+02	-9.60669518e+00
7.83665588e+02	-9.63532066e+00
7.85347290e+02	-9.55612755e+00
7.87028992e+02	-9.65430260e+00
7.88710693e+02	-9.58954430e+00
7.90392395e+02	-9.37616539e+00
7.92074097e+02	-9.44034386e+00
7.93755798e+02	-9.48142052e+00
7.95437500e+02	-9.39487267e+00
7.97119202e+02	-9.39963341e+00
7.98800903e+02	-9.43637657e+00
8.00482605e+02	-9.50339317e+00
8.02164307e+02	-9.45956993e+00
8.03846008e+02	-9.45053673e+00
8.05527710e+02	-9.47083092e+00
8.07209412e+02	-9.52741051e+00
8.08891113e+02	-9.45523643e+00
8.10572815e+02	-9.35712242e+00
8.12254517e+02	-9.44885826e+00
8.13936218e+02	-9.47324181e+00
8.15617920e+02	-9.50455284e+00
8.17299622e+02	-9.54062462e+00
8.18981323e+02	-9.60483360e+00
8.20663025e+02	-9.47842979e+00
8.22344727e+02	-9.53149986e+00
8.24026428e+02	-9.55298424e+00
8.25708130e+02	-9.58096886e+00
8.27389832e+02	-9.62058067e+00
8.29071533e+02	-9.36661339e+00
8.30753235e+02	-9.40054893e+00
8.32434937e+02	-9.49075890e+00
8.34116638e+02	-9.61264610e+00
8.35798340e+02	-9.54953575e+00
8.37480042e+02	-9.51752281e+00
8.39161743e+02	-9.57803917e+00
8.40843445e+02	-9.66312218e+00
8.42525146e+02	-9.62824059e+00
8.44206848e+02	-9.77484703e+00
8.45888550e+02	-9.73392296e+00
8.47570251e+02	-9.74265099e+00
8.49251953e+02	-9.77622032e+00
8.50933655e+02	-9.65076256e+00
8.52615356e+02	-9.60040855e+00
8.54297058e+02	-9.71826744e+00
8.55978760e+02	-9.61612511e+00
8.57660461e+02	-9.60388756e+00
8.59342163e+02	-9.64597130e+00
8.61023865e+02	-9.78882408e+00
8.62705566e+02	-9.61298180e+00
8.64387268e+02	-9.65704918e+00
8.66068970e+02	-9.67795372e+00
8.67750671e+02	-9.62863731e+00
8.69432373e+02	-9.51541710e+00
8.71114075e+02	-9.60364342e+00
8.72795776e+02	-9.58716393e+00
8.74477478e+02	-9.61588097e+00
8.76159180e+02	-9.68216515e+00
8.77840881e+02	-9.71860313e+00
8.79522583e+02	-9.70773888e+00
8.81204285e+02	-9.77335167e+00
8.82885986e+02	-9.54935265e+00
8.84567688e+02	-9.65720177e+00
8.86249390e+02	-9.57538414e+00
8.87931091e+02	-9.46784019e+00
8.89612793e+02	-9.36353111e+00
8.91294495e+02	-9.57599449e+00
8.92976196e+02	-9.40488243e+00
8.94657898e+02	-9.34183311e+00
8.96339600e+02	-9.36740685e+00
8.98021301e+02	-9.34363365e+00
8.99703003e+02	-9.29862022e+00
9.01384705e+02	-9.24866295e+00
9.03066406e+02	-9.39407921e+00
9.04748108e+02	-9.30609703e+00
9.06429810e+02	-9.30533409e+00
9.08111511e+02	-9.31122398e+00
9.09793213e+02	-9.25714684e+00
9.11474915e+02	-9.25717735e+00
9.13156616e+02	-9.27060509e+00
9.14838318e+02	-9.34427452e+00
9.16520020e+02	-9.26032066e+00
9.18201721e+02	-9.26389122e+00
9.19883423e+02	-9.35782433e+00
9.21565125e+02	-9.33389854e+00
9.23246826e+02	-9.29666710e+00
9.24928528e+02	-9.28915977e+00
9.26610229e+02	-9.27802086e+00
9.28291931e+02	-9.31433678e+00
9.29973633e+02	-9.25382042e+00
9.31655334e+02	-9.22553062e+00
9.33337036e+02	-9.19180870e+00
9.35018738e+02	-9.12827110e+00
9.36700439e+02	-9.09479332e+00
9.38382141e+02	-8.99396324e+00
9.40063843e+02	-9.02023888e+00
9.41745544e+02	-8.88425255e+00
9.43427246e+02	-9.00333214e+00
9.45108948e+02	-9.07098961e+00
9.46790649e+02	-9.01602745e+00
9.48472351e+02	-9.10233116e+00
9.50154053e+02	-9.08997154e+00
9.51835754e+02	-9.09039879e+00
9.53517456e+02	-9.07196617e+00
9.55199158e+02	-9.08463097e+00
9.56880859e+02	-9.03485680e+00
9.58562561e+02	-9.10446739e+00
9.60244263e+02	-9.02329063e+00
9.61925964e+02	-9.03494835e+00
9.63607666e+02	-8.95664024e+00
9.65289368e+02	-9.01047325e+00
9.66971069e+02	-8.93890953e+00
9.68652771e+02	-8.95828819e+00
9.70334473e+02	-8.92615318e+00
9.72016174e+02	-8.76144981e+00
9.73697876e+02	-8.93158531e+00
9.75379578e+02	-8.81937218e+00
9.77061279e+02	-8.77817345e+00
9.78742981e+02	-8.95709801e+00
9.80424683e+02	-8.89383507e+00
9.82106384e+02	-8.82684898e+00
9.83788086e+02	-8.97720909e+00
9.85469788e+02	-9.02231407e+00
9.87151489e+02	-8.88205528e+00
9.88833191e+02	-8.86682701e+00
9.90514893e+02	-8.81506920e+00
9.92196594e+02	-8.83920860e+00
9.93878296e+02	-8.97571373e+00
9.95559998e+02	-8.89307213e+00
9.97241699e+02	-8.84616661e+00
9.98923401e+02	-8.85696983e+00
1.00060510e+03	-8.84116173e+00
1.00228680e+03	-8.91153526e+00
1.00396851e+03	-8.84222984e+00
1.00565021e+03	-8.86267662e+00
1.00733191e+03	-8.86127281e+00
1.00901361e+03	-8.95828819e+00
1.01069531e+03	-8.81436729e+00
1.01237701e+03	-8.72205162e+00
1.01405872e+03	-8.97134972e+00
1.01574042e+03	-8.89246178e+00
1.01742212e+03	-9.07810020e+00
1.01910382e+03	-9.13245201e+00
1.02078552e+03	-9.09152794e+00
1.02246722e+03	-8.89078331e+00
1.02414893e+03	-8.84573936e+00
1.02583057e+03	-8.89835167e+00
1.02751221e+03	-9.02420616e+00
1.02919385e+03	-8.89917564e+00
1.03087549e+03	-8.85376549e+00
1.03255713e+03	-8.96677208e+00
1.03423877e+03	-8.84760094e+00
1.03592041e+03	-8.77426720e+00
1.03760205e+03	-8.81848717e+00
1.03928369e+03	-8.76337242e+00
1.04096533e+03	-8.83209801e+00
1.04264697e+03	-8.87088585e+00
1.04432861e+03	-8.92175865e+00
1.04601025e+03	-8.90598106e+00
1.04769189e+03	-9.04639244e+00
1.04937354e+03	-9.06238365e+00
1.05105518e+03	-9.01968956e+00
1.05273682e+03	-9.03809166e+00
1.05441846e+03	-9.00559044e+00
1.05610010e+03	-8.97788048e+00
1.05778174e+03	-9.02567101e+00
1.05946338e+03	-9.05136681e+00
1.06114502e+03	-9.01315880e+00
1.06282666e+03	-9.06268883e+00
1.06450830e+03	-9.20917320e+00
1.06618994e+03	-9.21484947e+00
1.06787158e+03	-9.14472008e+00
1.06955322e+03	-9.18933678e+00
1.07123486e+03	-9.19855309e+00
1.07291650e+03	-9.35858727e+00
1.07459814e+03	-9.28568077e+00
1.07627979e+03	-9.30194664e+00
1.07796143e+03	-9.11020470e+00
1.07964307e+03	-9.06226158e+00
1.08132471e+03	-9.07040977e+00
1.08300635e+03	-8.96121788e+00
1.08468799e+03	-8.98032188e+00
1.08636963e+03	-8.96771812e+00
1.08805127e+03	-9.14102745e+00
1.08973291e+03	-9.14258385e+00
1.09141455e+03	-9.10785484e+00
1.09309619e+03	-9.10898399e+00
1.09477783e+03	-9.05377769e+00
1.09645947e+03	-8.94309044e+00
1.09814111e+03	-9.07694054e+00
1.09982275e+03	-8.93366051e+00
1.10150439e+03	-8.95813560e+00
1.10318604e+03	-8.84930992e+00
1.10486768e+03	-8.97830772e+00
1.10654932e+03	-9.02356529e+00
1.10823096e+03	-8.79202843e+00
1.10991260e+03	-8.72775841e+00
1.11159424e+03	-8.65805626e+00
1.11327588e+03	-8.74399376e+00
1.11495752e+03	-8.92352867e+00
1.11663916e+03	-8.93839073e+00
1.11832080e+03	-8.94812584e+00
1.12000244e+03	-8.91415977e+00
1.12168408e+03	-8.85400963e+00
1.12336572e+03	-8.86740685e+00
1.12504736e+03	-8.84622765e+00
1.12672900e+03	-8.76636314e+00
1.12841064e+03	-8.92166710e+00
1.13009229e+03	-8.96143150e+00
1.13177393e+03	-9.02924156e+00
1.13345557e+03	-8.96341515e+00
1.13513721e+03	-8.90894127e+00
1.13681885e+03	-8.94836998e+00
1.13850049e+03	-8.98550987e+00
1.14018213e+03	-9.00058556e+00
1.14186377e+03	-9.03845787e+00
1.14354541e+03	-8.99478722e+00
1.14522705e+03	-8.87106895e+00
1.14690869e+03	-8.98993492e+00
1.14859033e+03	-9.07019615e+00
1.15027197e+03	-9.04105186e+00
1.15195361e+03	-9.04404259e+00
1.15363525e+03	-8.98908043e+00
1.15531689e+03	-9.04007530e+00
1.15699854e+03	-9.06351280e+00
1.15868018e+03	-9.03809166e+00
1.16036182e+03	-9.03082848e+00
1.16204346e+03	-8.95609093e+00
1.16372510e+03	-8.94998741e+00
1.16540674e+03	-9.00140953e+00
1.16708838e+03	-9.10400963e+00
1.16877002e+03	-9.05411339e+00
1.17045166e+03	-9.01236534e+00
1.17213330e+03	-9.03940392e+00
1.17381494e+03	-9.05588341e+00
1.17549658e+03	-8.93869591e+00
1.17717822e+03	-9.01016808e+00
1.17885986e+03	-9.03629112e+00
1.18054150e+03	-8.91684532e+00
1.18222314e+03	-8.84876060e+00
1.18390479e+03	-8.98944664e+00
1.18558643e+03	-8.98169518e+00
1.18726807e+03	-9.05655479e+00
1.18894971e+03	-9.02817345e+00
1.19063135e+03	-8.90946007e+00
1.19231299e+03	-8.87769127e+00
1.19399463e+03	-8.99365807e+00
1.19567627e+03	-8.91959190e+00
1.19735791e+03	-9.04300499e+00
1.19903955e+03	-8.96842003e+00
1.20072119e+03	-8.89502525e+00
1.20240283e+03	-9.00845909e+00
1.20408447e+03	-9.05588341e+00
1.20576611e+03	-9.00531578e+00
1.20744775e+03	-8.94077110e+00
1.20912939e+03	-8.91290855e+00
1.21081104e+03	-8.96048546e+00
1.21249268e+03	-8.94620323e+00
1.21417432e+03	-8.85071373e+00
1.21585596e+03	-8.87732506e+00
1.21753760e+03	-8.76331139e+00
1.21921924e+03	-8.82782555e+00
1.22090088e+03	-8.77820396e+00
1.22258252e+03	-8.74359703e+00
1.22426416e+03	-8.70920372e+00
1.22594580e+03	-8.66916466e+00
1.22762744e+03	-8.68631554e+00
1.22930908e+03	-8.62021446e+00
1.23099072e+03	-8.64813805e+00
1.23267236e+03	-8.51407433e+00
1.23435400e+03	-8.69772911e+00
1.23603564e+03	-8.68091393e+00
1.23771729e+03	-8.62030602e+00
1.23939893e+03	-8.75852013e+00
1.24108057e+03	-8.74655724e+00
1.24276221e+03	-8.72022057e+00
1.24444385e+03	-8.63452721e+00
1.24612549e+03	-8.64529991e+00
1.24780713e+03	-8.72501183e+00
1.24948877e+03	-8.72934532e+00
1.25117041e+03	-8.63010216e+00
1.25285205e+03	-8.50571251e+00
1.25453369e+03	-8.63016319e+00
1.25621533e+03	-8.57739830e+00
1.25789697e+03	-8.70017052e+00
1.25957861e+03	-8.74509239e+00
1.26126025e+03	-8.79785728e+00
1.26294189e+03	-8.84753990e+00
1.26462354e+03	-8.66907310e+00
1.26630518e+03	-8.70541954e+00
1.26798682e+03	-8.69128990e+00
1.26966846e+03	-8.81461143e+00
1.27135010e+03	-8.74216270e+00
1.27303174e+03	-8.67526817e+00
1.27471338e+03	-8.61066246e+00
1.27639502e+03	-8.68649864e+00
1.27807666e+03	-8.60352135e+00
1.27975830e+03	-8.69843102e+00
1.28143994e+03	-8.63324547e+00
1.28312158e+03	-8.63483238e+00
1.28480322e+03	-8.60870934e+00
1.28648486e+03	-8.67072105e+00
1.28816650e+03	-8.62589073e+00
1.28984814e+03	-8.58377647e+00
1.29152979e+03	-8.64771080e+00
1.29321143e+03	-8.62674522e+00
1.29489307e+03	-8.53488731e+00
1.29657471e+03	-8.58298302e+00
1.29825635e+03	-8.52539635e+00
1.29993799e+03	-8.53372765e+00
1.30161963e+03	-8.53995323e+00
1.30330127e+03	-8.60092735e+00
1.30498291e+03	-8.48871422e+00
1.30666455e+03	-8.58756065e+00
1.30834619e+03	-8.58368492e+00
1.31002783e+03	-8.63416100e+00
1.31170947e+03	-8.58115196e+00
1.31339111e+03	-8.59311485e+00
1.31507275e+03	-8.76605797e+00
1.31675439e+03	-8.74945641e+00
1.31843604e+03	-8.64053917e+00
1.32011768e+03	-8.56754112e+00
1.32179932e+03	-8.49408531e+00
1.32348096e+03	-8.43961143e+00
1.32516260e+03	-8.49051476e+00
1.32684424e+03	-8.57889366e+00
1.32852588e+03	-8.54331017e+00
1.33020752e+03	-8.52927208e+00
1.33188916e+03	-8.43231773e+00
1.33357080e+03	-8.39591026e+00
1.33525244e+03	-8.35053062e+00
1.33693408e+03	-8.27481651e+00
1.33861572e+03	-8.45084190e+00
1.34029736e+03	-8.38596153e+00
1.34197900e+03	-8.42035484e+00
1.34366064e+03	-8.40357018e+00
1.34534229e+03	-8.44757652e+00
1.34702393e+03	-8.38443565e+00
1.34870557e+03	-8.33725548e+00
1.35038721e+03	-8.36786461e+00
1.35206885e+03	-8.46915245e+00
1.35375049e+03	-8.45752525e+00
1.35543213e+03	-8.42081261e+00
1.35711377e+03	-8.47714806e+00
1.35879541e+03	-8.50580406e+00
1.36047705e+03	-8.60538292e+00
1.36215869e+03	-8.57648277e+00
1.36384033e+03	-8.46237755e+00
1.36552197e+03	-8.40329552e+00
1.36720361e+03	-8.42389488e+00
1.36888525e+03	-8.44928551e+00
1.37056689e+03	-8.46384239e+00
1.37224854e+03	-8.39865685e+00
1.37393018e+03	-8.37622643e+00
1.37561182e+03	-8.52927208e+00
1.37729346e+03	-8.58417320e+00
1.37897510e+03	-8.62723351e+00
1.38065674e+03	-8.45993614e+00
1.38233838e+03	-8.54974937e+00
1.38402002e+03	-8.52237511e+00
1.38570166e+03	-8.38461876e+00
1.38738330e+03	-8.48984337e+00
1.38906494e+03	-8.44882774e+00
1.39074658e+03	-8.50021935e+00
1.39242822e+03	-8.50144005e+00
1.39410986e+03	-8.48126793e+00
1.39579150e+03	-8.52643394e+00
1.39747314e+03	-8.43485069e+00
1.39915479e+03	-8.48691368e+00
1.40083643e+03	-8.64319420e+00
1.40251807e+03	-8.57083702e+00
1.40419971e+03	-8.39899254e+00
1.40588135e+03	-8.30209923e+00
1.40756299e+03	-8.29678917e+00
1.40924463e+03	-8.18411827e+00
1.41092627e+03	-8.38303185e+00
1.41260791e+03	-8.38312340e+00
1.41428955e+03	-8.29025841e+00
1.41597119e+03	-8.32059288e+00
1.41765283e+03	-8.41437340e+00
1.41933447e+03	-8.39404869e+00
1.42101611e+03	-8.26120567e+00
1.42269775e+03	-8.21964073e+00
1.42437939e+03	-8.35681725e+00
1.42606104e+03	-8.33542442e+00
1.42774268e+03	-8.35114098e+00
1.42942432e+03	-8.33655357e+00
1.43110596e+03	-8.33002281e+00
1.43278760e+03	-8.37164879e+00
1.43446924e+03	-8.28198814e+00
1.43615088e+03	-8.44241905e+00
1.43783252e+03	-8.33487511e+00
1.43951416e+03	-8.31659508e+00
1.44119580e+03	-8.31946373e+00
1.44287744e+03	-8.35587120e+00
1.44455908e+03	-8.40384483e+00
1.44624072e+03	-8.25003624e+00
1.44792236e+03	-8.39380455e+00
1.44960400e+03	-8.24762535e+00
1.45128564e+03	-8.45300865e+00
1.45296729e+03	-8.32913780e+00
1.45464893e+03	-8.28049278e+00
1.45633057e+03	-8.22305870e+00
1.45801221e+03	-8.12875938e+00
1.45969385e+03	-8.13083458e+00
1.46137549e+03	-8.14175987e+00
1.46305713e+03	-8.37265587e+00
1.46473877e+03	-8.23578453e+00
1.46642041e+03	-8.15668297e+00
1.46810205e+03	-8.20682335e+00
1.46978369e+03	-8.17114830e+00
1.47146533e+03	-8.13095665e+00
1.47314697e+03	-8.25894737e+00
1.47482861e+03	-8.25406456e+00
1.47651025e+03	-8.35190392e+00
1.47819189e+03	-8.21665001e+00
1.47987354e+03	-8.23734093e+00
1.48155518e+03	-8.20743370e+00
1.48323682e+03	-8.19180870e+00
1.48491846e+03	-8.22598839e+00
1.48660010e+03	-8.23108482e+00
1.48828174e+03	-8.28623009e+00
1.48996338e+03	-8.30737877e+00
1.49164502e+03	-8.38626671e+00
1.49332666e+03	-8.39743614e+00
1.49500830e+03	-8.41034508e+00
1.49668994e+03	-8.33551598e+00
1.49837158e+03	-8.32443810e+00
1.50005322e+03	-8.25989342e+00
1.50173486e+03	-8.24442101e+00
1.50341650e+03	-8.27850914e+00
1.50509814e+03	-8.22052574e+00
1.50677979e+03	-8.29739952e+00
1.50846143e+03	-8.42453575e+00
1.51014307e+03	-8.29547691e+00
1.51182471e+03	-8.25183678e+00
1.51350635e+03	-8.21246910e+00
1.51518799e+03	-8.15060997e+00
1.51686963e+03	-8.07944298e+00
1.51855127e+03	-8.00336266e+00
1.52023291e+03	-8.02750206e+00
1.52191455e+03	-7.99817514e+00
1.52359619e+03	-8.00687218e+00
1.52527783e+03	-7.93475962e+00
1.52695947e+03	-8.07282066e+00
1.52864111e+03	-8.05176353e+00
1.53032275e+03	-8.05313683e+00
1.53200439e+03	-8.07944298e+00
1.53368604e+03	-8.05048180e+00
1.53536768e+03	-8.25592613e+00
1.53704932e+03	-8.07752037e+00
1.53873096e+03	-8.02850914e+00
1.54041260e+03	-8.02802086e+00
1.54209424e+03	-8.00653648e+00
1.54377588e+03	-8.02789879e+00
1.54545752e+03	-7.99191904e+00
1.54713916e+03	-8.06589317e+00
1.54882080e+03	-8.12561607e+00
1.55050244e+03	-7.97290659e+00
1.55218408e+03	-8.12097740e+00
1.55386572e+03	-8.20755577e+00
1.55554736e+03	-7.94321299e+00
1.55722900e+03	-7.86151743e+00
1.55891064e+03	-7.91486216e+00
1.56059229e+03	-7.97946787e+00
1.56227393e+03	-8.00955772e+00
1.56395557e+03	-8.01248741e+00
1.56563721e+03	-8.11377525e+00
1.56731885e+03	-8.04605675e+00
1.56900049e+03	-8.17450523e+00
1.57068213e+03	-8.12396812e+00
1.57236377e+03	-8.15592003e+00
1.57404541e+03	-8.19464684e+00
1.57572705e+03	-8.13568687e+00
1.57740869e+03	-8.00241661e+00
1.57909033e+03	-7.94025278e+00
1.58077197e+03	-8.03006554e+00
1.58245361e+03	-8.01056480e+00
1.58413525e+03	-7.90256357e+00
1.58581689e+03	-7.85971689e+00
1.58749854e+03	-7.97543955e+00
1.58918018e+03	-8.06485558e+00
1.59086182e+03	-8.00903893e+00
1.59254346e+03	-8.03183556e+00
1.59422510e+03	-8.08475304e+00
1.59590674e+03	-8.03287315e+00
1.59758838e+03	-7.90454721e+00
1.59927002e+03	-8.04364586e+00
1.60095166e+03	-8.17575645e+00
1.60263330e+03	-8.06308556e+00
1.60431494e+03	-8.10761070e+00
1.60599658e+03	-8.13644981e+00
1.60767822e+03	-8.10294151e+00
1.60935986e+03	-8.12463951e+00
1.61104150e+03	-8.26590538e+00
1.61272314e+03	-8.23926353e+00
1.61440479e+03	-8.24808311e+00
1.61608643e+03	-8.23373985e+00
1.61776807e+03	-8.21210289e+00
1.61944971e+03	-8.19934654e+00
1.62113135e+03	-8.33237267e+00
1.62281299e+03	-8.27609825e+00
1.62449463e+03	-8.24100304e+00
1.62617627e+03	-8.11404991e+00
1.62785791e+03	-8.17886925e+00
1.62953955e+03	-8.37128258e+00
1.63122119e+03	-8.25125694e+00
1.63290283e+03	-8.20374107e+00
1.63458447e+03	-8.20966148e+00
1.63626611e+03	-8.07132530e+00
1.63794775e+03	-8.05356407e+00
1.63962939e+03	-7.96848154e+00
1.64131104e+03	-7.97727060e+00
1.64299268e+03	-7.99686289e+00
1.64467432e+03	-8.11301231e+00
1.64635596e+03	-8.05240440e+00
1.64803760e+03	-8.12329674e+00
1.64971924e+03	-8.05319786e+00
1.65140088e+03	-7.98392344e+00
1.65308252e+03	-7.88138437e+00
1.65476416e+03	-7.86087656e+00
1.65644580e+03	-7.78061533e+00
1.65812744e+03	-7.97040415e+00
1.65980908e+03	-7.84015512e+00
1.66149072e+03	-7.88825083e+00
1.66317236e+03	-7.84311533e+00
1.66485400e+03	-7.91855478e+00
1.66653564e+03	-7.99106455e+00
1.66821729e+03	-7.91556406e+00
1.66989893e+03	-7.92825937e+00
1.67158057e+03	-7.97672129e+00
1.67326221e+03	-7.90073252e+00
1.67494385e+03	-7.93259287e+00
1.67662549e+03	-7.94199228e+00
1.67830713e+03	-8.03375816e+00
1.67998877e+03	-8.09351158e+00
