# Supplementary material for: Study on effects of the train-induced airflow on the temperature field of single-track high-speed railway tunnels in cold regions
Source: Sci Rep. 2025 Aug 21;15:30713. doi: 10.1038/s41598-025-16068-4 (PMC12370937; doi:10.1038/s41598-025-16068-4)
Supplement: Supplementary file 1 — Supplementary Material 1 [file 41598_2025_16068_MOESM1_ESM.zip › Relevant document/Surrounding rock temperature(data)/4.xlsx]

## Sheet: 4
[Name]
Series 1 at /LINE:Line 1
[Data]
Z [ m ]	Temperature [ C ]
0	-15
1.68168	-14.9426
3.36336	-14.9194
5.04504	-14.8983
6.72673	-14.8787
8.40841	-14.8542
10.0901	-14.7963
11.7718	-14.7789
13.4535	-14.75
15.1351	-14.7367
16.8168	-14.7251
18.4985	-14.6693
20.1802	-14.63
21.8619	-14.5143
23.5435	-14.6049
25.2252	-14.5375
26.9069	-14.5065
28.5886	-14.5388
30.2703	-14.4706
31.952	-14.4522
33.6336	-14.4379
35.3153	-14.4297
36.997	-14.3403
38.6787	-14.2697
40.3604	-14.2404
42.0421	-14.2656
43.7237	-14.2684
45.4054	-14.2364
47.0871	-14.2249
48.7688	-14.1972
50.4505	-14.2345
52.1321	-14.3232
53.8138	-14.2758
55.4955	-14.1345
57.1772	-14.2049
58.8589	-14.0931
60.5406	-14.0911
62.2222	-13.9745
63.9039	-14.1278
65.5856	-14.1561
67.2673	-14.1816
68.949	-14.1666
70.6306	-14.0887
72.3123	-13.9912
73.994	-14.0457
75.6757	-13.9872
77.3574	-13.9732
79.039	-14.0266
80.7207	-14.0268
82.4024	-13.9313
84.0841	-14.026
85.7658	-13.8843
87.4474	-13.9587
89.1291	-13.9452
90.8108	-13.7772
92.4925	-13.8944
94.1741	-13.9275
95.8558	-13.9464
97.5375	-13.9379
99.2192	-13.8296
100.901	-13.8412
102.583	-13.8331
104.264	-13.8127
105.946	-13.8437
107.628	-13.7138
109.309	-13.705
110.991	-13.6296
112.673	-13.686
114.354	-13.5468
116.036	-13.6308
117.718	-13.6068
119.399	-13.5722
121.081	-13.7769
122.763	-13.7588
124.444	-13.7099
126.126	-13.7079
127.808	-13.6543
129.489	-13.6251
131.171	-13.6005
132.853	-13.5929
134.534	-13.6032
136.216	-13.4958
137.898	-13.4492
139.58	-13.4906
141.261	-13.5389
142.943	-13.4188
144.625	-13.3313
146.306	-13.3495
147.988	-13.4018
149.67	-13.2638
151.351	-13.2189
153.033	-13.1105
154.715	-13.1827
156.396	-13.1569
158.078	-13.1419
159.76	-13.133
161.441	-13.2141
163.123	-13.0886
164.805	-13.1628
166.487	-13.0728
168.168	-13.0059
169.85	-12.9484
171.532	-13.0288
173.213	-12.9061
174.895	-13.0607
176.577	-12.8342
178.258	-12.8411
179.94	-12.7556
181.622	-12.6676
183.303	-12.6889
184.985	-12.7679
186.667	-12.8534
188.348	-12.9302
190.03	-12.9
191.712	-12.8972
193.393	-12.921
195.075	-12.8533
196.757	-12.7592
198.439	-12.7509
200.12	-12.7091
201.802	-12.6969
203.484	-12.4977
205.165	-12.7081
206.847	-12.8543
208.529	-12.8146
210.21	-12.8087
211.892	-12.712
213.574	-12.6947
215.255	-12.6235
216.937	-12.6398
218.619	-12.659
220.3	-12.6731
221.982	-12.4932
223.664	-12.5025
225.346	-12.6708
227.027	-12.5808
228.709	-12.6072
230.391	-12.5397
232.072	-12.4601
233.754	-12.3599
235.436	-12.123
237.117	-12.2962
238.799	-12.1529
240.481	-12.0783
242.162	-12.0587
243.844	-12.0258
245.526	-12.0696
247.207	-11.9661
248.889	-11.8497
250.571	-11.9417
252.253	-11.84
253.934	-11.7883
255.616	-11.8128
257.298	-11.7519
258.979	-11.8391
260.661	-11.8356
262.343	-11.6593
264.024	-11.8174
265.706	-11.863
267.388	-11.8002
269.069	-11.8975
270.751	-11.8499
272.433	-11.9482
274.114	-11.737
275.796	-11.7484
277.478	-11.8456
279.159	-11.6924
280.841	-11.5746
282.523	-11.7438
284.204	-11.6409
285.886	-11.5562
287.568	-11.5104
289.249	-11.3622
290.931	-11.2666
292.613	-11.4849
294.294	-11.5642
295.976	-11.6964
297.658	-11.5669
299.339	-11.6121
301.021	-11.599
302.703	-11.5902
304.384	-11.5303
306.066	-11.6969
307.748	-11.576
309.429	-11.4351
311.111	-11.4079
312.793	-11.4625
314.474	-11.4867
316.156	-11.4668
317.838	-11.5039
319.519	-11.6626
321.201	-11.6232
322.883	-11.7396
324.564	-11.7492
326.246	-11.7774
327.928	-11.7941
329.609	-11.8404
331.291	-11.7506
332.973	-11.7363
334.654	-11.8155
336.336	-11.7539
338.018	-11.6544
339.699	-11.6213
341.381	-11.5583
343.063	-11.5998
344.744	-11.665
346.426	-11.6644
348.108	-11.5659
349.789	-11.804
351.471	-11.6775
353.153	-11.7246
354.835	-11.7211
356.516	-11.5131
358.198	-11.5168
359.88	-11.5989
361.561	-11.5117
363.243	-11.4712
364.925	-11.4732
366.606	-11.4667
368.288	-11.4981
369.97	-11.3675
371.651	-11.4328
373.333	-11.4429
375.015	-11.2933
376.696	-11.3023
378.378	-11.2221
380.06	-11.2566
381.741	-11.1221
383.423	-11.2091
385.105	-11.2167
386.786	-11.1871
388.468	-11.1357
390.15	-11.2129
391.831	-11.1289
393.513	-11.0469
395.195	-11.101
396.876	-11.076
398.558	-10.8034
400.24	-10.9371
401.921	-10.9125
403.603	-11.0649
405.285	-11.0425
406.966	-10.9076
408.648	-10.9899
410.33	-11.0384
412.011	-10.9351
413.693	-10.9859
415.375	-11.0565
417.056	-10.941
418.738	-10.8339
420.42	-10.7943
422.101	-10.6921
423.783	-10.7657
425.465	-10.7586
427.146	-10.6888
428.828	-10.5924
430.51	-10.6984
432.191	-10.6779
433.873	-10.6432
435.555	-10.7494
437.236	-10.5343
438.918	-10.4143
440.6	-10.3021
442.281	-10.3982
443.963	-10.5226
445.645	-10.5501
447.326	-10.5377
449.008	-10.655
450.69	-10.4561
452.371	-10.4228
454.053	-10.4839
455.735	-10.4457
457.416	-10.6811
459.098	-10.7371
460.78	-10.7604
462.461	-10.5235
464.143	-10.6283
465.825	-10.6563
467.506	-10.5102
469.188	-10.5451
470.87	-10.5544
472.551	-10.7012
474.233	-10.8052
475.915	-10.6668
477.596	-10.6994
479.278	-10.7969
480.96	-10.6145
482.642	-10.6658
484.323	-10.5729
486.005	-10.5782
487.687	-10.5956
489.368	-10.6009
491.05	-10.4881
492.732	-10.6188
494.413	-10.5996
496.095	-10.6672
497.777	-10.5349
499.458	-10.4602
501.14	-10.3518
502.822	-10.4482
504.503	-10.3589
506.185	-10.1996
507.867	-10.2544
509.548	-10.1161
511.23	-10.256
512.912	-10.295
514.593	-10.206
516.275	-10.2893
517.957	-10.2071
519.638	-10.2164
521.32	-10.2565
523.002	-10.352
524.684	-10.2712
526.365	-10.1534
528.047	-10.0901
529.729	-10.2073
531.41	-10.0895
533.092	-10.1493
534.774	-10.1717
536.455	-10.0485
538.137	-10.078
539.819	-10.081
541.501	-10.2303
543.182	-10.2644
544.864	-10.3378
546.546	-10.3705
548.227	-10.3753
549.909	-10.436
551.591	-10.1909
553.272	-10.2238
554.954	-10.1894
556.636	-10.2079
558.318	-10.177
559.999	-10.2875
561.681	-10.3124
563.363	-10.2093
565.044	-10.3427
566.726	-10.3083
568.408	-10.2889
570.089	-10.208
571.771	-10.1397
573.453	-9.93683
575.135	-10.0227
576.816	-10.0835
578.498	-10.0152
580.18	-9.98566
581.861	-9.97404
583.543	-10.0929
585.225	-9.89969
586.906	-9.86335
588.588	-9.85178
590.27	-9.7913
591.952	-9.90116
593.633	-9.8975
595.315	-9.74579
596.997	-9.84083
598.678	-9.92719
600.36	-9.72129
602.042	-9.689
603.724	-9.68567
605.405	-9.55634
607.087	-9.62772
608.769	-9.63321
610.45	-9.69297
612.132	-9.79978
613.814	-9.67411
615.495	-9.62321
617.177	-9.65027
618.859	-9.85489
620.541	-9.77595
622.222	-9.55619
623.904	-9.5904
625.586	-9.70811
627.267	-9.70319
628.949	-9.64225
630.631	-9.64185
632.312	-9.66086
633.994	-9.64475
635.676	-9.66004
637.358	-9.61799
639.039	-9.71488
640.721	-9.76969
642.403	-9.7699
644.084	-9.68931
645.766	-9.47407
647.448	-9.53589
649.129	-9.63779
650.811	-9.60596
652.493	-9.62629
654.175	-9.72843
655.856	-9.53922
657.538	-9.45099
659.22	-9.50104
660.901	-9.60486
662.583	-9.69886
664.265	-9.6551
665.946	-9.78989
667.628	-9.77723
669.31	-9.67332
670.992	-9.55417
672.673	-9.76673
674.355	-9.76084
676.037	-9.73542
677.718	-9.89231
679.4	-9.92469
681.082	-9.83481
682.763	-9.74909
684.445	-9.75275
686.127	-9.865
687.809	-9.82181
689.49	-9.76017
691.172	-9.654
692.854	-9.69211
694.535	-9.65677
696.217	-9.86274
697.899	-9.82767
699.581	-9.82014
701.262	-9.74894
702.944	-9.76609
704.626	-9.68937
706.307	-9.79017
707.989	-9.81748
709.671	-9.74705
711.352	-9.59183
713.034	-9.77549
714.716	-9.65827
716.398	-9.90052
718.079	-9.86448
719.761	-9.78376
721.443	-9.85322
723.124	-9.88373
724.806	-9.81894
726.488	-9.73948
728.169	-9.78773
729.851	-9.64927
731.533	-9.63828
733.215	-9.64484
734.896	-9.83777
736.578	-9.73136
738.26	-9.75037
739.941	-9.671
741.623	-9.69541
743.305	-9.70966
744.986	-9.76322
746.668	-9.70994
748.35	-9.61069
750.032	-9.71024
751.713	-9.60215
753.395	-9.77213
755.077	-9.62522
756.758	-9.70521
758.44	-9.52308
760.122	-9.66718
761.803	-9.54478
763.485	-9.6095
765.167	-9.63706
766.849	-9.60993
768.53	-9.60737
770.212	-9.58048
771.894	-9.68601
773.575	-9.55381
775.257	-9.46247
776.939	-9.63148
778.62	-9.55692
780.302	-9.55863
781.984	-9.6067
783.666	-9.63532
785.347	-9.55613
787.029	-9.6543
788.711	-9.58954
790.392	-9.37617
792.074	-9.44034
793.756	-9.48142
795.438	-9.39487
797.119	-9.39963
798.801	-9.43638
800.483	-9.50339
802.164	-9.45957
803.846	-9.45054
805.528	-9.47083
807.209	-9.52741
808.891	-9.45524
810.573	-9.35712
812.255	-9.44886
813.936	-9.47324
815.618	-9.50455
817.3	-9.54062
818.981	-9.60483
820.663	-9.47843
822.345	-9.5315
824.026	-9.55298
825.708	-9.58097
827.39	-9.62058
829.072	-9.36661
830.753	-9.40055
832.435	-9.49076
834.117	-9.61265
835.798	-9.54954
837.48	-9.51752
839.162	-9.57804
840.843	-9.66312
842.525	-9.62824
844.207	-9.77485
845.889	-9.73392
847.57	-9.74265
849.252	-9.77622
850.934	-9.65076
852.615	-9.60041
854.297	-9.71827
855.979	-9.61613
857.66	-9.60389
859.342	-9.64597
861.024	-9.78882
862.706	-9.61298
864.387	-9.65705
866.069	-9.67795
867.751	-9.62864
869.432	-9.51542
871.114	-9.60364
872.796	-9.58716
874.477	-9.61588
876.159	-9.68217
877.841	-9.7186
879.523	-9.70774
881.204	-9.77335
882.886	-9.54935
884.568	-9.6572
886.249	-9.57538
887.931	-9.46784
889.613	-9.36353
891.294	-9.57599
892.976	-9.40488
894.658	-9.34183
896.34	-9.36741
898.021	-9.34363
899.703	-9.29862
901.385	-9.24866
903.066	-9.39408
904.748	-9.3061
906.43	-9.30533
908.112	-9.31122
909.793	-9.25715
911.475	-9.25718
913.157	-9.27061
914.838	-9.34427
916.52	-9.26032
918.202	-9.26389
919.883	-9.35782
921.565	-9.3339
923.247	-9.29667
924.929	-9.28916
926.61	-9.27802
928.292	-9.31434
929.974	-9.25382
931.655	-9.22553
933.337	-9.19181
935.019	-9.12827
936.7	-9.09479
938.382	-8.99396
940.064	-9.02024
941.746	-8.88425
943.427	-9.00333
945.109	-9.07099
946.791	-9.01603
948.472	-9.10233
950.154	-9.08997
951.836	-9.0904
953.517	-9.07197
955.199	-9.08463
956.881	-9.03486
958.563	-9.10447
960.244	-9.02329
961.926	-9.03495
963.608	-8.95664
965.289	-9.01047
966.971	-8.93891
968.653	-8.95829
970.334	-8.92615
972.016	-8.76145
973.698	-8.93159
975.38	-8.81937
977.061	-8.77817
978.743	-8.9571
980.425	-8.89384
982.106	-8.82685
983.788	-8.97721
985.47	-9.02231
987.151	-8.88206
988.833	-8.86683
990.515	-8.81507
992.197	-8.83921
993.878	-8.97571
995.56	-8.89307
997.242	-8.84617
998.923	-8.85697
1000.61	-8.84116
1002.29	-8.91154
1003.97	-8.84223
1005.65	-8.86268
1007.33	-8.86127
1009.01	-8.95829
1010.7	-8.81437
1012.38	-8.72205
1014.06	-8.97135
1015.74	-8.89246
1017.42	-9.0781
1019.1	-9.13245
1020.79	-9.09153
1022.47	-8.89078
1024.15	-8.84574
1025.83	-8.89835
1027.51	-9.02421
1029.19	-8.89918
1030.88	-8.85377
1032.56	-8.96677
1034.24	-8.8476
1035.92	-8.77427
1037.6	-8.81849
1039.28	-8.76337
1040.97	-8.8321
1042.65	-8.87089
1044.33	-8.92176
1046.01	-8.90598
1047.69	-9.04639
1049.37	-9.06238
1051.06	-9.01969
1052.74	-9.03809
1054.42	-9.00559
1056.1	-8.97788
1057.78	-9.02567
1059.46	-9.05137
1061.15	-9.01316
1062.83	-9.06269
1064.51	-9.20917
1066.19	-9.21485
1067.87	-9.14472
1069.55	-9.18934
1071.23	-9.19855
1072.92	-9.35859
1074.6	-9.28568
1076.28	-9.30195
1077.96	-9.1102
1079.64	-9.06226
1081.32	-9.07041
1083.01	-8.96122
1084.69	-8.98032
1086.37	-8.96772
1088.05	-9.14103
1089.73	-9.14258
1091.41	-9.10785
1093.1	-9.10898
1094.78	-9.05378
1096.46	-8.94309
1098.14	-9.07694
1099.82	-8.93366
1101.5	-8.95814
1103.19	-8.84931
1104.87	-8.97831
1106.55	-9.02357
1108.23	-8.79203
1109.91	-8.72776
1111.59	-8.65806
1113.28	-8.74399
1114.96	-8.92353
1116.64	-8.93839
1118.32	-8.94813
1120	-8.91416
1121.68	-8.85401
1123.37	-8.86741
1125.05	-8.84623
1126.73	-8.76636
1128.41	-8.92167
1130.09	-8.96143
1131.77	-9.02924
1133.46	-8.96342
1135.14	-8.90894
1136.82	-8.94837
1138.5	-8.98551
1140.18	-9.00059
1141.86	-9.03846
1143.55	-8.99479
1145.23	-8.87107
1146.91	-8.98993
1148.59	-9.0702
1150.27	-9.04105
1151.95	-9.04404
1153.64	-8.98908
1155.32	-9.04008
1157	-9.06351
1158.68	-9.03809
1160.36	-9.03083
1162.04	-8.95609
1163.73	-8.94999
1165.41	-9.00141
1167.09	-9.10401
1168.77	-9.05411
1170.45	-9.01237
1172.13	-9.0394
1173.81	-9.05588
1175.5	-8.9387
1177.18	-9.01017
1178.86	-9.03629
1180.54	-8.91685
1182.22	-8.84876
1183.9	-8.98945
1185.59	-8.9817
1187.27	-9.05655
1188.95	-9.02817
1190.63	-8.90946
1192.31	-8.87769
1193.99	-8.99366
1195.68	-8.91959
1197.36	-9.043
1199.04	-8.96842
1200.72	-8.89503
1202.4	-9.00846
1204.08	-9.05588
1205.77	-9.00532
1207.45	-8.94077
1209.13	-8.91291
1210.81	-8.96049
1212.49	-8.9462
1214.17	-8.85071
1215.86	-8.87733
1217.54	-8.76331
1219.22	-8.82783
1220.9	-8.7782
1222.58	-8.7436
1224.26	-8.7092
1225.95	-8.66916
1227.63	-8.68632
1229.31	-8.62021
1230.99	-8.64814
1232.67	-8.51407
1234.35	-8.69773
1236.04	-8.68091
1237.72	-8.62031
1239.4	-8.75852
1241.08	-8.74656
1242.76	-8.72022
1244.44	-8.63453
1246.13	-8.6453
1247.81	-8.72501
1249.49	-8.72935
1251.17	-8.6301
1252.85	-8.50571
1254.53	-8.63016
1256.22	-8.5774
1257.9	-8.70017
1259.58	-8.74509
1261.26	-8.79786
1262.94	-8.84754
1264.62	-8.66907
1266.31	-8.70542
1267.99	-8.69129
1269.67	-8.81461
1271.35	-8.74216
1273.03	-8.67527
1274.71	-8.61066
1276.4	-8.6865
1278.08	-8.60352
1279.76	-8.69843
1281.44	-8.63325
1283.12	-8.63483
1284.8	-8.60871
1286.48	-8.67072
1288.17	-8.62589
1289.85	-8.58378
1291.53	-8.64771
1293.21	-8.62675
1294.89	-8.53489
1296.57	-8.58298
1298.26	-8.5254
1299.94	-8.53373
1301.62	-8.53995
1303.3	-8.60093
1304.98	-8.48871
1306.66	-8.58756
1308.35	-8.58368
1310.03	-8.63416
1311.71	-8.58115
1313.39	-8.59311
1315.07	-8.76606
1316.75	-8.74946
1318.44	-8.64054
1320.12	-8.56754
1321.8	-8.49409
1323.48	-8.43961
1325.16	-8.49051
1326.84	-8.57889
1328.53	-8.54331
1330.21	-8.52927
1331.89	-8.43232
1333.57	-8.39591
1335.25	-8.35053
1336.93	-8.27482
1338.62	-8.45084
1340.3	-8.38596
1341.98	-8.42035
1343.66	-8.40357
1345.34	-8.44758
1347.02	-8.38444
1348.71	-8.33726
1350.39	-8.36786
1352.07	-8.46915
1353.75	-8.45753
1355.43	-8.42081
1357.11	-8.47715
1358.8	-8.5058
1360.48	-8.60538
1362.16	-8.57648
1363.84	-8.46238
1365.52	-8.4033
1367.2	-8.42389
1368.89	-8.44929
1370.57	-8.46384
1372.25	-8.39866
1373.93	-8.37623
1375.61	-8.52927
1377.29	-8.58417
1378.98	-8.62723
1380.66	-8.45994
1382.34	-8.54975
1384.02	-8.52238
1385.7	-8.38462
1387.38	-8.48984
1389.06	-8.44883
1390.75	-8.50022
1392.43	-8.50144
1394.11	-8.48127
1395.79	-8.52643
1397.47	-8.43485
1399.15	-8.48691
1400.84	-8.64319
1402.52	-8.57084
1404.2	-8.39899
1405.88	-8.3021
1407.56	-8.29679
1409.24	-8.18412
1410.93	-8.38303
1412.61	-8.38312
1414.29	-8.29026
1415.97	-8.32059
1417.65	-8.41437
1419.33	-8.39405
1421.02	-8.26121
1422.7	-8.21964
1424.38	-8.35682
1426.06	-8.33542
1427.74	-8.35114
1429.42	-8.33655
1431.11	-8.33002
1432.79	-8.37165
1434.47	-8.28199
1436.15	-8.44242
1437.83	-8.33488
1439.51	-8.3166
1441.2	-8.31946
1442.88	-8.35587
1444.56	-8.40384
1446.24	-8.25004
1447.92	-8.3938
1449.6	-8.24763
1451.29	-8.45301
1452.97	-8.32914
1454.65	-8.28049
1456.33	-8.22306
1458.01	-8.12876
1459.69	-8.13083
1461.38	-8.14176
1463.06	-8.37266
1464.74	-8.23578
1466.42	-8.15668
1468.1	-8.20682
1469.78	-8.17115
1471.47	-8.13096
1473.15	-8.25895
1474.83	-8.25406
1476.51	-8.3519
1478.19	-8.21665
1479.87	-8.23734
1481.56	-8.20743
1483.24	-8.19181
1484.92	-8.22599
1486.6	-8.23108
1488.28	-8.28623
1489.96	-8.30738
1491.65	-8.38627
1493.33	-8.39744
1495.01	-8.41035
1496.69	-8.33552
1498.37	-8.32444
1500.05	-8.25989
1501.73	-8.24442
1503.42	-8.27851
1505.1	-8.22053
1506.78	-8.2974
1508.46	-8.42454
1510.14	-8.29548
1511.82	-8.25184
1513.51	-8.21247
1515.19	-8.15061
1516.87	-8.07944
1518.55	-8.00336
1520.23	-8.0275
1521.91	-7.99818
1523.6	-8.00687
1525.28	-7.93476
1526.96	-8.07282
1528.64	-8.05176
1530.32	-8.05314
1532	-8.07944
1533.69	-8.05048
1535.37	-8.25593
1537.05	-8.07752
1538.73	-8.02851
1540.41	-8.02802
1542.09	-8.00654
1543.78	-8.0279
1545.46	-7.99192
1547.14	-8.06589
1548.82	-8.12562
1550.5	-7.97291
1552.18	-8.12098
1553.87	-8.20756
1555.55	-7.94321
1557.23	-7.86152
1558.91	-7.91486
1560.59	-7.97947
1562.27	-8.00956
1563.96	-8.01249
1565.64	-8.11378
1567.32	-8.04606
1569	-8.17451
1570.68	-8.12397
1572.36	-8.15592
1574.05	-8.19465
1575.73	-8.13569
1577.41	-8.00242
1579.09	-7.94025
1580.77	-8.03007
1582.45	-8.01056
1584.14	-7.90256
1585.82	-7.85972
1587.5	-7.97544
1589.18	-8.06486
1590.86	-8.00904
1592.54	-8.03184
1594.23	-8.08475
1595.91	-8.03287
1597.59	-7.90455
1599.27	-8.04365
1600.95	-8.17576
1602.63	-8.06309
1604.31	-8.10761
1606	-8.13645
1607.68	-8.10294
1609.36	-8.12464
1611.04	-8.26591
1612.72	-8.23926
1614.4	-8.24808
1616.09	-8.23374
1617.77	-8.2121
1619.45	-8.19935
1621.13	-8.33237
1622.81	-8.2761
1624.49	-8.241
1626.18	-8.11405
1627.86	-8.17887
1629.54	-8.37128
1631.22	-8.25126
1632.9	-8.20374
1634.58	-8.20966
1636.27	-8.07133
1637.95	-8.05356
1639.63	-7.96848
1641.31	-7.97727
1642.99	-7.99686
1644.67	-8.11301
1646.36	-8.0524
1648.04	-8.1233
1649.72	-8.0532
1651.4	-7.98392
1653.08	-7.88138
1654.76	-7.86088
1656.45	-7.78062
1658.13	-7.9704
1659.81	-7.84016
1661.49	-7.88825
1663.17	-7.84312
1664.85	-7.91855
1666.54	-7.99106
1668.22	-7.91556
1669.9	-7.92826
1671.58	-7.97672
1673.26	-7.90073
1674.94	-7.93259
1676.63	-7.94199
1678.31	-8.03376
1679.99	-8.09351
