# Supplementary material for: Study on effects of the train-induced airflow on the temperature field of single-track high-speed railway tunnels in cold regions
Source: Sci Rep. 2025 Aug 21;15:30713. doi: 10.1038/s41598-025-16068-4 (PMC12370937; doi:10.1038/s41598-025-16068-4)
Supplement: Supplementary file 1 — Supplementary Material 1 [file 41598_2025_16068_MOESM1_ESM.zip › Relevant document/Surrounding rock temperature(data)/6.csv]

[Name]
Series 1 at /LINE:Line 1
[Data]
Z [ m ]	Temperature [ C ]
0.00000000e+00	-1.50000057e+01
1.68168163e+00	-1.49394894e+01
3.36336327e+00	-1.49078121e+01
5.04504490e+00	-1.48799191e+01
6.72672653e+00	-1.48596249e+01
8.40840816e+00	-1.48336849e+01
1.00900898e+01	-1.47672176e+01
1.17717714e+01	-1.47477779e+01
1.34534531e+01	-1.47316341e+01
1.51351347e+01	-1.46692867e+01
1.68168163e+01	-1.46435909e+01
1.84984970e+01	-1.45478268e+01
2.01801796e+01	-1.44935665e+01
2.18618622e+01	-1.43603573e+01
2.35435448e+01	-1.44885006e+01
2.52252274e+01	-1.43981686e+01
2.69069099e+01	-1.43377132e+01
2.85885925e+01	-1.43528805e+01
3.02702751e+01	-1.42775326e+01
3.19519577e+01	-1.42786922e+01
3.36336403e+01	-1.42600155e+01
3.53153229e+01	-1.42822018e+01
3.69970055e+01	-1.41647396e+01
3.86786880e+01	-1.41108761e+01
4.03603706e+01	-1.39532223e+01
4.20420532e+01	-1.39273129e+01
4.37237358e+01	-1.39054623e+01
4.54054184e+01	-1.38444576e+01
4.70871010e+01	-1.38559017e+01
4.87687836e+01	-1.38284664e+01
5.04504662e+01	-1.38433285e+01
5.21321487e+01	-1.39776974e+01
5.38138313e+01	-1.39223080e+01
5.54955139e+01	-1.37418880e+01
5.71771965e+01	-1.38315182e+01
5.88588791e+01	-1.36890316e+01
6.05405617e+01	-1.37007809e+01
6.22222443e+01	-1.35684566e+01
6.39039268e+01	-1.37570553e+01
6.55856094e+01	-1.37915707e+01
6.72672882e+01	-1.38452816e+01
6.89489670e+01	-1.38273067e+01
7.06306458e+01	-1.36928768e+01
7.23123245e+01	-1.35456905e+01
7.39940033e+01	-1.36507626e+01
7.56756821e+01	-1.35850887e+01
7.73573608e+01	-1.36011105e+01
7.90390396e+01	-1.36154537e+01
8.07207184e+01	-1.35591488e+01
8.24023972e+01	-1.34965267e+01
8.40840759e+01	-1.36474667e+01
8.57657547e+01	-1.34254208e+01
8.74474335e+01	-1.35624142e+01
8.91291122e+01	-1.35466061e+01
9.08107910e+01	-1.33381405e+01
9.24924698e+01	-1.34975033e+01
9.41741486e+01	-1.34981747e+01
9.58558273e+01	-1.35214596e+01
9.75375061e+01	-1.35255795e+01
9.92191849e+01	-1.33889217e+01
1.00900864e+02	-1.33965816e+01
1.02582542e+02	-1.34018002e+01
1.04264221e+02	-1.33251400e+01
1.05945900e+02	-1.32020626e+01
1.07627579e+02	-1.31217098e+01
1.09309258e+02	-1.31541805e+01
1.10990936e+02	-1.30685787e+01
1.12672615e+02	-1.31636105e+01
1.14354294e+02	-1.30188961e+01
1.16035973e+02	-1.31208858e+01
1.17717651e+02	-1.30903988e+01
1.19399330e+02	-1.30444088e+01
1.21081009e+02	-1.33240719e+01
1.22762688e+02	-1.32797298e+01
1.24444366e+02	-1.32076168e+01
1.26126045e+02	-1.32031918e+01
1.27807724e+02	-1.31143551e+01
1.29489410e+02	-1.29405880e+01
1.31171097e+02	-1.29456844e+01
1.32852783e+02	-1.29614925e+01
1.34534470e+02	-1.29311275e+01
1.36216156e+02	-1.27979488e+01
1.37897842e+02	-1.27341061e+01
1.39579529e+02	-1.28159237e+01
1.41261215e+02	-1.28695431e+01
1.42942902e+02	-1.26166134e+01
1.44624588e+02	-1.25723934e+01
1.46306274e+02	-1.26283627e+01
1.47987961e+02	-1.26966915e+01
1.49669647e+02	-1.25545712e+01
1.51351334e+02	-1.25209103e+01
1.53033020e+02	-1.24124203e+01
1.54714706e+02	-1.24932003e+01
1.56396393e+02	-1.24827938e+01
1.58078079e+02	-1.24414730e+01
1.59759766e+02	-1.24227962e+01
1.61441452e+02	-1.25219173e+01
1.63123138e+02	-1.23533688e+01
1.64804825e+02	-1.24588375e+01
1.66486511e+02	-1.23434505e+01
1.68168198e+02	-1.22544613e+01
1.69849884e+02	-1.22269039e+01
1.71531570e+02	-1.23407650e+01
1.73213257e+02	-1.21982784e+01
1.74894943e+02	-1.23835201e+01
1.76576630e+02	-1.21540585e+01
1.78258316e+02	-1.21285763e+01
1.79940002e+02	-1.20343990e+01
1.81621689e+02	-1.19201107e+01
1.83303375e+02	-1.19556026e+01
1.84985062e+02	-1.20520077e+01
1.86666748e+02	-1.21474972e+01
1.88348434e+02	-1.22446957e+01
1.90030121e+02	-1.21937923e+01
1.91711807e+02	-1.21715450e+01
1.93393494e+02	-1.22146053e+01
1.95075180e+02	-1.21509457e+01
1.96756866e+02	-1.20471249e+01
1.98438553e+02	-1.20897884e+01
2.00120239e+02	-1.20132504e+01
2.01801926e+02	-1.19822750e+01
2.03483612e+02	-1.17486019e+01
2.05165298e+02	-1.20077877e+01
2.06846985e+02	-1.19243221e+01
2.08528671e+02	-1.17846127e+01
2.10210358e+02	-1.18648129e+01
2.11892044e+02	-1.17747860e+01
2.13573730e+02	-1.17687130e+01
2.15255417e+02	-1.17256222e+01
2.16937103e+02	-1.17309017e+01
2.18618790e+02	-1.18312740e+01
2.20300476e+02	-1.18553829e+01
2.21982162e+02	-1.16522274e+01
2.23663849e+02	-1.16816463e+01
2.25345535e+02	-1.17916622e+01
2.27027222e+02	-1.16441402e+01
2.28708908e+02	-1.17513485e+01
2.30390594e+02	-1.16890011e+01
2.32072281e+02	-1.16088009e+01
2.33753967e+02	-1.13522396e+01
2.35435654e+02	-1.11721249e+01
2.37117340e+02	-1.13451290e+01
2.38799026e+02	-1.12018490e+01
2.40480713e+02	-1.12001095e+01
2.42162399e+02	-1.11818600e+01
2.43844086e+02	-1.11461239e+01
2.45525772e+02	-1.12778072e+01
2.47207458e+02	-1.11240597e+01
2.48889145e+02	-1.09644222e+01
2.50570831e+02	-1.10711422e+01
2.52252518e+02	-1.09389095e+01
2.53934204e+02	-1.08711300e+01
2.55615891e+02	-1.08878841e+01
2.57297577e+02	-1.08050289e+01
2.58979248e+02	-1.09157162e+01
2.60660919e+02	-1.08901424e+01
2.62342590e+02	-1.06803036e+01
2.64024261e+02	-1.08459835e+01
2.65705933e+02	-1.08671017e+01
2.67387604e+02	-1.08315487e+01
2.69069275e+02	-1.09147091e+01
2.70750946e+02	-1.08627071e+01
2.72432617e+02	-1.09593563e+01
2.74114288e+02	-1.07395077e+01
2.75795959e+02	-1.07750607e+01
2.77477631e+02	-1.08841915e+01
2.79159302e+02	-1.07236691e+01
2.80840973e+02	-1.05760555e+01
2.82522644e+02	-1.07883663e+01
2.84204315e+02	-1.07076168e+01
2.85885986e+02	-1.06162472e+01
2.87567657e+02	-1.05601254e+01
2.89249329e+02	-1.03893490e+01
2.90931000e+02	-1.02735348e+01
2.92612671e+02	-1.05116940e+01
2.94294342e+02	-1.06231136e+01
2.95976013e+02	-1.07651424e+01
2.97657684e+02	-1.06239681e+01
2.99339355e+02	-1.06835384e+01
3.01021027e+02	-1.06949825e+01
3.02702698e+02	-1.06887264e+01
3.04384369e+02	-1.06064510e+01
3.06066040e+02	-1.06678829e+01
3.07747711e+02	-1.06267452e+01
3.09429382e+02	-1.04585018e+01
3.11111053e+02	-1.04382381e+01
3.12792725e+02	-1.04764156e+01
3.14474396e+02	-1.04786129e+01
3.16156067e+02	-1.04553585e+01
3.17837738e+02	-1.04903622e+01
3.19519409e+02	-1.07008724e+01
3.21201080e+02	-1.06356258e+01
3.22882751e+02	-1.07857723e+01
3.24564423e+02	-1.07899837e+01
3.26246094e+02	-1.08291988e+01
3.27927765e+02	-1.08644161e+01
3.29609436e+02	-1.09086971e+01
3.31291107e+02	-1.08509579e+01
3.32972778e+02	-1.07462826e+01
3.34654449e+02	-1.08558102e+01
3.36336121e+02	-1.07614803e+01
3.38017792e+02	-1.06582394e+01
3.39699463e+02	-1.06301937e+01
3.41381134e+02	-1.05375118e+01
3.43062805e+02	-1.06119137e+01
3.44744476e+02	-1.06704159e+01
3.46426147e+02	-1.06778927e+01
3.48107819e+02	-1.05224972e+01
3.49789490e+02	-1.08311520e+01
3.51471161e+02	-1.06623287e+01
3.53152832e+02	-1.06886654e+01
3.54834503e+02	-1.06965694e+01
3.56516174e+02	-1.04479427e+01
3.58197845e+02	-1.04274349e+01
3.59879517e+02	-1.04725704e+01
3.61561188e+02	-1.02768917e+01
3.63242859e+02	-1.01700802e+01
3.64924530e+02	-1.01987972e+01
3.66606201e+02	-1.01546993e+01
3.68287872e+02	-1.02403011e+01
3.69969543e+02	-1.01334286e+01
3.71651215e+02	-1.02244930e+01
3.73332886e+02	-1.02416744e+01
3.75014557e+02	-1.00645809e+01
3.76696228e+02	-1.00860958e+01
3.78377899e+02	-9.97812462e+00
3.80059570e+02	-1.00152340e+01
3.81741241e+02	-9.83121300e+00
3.83422913e+02	-9.96426964e+00
3.85104584e+02	-9.99664879e+00
3.86786255e+02	-9.95319176e+00
3.88467926e+02	-9.90204430e+00
3.90149597e+02	-9.97604942e+00
3.91831268e+02	-9.89523888e+00
3.93512939e+02	-9.81744957e+00
3.95194611e+02	-9.91242027e+00
3.96876282e+02	-9.85654259e+00
3.98557953e+02	-9.53876305e+00
4.00239624e+02	-9.72894859e+00
4.01921295e+02	-9.65778160e+00
4.03602966e+02	-9.85181236e+00
4.05284637e+02	-9.87961388e+00
4.06966309e+02	-9.76117516e+00
4.08647980e+02	-9.84360313e+00
4.10329651e+02	-9.86325645e+00
4.12011322e+02	-9.79950523e+00
4.13692993e+02	-9.87912560e+00
4.15374664e+02	-9.90811729e+00
4.17056335e+02	-9.73932457e+00
4.18738007e+02	-9.61588097e+00
4.20419678e+02	-9.56879234e+00
4.22101349e+02	-9.45114708e+00
4.23783020e+02	-9.53824425e+00
4.25464691e+02	-9.49564171e+00
4.27146362e+02	-9.42346764e+00
4.28828033e+02	-9.32349205e+00
4.30509705e+02	-9.46066856e+00
4.32191376e+02	-9.44907188e+00
4.33873047e+02	-9.40595055e+00
4.35554718e+02	-9.54294395e+00
4.37236389e+02	-9.40286827e+00
4.38918060e+02	-9.30704308e+00
4.40599731e+02	-9.14874840e+00
4.42281403e+02	-9.16660118e+00
4.43963074e+02	-9.29028893e+00
4.45644745e+02	-9.30432701e+00
4.47326416e+02	-9.26672935e+00
4.49008087e+02	-9.42294884e+00
4.50689758e+02	-9.11328697e+00
4.52371429e+02	-9.02655602e+00
4.54053101e+02	-9.09873009e+00
4.55734772e+02	-9.10407066e+00
4.57416443e+02	-9.37674522e+00
4.59098114e+02	-9.43253136e+00
4.60779785e+02	-9.39636803e+00
4.62461456e+02	-9.19119835e+00
4.64143127e+02	-9.35709190e+00
4.65824799e+02	-9.40497398e+00
4.67506470e+02	-9.24472618e+00
4.69188141e+02	-9.29666710e+00
4.70869812e+02	-9.29944420e+00
4.72551483e+02	-9.45136070e+00
4.74233154e+02	-9.52850914e+00
4.75914825e+02	-9.42227745e+00
4.77596497e+02	-9.42764854e+00
4.79278168e+02	-9.53113365e+00
4.80959839e+02	-9.29181480e+00
4.82641510e+02	-9.32782555e+00
4.84323181e+02	-9.19428062e+00
4.86004852e+02	-9.18729210e+00
4.87686523e+02	-9.05762291e+00
4.89368195e+02	-9.10687828e+00
4.91049866e+02	-8.87424278e+00
4.92731537e+02	-9.07669640e+00
4.94413208e+02	-9.08597374e+00
4.96094879e+02	-9.16507530e+00
4.97776550e+02	-9.05393028e+00
4.99458221e+02	-9.00583458e+00
5.01139893e+02	-8.86517906e+00
5.02821564e+02	-8.93790245e+00
5.04503235e+02	-8.58347130e+00
5.06184906e+02	-8.55402184e+00
5.07866577e+02	-8.66049767e+00
5.09548248e+02	-8.51154137e+00
5.11229919e+02	-8.73172569e+00
5.12911621e+02	-8.78424644e+00
5.14593323e+02	-8.68982506e+00
5.16275024e+02	-8.81473351e+00
5.17956726e+02	-8.73358727e+00
5.19638428e+02	-8.71173668e+00
5.21320129e+02	-8.76880455e+00
5.23001831e+02	-8.81189537e+00
5.24683533e+02	-8.72321129e+00
5.26365234e+02	-8.59802818e+00
5.28046936e+02	-8.49500084e+00
5.29728638e+02	-8.62930870e+00
5.31410339e+02	-8.45386314e+00
5.33092041e+02	-8.56076622e+00
5.34773743e+02	-8.56506920e+00
5.36455444e+02	-8.44391441e+00
5.38137146e+02	-8.46451378e+00
5.39818848e+02	-8.49143028e+00
5.41500549e+02	-8.71277428e+00
5.43182251e+02	-8.78696251e+00
5.44863953e+02	-8.88397789e+00
5.46545654e+02	-8.92865562e+00
5.48227356e+02	-8.81549644e+00
5.49909058e+02	-8.95383263e+00
5.51590759e+02	-8.65753746e+00
5.53272461e+02	-8.69312096e+00
5.54954163e+02	-8.65479088e+00
5.56635864e+02	-8.68713951e+00
5.58317566e+02	-8.64484215e+00
5.59999268e+02	-8.79471397e+00
5.61680969e+02	-8.84509850e+00
5.63362671e+02	-8.72907066e+00
5.65044373e+02	-8.86578941e+00
5.66726074e+02	-8.85248375e+00
5.68407776e+02	-8.64450645e+00
5.70089478e+02	-8.68894005e+00
5.71771179e+02	-8.65329552e+00
5.73452881e+02	-8.42224693e+00
5.75134583e+02	-8.56506920e+00
5.76816284e+02	-8.61603355e+00
5.78497986e+02	-8.54746056e+00
5.80179688e+02	-8.48267174e+00
5.81861389e+02	-8.48535728e+00
5.83543091e+02	-8.58743858e+00
5.85224792e+02	-8.33475304e+00
5.86906494e+02	-8.27799034e+00
5.88588196e+02	-8.25864220e+00
5.90269897e+02	-8.08490562e+00
5.91951599e+02	-8.11322594e+00
5.93633301e+02	-8.20929527e+00
5.95315002e+02	-8.00183678e+00
5.96996704e+02	-8.15588951e+00
5.98678406e+02	-8.25034142e+00
6.00360107e+02	-7.96387339e+00
6.02041809e+02	-7.96808481e+00
6.03723511e+02	-7.98020029e+00
6.05405212e+02	-7.84818125e+00
6.07086914e+02	-7.91696787e+00
6.08768616e+02	-7.94754648e+00
6.10450317e+02	-7.97293711e+00
6.12132019e+02	-8.10080528e+00
6.13813721e+02	-7.94464731e+00
6.15495422e+02	-8.03790855e+00
6.17177124e+02	-7.83746958e+00
6.18858826e+02	-8.09335899e+00
6.20540527e+02	-8.05231285e+00
6.22222229e+02	-7.82822275e+00
6.23903931e+02	-7.89658213e+00
6.25585632e+02	-8.01318932e+00
6.27267334e+02	-8.01761436e+00
6.28949036e+02	-7.93564463e+00
6.30630737e+02	-7.94257212e+00
6.32312439e+02	-7.94315195e+00
6.33994141e+02	-7.94611216e+00
6.35675842e+02	-7.95361948e+00
6.37357544e+02	-7.95126963e+00
6.39039246e+02	-8.00821495e+00
6.40720947e+02	-8.01605797e+00
6.42402649e+02	-8.00552940e+00
6.44084351e+02	-7.93604136e+00
6.45766052e+02	-7.71369028e+00
6.47447754e+02	-7.74634409e+00
6.49129456e+02	-7.87747812e+00
6.50811157e+02	-7.77680063e+00
6.52492859e+02	-7.82846689e+00
6.54174561e+02	-7.99756479e+00
6.55856262e+02	-7.83783579e+00
6.57537964e+02	-7.76557016e+00
6.59219666e+02	-7.77890635e+00
6.60901367e+02	-7.89261484e+00
6.62583069e+02	-8.01193810e+00
6.64264771e+02	-7.94675303e+00
6.65946472e+02	-8.09427452e+00
6.67628174e+02	-8.09717369e+00
6.69309875e+02	-7.98233652e+00
6.70991577e+02	-7.84876108e+00
6.72673279e+02	-8.08508873e+00
6.74354980e+02	-8.06461143e+00
6.76036682e+02	-8.03211021e+00
6.77718384e+02	-8.20966148e+00
6.79400085e+02	-8.20517540e+00
6.81081787e+02	-8.08090782e+00
6.82763489e+02	-8.00009727e+00
6.84445190e+02	-8.01926231e+00
6.86126892e+02	-8.16739464e+00
6.87808594e+02	-8.13107872e+00
6.89490295e+02	-8.03027916e+00
6.91171997e+02	-7.84180307e+00
6.92853699e+02	-7.90668344e+00
6.94535400e+02	-7.84149790e+00
6.96217102e+02	-8.07117271e+00
6.97898804e+02	-8.05408287e+00
6.99580505e+02	-8.04987144e+00
7.01262207e+02	-7.96192026e+00
7.02943909e+02	-7.98468637e+00
7.04625610e+02	-7.90946054e+00
7.06307312e+02	-8.01959801e+00
7.07989014e+02	-8.04038048e+00
7.09670715e+02	-7.98227549e+00
7.11352417e+02	-7.75177622e+00
7.13034119e+02	-7.96927500e+00
7.14715820e+02	-7.78998423e+00
7.16397522e+02	-8.08569908e+00
7.18079224e+02	-7.70563364e+00
7.19760925e+02	-7.51123667e+00
7.21442627e+02	-7.74518442e+00
7.23124329e+02	-7.87659311e+00
7.24806030e+02	-7.84039927e+00
7.26487732e+02	-7.75168467e+00
7.28169434e+02	-7.88349009e+00
7.29851135e+02	-7.76135874e+00
7.31532837e+02	-7.79416513e+00
7.33214539e+02	-7.77948618e+00
7.34896240e+02	-8.01035118e+00
7.36577942e+02	-7.87491465e+00
7.38259644e+02	-7.89981699e+00
7.39941345e+02	-7.82211924e+00
7.41623047e+02	-7.62729502e+00
7.43304749e+02	-7.48380136e+00
7.44986450e+02	-7.74588633e+00
7.46668152e+02	-7.72104502e+00
7.48349854e+02	-7.65341806e+00
7.50031555e+02	-7.82581186e+00
7.51713257e+02	-7.76679087e+00
7.53394958e+02	-8.02161217e+00
7.55076660e+02	-7.82507944e+00
7.56758362e+02	-7.93457651e+00
7.58440063e+02	-7.77371836e+00
7.60121765e+02	-7.97217417e+00
7.61803467e+02	-7.80386972e+00
7.63485168e+02	-7.84342051e+00
7.65166870e+02	-7.79437876e+00
7.66848572e+02	-7.77387094e+00
7.68530273e+02	-7.77084970e+00
7.70211975e+02	-7.79651499e+00
7.71893677e+02	-7.96982431e+00
7.73575378e+02	-7.80179453e+00
7.75257080e+02	-7.71393442e+00
7.76938782e+02	-7.92005014e+00
7.78620483e+02	-7.84293222e+00
7.80302185e+02	-7.82727671e+00
7.81983887e+02	-7.85571909e+00
7.83665588e+02	-7.88825083e+00
7.85347290e+02	-7.79892588e+00
7.87028992e+02	-7.89789438e+00
7.88710693e+02	-7.83069468e+00
7.90392395e+02	-7.58435678e+00
7.92074097e+02	-7.61026621e+00
7.93755798e+02	-7.63248301e+00
7.95437500e+02	-7.50540781e+00
7.97119202e+02	-7.52042246e+00
7.98800903e+02	-7.58115244e+00
8.00482605e+02	-7.68713999e+00
8.02164307e+02	-7.63510752e+00
8.03846008e+02	-7.64743662e+00
8.05527710e+02	-7.67539072e+00
8.07209412e+02	-7.70935678e+00
8.08891113e+02	-7.64102793e+00
8.10572815e+02	-7.51383066e+00
8.12254517e+02	-7.58609629e+00
8.13936218e+02	-7.66055918e+00
8.15617920e+02	-7.66614389e+00
8.17299622e+02	-7.67948008e+00
8.18981323e+02	-7.75015879e+00
8.20663025e+02	-7.52847910e+00
8.22344727e+02	-7.58209848e+00
8.24026428e+02	-7.66120005e+00
8.25708130e+02	-7.68933725e+00
8.27389832e+02	-7.77768564e+00
8.29071533e+02	-7.47086191e+00
8.30753235e+02	-7.51077890e+00
8.32434937e+02	-7.65643930e+00
8.34116638e+02	-7.81494761e+00
8.35798340e+02	-7.72717905e+00
8.37480042e+02	-7.69214487e+00
8.39161743e+02	-7.75699472e+00
8.40843445e+02	-7.87814951e+00
8.42525146e+02	-7.78616953e+00
8.44206848e+02	-7.90619516e+00
8.45888550e+02	-7.76755381e+00
8.47570251e+02	-7.87250376e+00
8.49251953e+02	-7.79093027e+00
8.50933655e+02	-7.42551279e+00
8.52615356e+02	-7.54657602e+00
8.54297058e+02	-7.69281626e+00
8.55978760e+02	-7.49973154e+00
8.57660461e+02	-7.58334970e+00
8.59342163e+02	-7.58396006e+00
8.61023865e+02	-7.77023935e+00
8.62705566e+02	-7.56629038e+00
8.64387268e+02	-7.57425547e+00
8.66068970e+02	-7.62430429e+00
8.67750671e+02	-7.50147104e+00
8.69432373e+02	-7.31073618e+00
8.71114075e+02	-7.42960215e+00
8.72795776e+02	-7.44565439e+00
8.74477478e+02	-7.50079966e+00
8.76159180e+02	-7.57492685e+00
8.77840881e+02	-7.62836313e+00
8.79522583e+02	-7.65772104e+00
8.81204285e+02	-7.74097300e+00
8.82885986e+02	-7.50623178e+00
8.84567688e+02	-7.62113047e+00
8.86249390e+02	-7.54242563e+00
8.87931091e+02	-7.41504526e+00
8.89612793e+02	-7.31308603e+00
8.91294495e+02	-7.49292612e+00
8.92976196e+02	-7.32361460e+00
8.94657898e+02	-7.27176523e+00
8.96339600e+02	-7.31693125e+00
8.98021301e+02	-7.26096201e+00
8.99703003e+02	-7.21607065e+00
9.01384705e+02	-7.16962290e+00
9.03066406e+02	-7.32111216e+00
9.04748108e+02	-7.23160410e+00
9.06429810e+02	-7.25296640e+00
9.08111511e+02	-7.26822519e+00
9.09793213e+02	-7.19647837e+00
9.11474915e+02	-7.18805552e+00
9.13156616e+02	-7.20456553e+00
9.14838318e+02	-7.32221079e+00
9.16520020e+02	-7.20889902e+00
9.18201721e+02	-7.15619516e+00
9.19883423e+02	-7.21280527e+00
9.21565125e+02	-7.20358896e+00
9.23246826e+02	-7.19306040e+00
9.24928528e+02	-7.20432138e+00
9.26610229e+02	-7.20932627e+00
9.28291931e+02	-7.26340342e+00
9.29973633e+02	-7.20694590e+00
9.31655334e+02	-7.18817759e+00
9.33337036e+02	-7.15787363e+00
9.35018738e+02	-7.08115244e+00
9.36700439e+02	-7.06201792e+00
9.38382141e+02	-6.95841074e+00
9.40063843e+02	-6.99359751e+00
9.41745544e+02	-6.85315561e+00
9.43427246e+02	-6.98572397e+00
9.45108948e+02	-7.04791880e+00
9.46790649e+02	-6.98782969e+00
9.48472351e+02	-7.07065439e+00
9.50154053e+02	-7.06009531e+00
9.51835754e+02	-7.09064341e+00
9.53517456e+02	-7.09891367e+00
9.55199158e+02	-7.13269663e+00
9.56880859e+02	-7.09113169e+00
9.58562561e+02	-7.19290781e+00
9.60244263e+02	-7.09744883e+00
9.61925964e+02	-7.11414194e+00
9.63607666e+02	-6.99963999e+00
9.65289368e+02	-7.03726816e+00
9.66971069e+02	-6.96500254e+00
9.68652771e+02	-7.00668955e+00
9.70334473e+02	-6.97250986e+00
9.72016174e+02	-6.77899790e+00
9.73697876e+02	-6.97846079e+00
9.75379578e+02	-6.85245371e+00
9.77061279e+02	-6.67185068e+00
9.78742981e+02	-6.90204477e+00
9.80424683e+02	-6.88400888e+00
9.82106384e+02	-6.83899546e+00
9.83788086e+02	-7.00516367e+00
9.85469788e+02	-7.07367563e+00
9.87151489e+02	-6.94461679e+00
9.88833191e+02	-6.93250132e+00
9.90514893e+02	-6.91187143e+00
9.92196594e+02	-6.91858530e+00
9.93878296e+02	-7.04608774e+00
9.95559998e+02	-6.93469858e+00
9.97241699e+02	-6.88187265e+00
9.98923401e+02	-6.91428232e+00
1.00060510e+03	-6.80469370e+00
1.00228680e+03	-6.89862680e+00
1.00396851e+03	-6.80142832e+00
1.00565021e+03	-6.81540537e+00
1.00733191e+03	-6.77307749e+00
1.00901361e+03	-6.87570810e+00
1.01069531e+03	-6.72861338e+00
1.01237701e+03	-6.63455820e+00
1.01405872e+03	-6.90143442e+00
1.01574042e+03	-6.81061411e+00
1.01742212e+03	-7.00726938e+00
1.01910382e+03	-7.07205820e+00
1.02078552e+03	-7.00821543e+00
1.02246722e+03	-6.75458384e+00
1.02414893e+03	-6.74939585e+00
1.02583057e+03	-6.82218027e+00
1.02751221e+03	-6.97937632e+00
1.02919385e+03	-6.84982920e+00
1.03087549e+03	-6.82199717e+00
1.03255713e+03	-6.95206308e+00
1.03423877e+03	-6.76907969e+00
1.03592041e+03	-6.71094370e+00
1.03760205e+03	-6.77570200e+00
1.03928369e+03	-6.71524668e+00
1.04096533e+03	-6.81687021e+00
1.04264697e+03	-6.85123301e+00
1.04432861e+03	-6.93839121e+00
1.04601025e+03	-6.93021250e+00
1.04769189e+03	-7.09741831e+00
1.04937354e+03	-7.10687876e+00
1.05105518e+03	-7.03714609e+00
1.05273682e+03	-7.06717539e+00
1.05441846e+03	-7.01355600e+00
1.05610010e+03	-6.99936533e+00
1.05778174e+03	-7.03385019e+00
1.05946338e+03	-7.03879404e+00
1.06114502e+03	-6.83240366e+00
1.06282666e+03	-6.97864389e+00
1.06450830e+03	-7.19800425e+00
1.06618994e+03	-7.21256113e+00
1.06787158e+03	-7.15350962e+00
1.06955322e+03	-7.20752573e+00
1.07123486e+03	-7.22858286e+00
1.07291650e+03	-7.42282724e+00
1.07459814e+03	-7.31619883e+00
1.07627979e+03	-7.32498789e+00
1.07796143e+03	-7.07535410e+00
1.07964307e+03	-6.99423838e+00
1.08132471e+03	-6.95496225e+00
1.08300635e+03	-6.85477304e+00
1.08468799e+03	-6.88434458e+00
1.08636963e+03	-6.78754282e+00
1.08805127e+03	-7.03662729e+00
1.08973291e+03	-7.04843760e+00
1.09141455e+03	-6.99613047e+00
1.09309619e+03	-6.98493052e+00
1.09477783e+03	-6.92447519e+00
1.09645947e+03	-6.78385019e+00
1.09814111e+03	-6.97385263e+00
1.09982275e+03	-6.84165049e+00
1.10150439e+03	-6.84888315e+00
1.10318604e+03	-6.66321421e+00
1.10486768e+03	-6.82102060e+00
1.10654932e+03	-6.89966440e+00
1.10823096e+03	-6.62021494e+00
1.10991260e+03	-6.53409433e+00
1.11159424e+03	-6.54129648e+00
1.11327588e+03	-6.67331553e+00
1.11495752e+03	-6.86047983e+00
1.11663916e+03	-6.88931894e+00
1.11832080e+03	-6.83209848e+00
1.12000244e+03	-6.81885386e+00
1.12168408e+03	-6.76605844e+00
1.12336572e+03	-6.79639292e+00
1.12504736e+03	-6.75708628e+00
1.12672900e+03	-6.70618296e+00
1.12841064e+03	-6.85135508e+00
1.13009229e+03	-6.85678720e+00
1.13177393e+03	-6.94730234e+00
1.13345557e+03	-6.88840342e+00
1.13513721e+03	-6.82462168e+00
1.13681885e+03	-6.85971689e+00
1.13850049e+03	-6.89517832e+00
1.14018213e+03	-6.90985727e+00
1.14186377e+03	-6.94742441e+00
1.14354541e+03	-6.89249277e+00
1.14522705e+03	-6.64877939e+00
1.14690869e+03	-6.77319956e+00
1.14859033e+03	-6.78797007e+00
1.15027197e+03	-6.60889292e+00
1.15195361e+03	-6.70596933e+00
1.15363525e+03	-6.68036509e+00
1.15531689e+03	-6.62354136e+00
1.15699854e+03	-6.66327524e+00
1.15868018e+03	-6.53812265e+00
1.16036182e+03	-6.66895151e+00
1.16204346e+03	-6.59226084e+00
1.16372510e+03	-6.43207407e+00
1.16540674e+03	-6.57279062e+00
1.16708838e+03	-6.76459360e+00
1.16877002e+03	-6.67615366e+00
1.17045166e+03	-6.62219858e+00
1.17213330e+03	-6.70642710e+00
1.17381494e+03	-6.71570444e+00
1.17549658e+03	-6.59903574e+00
1.17717822e+03	-6.62476206e+00
1.17885986e+03	-6.64539194e+00
1.18054150e+03	-6.61585093e+00
1.18222314e+03	-6.58487558e+00
1.18390479e+03	-6.68369150e+00
1.18558643e+03	-6.64960337e+00
1.18726807e+03	-6.84250498e+00
1.18894971e+03	-6.80109262e+00
1.19063135e+03	-6.67697763e+00
1.19231299e+03	-6.63959360e+00
1.19399463e+03	-6.77527475e+00
1.19567627e+03	-6.64298105e+00
1.19735791e+03	-6.67658091e+00
1.19903955e+03	-6.64432383e+00
1.20072119e+03	-6.56705332e+00
1.20240283e+03	-6.71051645e+00
1.20408447e+03	-6.80567026e+00
1.20576611e+03	-6.72952890e+00
1.20744775e+03	-6.62262583e+00
1.20912939e+03	-6.61670542e+00
1.21081104e+03	-6.57764292e+00
1.21249268e+03	-6.63760996e+00
1.21417432e+03	-6.58255625e+00
1.21585596e+03	-6.59104013e+00
1.21753760e+03	-6.46484995e+00
1.21921924e+03	-6.53998423e+00
1.22090088e+03	-6.53595591e+00
1.22258252e+03	-6.47641611e+00
1.22426416e+03	-6.42978525e+00
1.22594580e+03	-6.38352060e+00
1.22762744e+03	-6.39270639e+00
1.22930908e+03	-6.29392099e+00
1.23099072e+03	-6.32147837e+00
1.23267236e+03	-6.28281260e+00
1.23435400e+03	-6.36292124e+00
1.23603564e+03	-6.26047373e+00
1.23771729e+03	-6.15405893e+00
1.23939893e+03	-6.33032846e+00
1.24108057e+03	-6.29706430e+00
1.24276221e+03	-6.28836679e+00
1.24444385e+03	-6.19632578e+00
1.24612549e+03	-6.19629526e+00
1.24780713e+03	-6.35288095e+00
1.24948877e+03	-6.22406626e+00
1.25117041e+03	-6.08121347e+00
1.25285205e+03	-5.96454477e+00
1.25453369e+03	-6.04474497e+00
1.25621533e+03	-6.04920053e+00
1.25789697e+03	-6.22144175e+00
1.25957861e+03	-6.26807261e+00
1.26126025e+03	-6.36328745e+00
1.26294189e+03	-6.36435556e+00
1.26462354e+03	-6.08185434e+00
1.26630518e+03	-6.09381723e+00
1.26798682e+03	-6.11673594e+00
1.26966846e+03	-6.37030649e+00
1.27135010e+03	-6.27161264e+00
1.27303174e+03	-6.21210337e+00
1.27471338e+03	-6.17423105e+00
1.27639502e+03	-6.26285410e+00
1.27807666e+03	-6.19205332e+00
1.27975830e+03	-6.30103159e+00
1.28143994e+03	-6.25437021e+00
1.28312158e+03	-6.25595713e+00
1.28480322e+03	-6.23389292e+00
1.28648486e+03	-6.30441904e+00
1.28816650e+03	-6.26901865e+00
1.28984814e+03	-6.18784189e+00
1.29152979e+03	-6.27179575e+00
1.29321143e+03	-6.25388193e+00
1.29489307e+03	-6.15372324e+00
1.29657471e+03	-6.20584726e+00
1.29825635e+03	-6.15140390e+00
1.29993799e+03	-6.17859507e+00
1.30161963e+03	-6.12351084e+00
1.30330127e+03	-6.21436167e+00
1.30498291e+03	-6.09229136e+00
1.30666455e+03	-6.21234751e+00
1.30834619e+03	-6.17258310e+00
1.31002783e+03	-6.23151255e+00
1.31170947e+03	-6.15708017e+00
1.31339111e+03	-6.18887949e+00
1.31507275e+03	-6.35718393e+00
1.31675439e+03	-6.37686777e+00
1.31843604e+03	-6.20908213e+00
1.32011768e+03	-6.11441660e+00
1.32179932e+03	-6.07431650e+00
1.32348096e+03	-5.91666269e+00
1.32516260e+03	-6.00687265e+00
1.32684424e+03	-6.15714121e+00
1.32852588e+03	-6.14331675e+00
1.33020752e+03	-6.16837168e+00
1.33188916e+03	-6.07016611e+00
1.33357080e+03	-6.03479624e+00
1.33525244e+03	-6.02725840e+00
1.33693408e+03	-5.94995737e+00
1.33861572e+03	-6.21411753e+00
1.34029736e+03	-6.06815195e+00
1.34197900e+03	-6.07504892e+00
1.34366064e+03	-6.07388926e+00
1.34534229e+03	-6.13477182e+00
1.34702393e+03	-6.04569101e+00
1.34870557e+03	-6.00086069e+00
1.35038721e+03	-6.04868174e+00
1.35206885e+03	-6.17035532e+00
1.35375049e+03	-6.15631723e+00
1.35543213e+03	-6.11350107e+00
1.35711377e+03	-6.16477060e+00
1.35879541e+03	-6.17978525e+00
1.36047705e+03	-6.26941538e+00
1.36215869e+03	-6.24539804e+00
1.36384033e+03	-6.09046030e+00
1.36552197e+03	-6.07514048e+00
1.36720361e+03	-6.10892344e+00
1.36888525e+03	-6.04062510e+00
1.37056689e+03	-5.86105967e+00
1.37224854e+03	-5.92395639e+00
1.37393018e+03	-5.99155283e+00
1.37561182e+03	-6.18970346e+00
1.37729346e+03	-6.30814219e+00
1.37897510e+03	-6.39539194e+00
1.38065674e+03	-6.25705576e+00
1.38233838e+03	-6.36722422e+00
1.38402002e+03	-6.30908823e+00
1.38570166e+03	-6.17706919e+00
1.38738330e+03	-6.16156626e+00
1.38906494e+03	-6.19910288e+00
1.39074658e+03	-6.27243662e+00
1.39242822e+03	-6.31174326e+00
1.39410986e+03	-6.30304575e+00
1.39579150e+03	-6.35367441e+00
1.39747314e+03	-6.24124765e+00
1.39915479e+03	-6.30338144e+00
1.40083643e+03	-6.45981455e+00
1.40251807e+03	-6.39429331e+00
1.40419971e+03	-6.17847300e+00
1.40588135e+03	-6.05368662e+00
1.40756299e+03	-6.08185434e+00
1.40924463e+03	-5.93598032e+00
1.41092627e+03	-6.16046762e+00
1.41260791e+03	-6.15061045e+00
1.41428955e+03	-6.02075815e+00
1.41597119e+03	-6.02957773e+00
1.41765283e+03	-6.13800669e+00
1.41933447e+03	-6.10346079e+00
1.42101611e+03	-5.56790781e+00
1.42269775e+03	-5.31949472e+00
1.42437939e+03	-5.58597422e+00
1.42606104e+03	-5.67871714e+00
1.42774268e+03	-5.70175791e+00
1.42942432e+03	-5.71161509e+00
1.43110596e+03	-5.69080210e+00
1.43278760e+03	-5.73349619e+00
1.43446924e+03	-5.61658335e+00
1.43615088e+03	-5.80762339e+00
1.43783252e+03	-5.68625498e+00
1.43951416e+03	-5.64710093e+00
1.44119580e+03	-5.74915171e+00
1.44287744e+03	-5.64523935e+00
1.44455908e+03	-5.70337534e+00
1.44624072e+03	-5.53775644e+00
1.44792236e+03	-5.68259287e+00
1.44960400e+03	-5.53919077e+00
1.45128564e+03	-5.83157969e+00
1.45296729e+03	-5.63410044e+00
1.45464893e+03	-5.63773203e+00
1.45633057e+03	-5.59653330e+00
1.45801221e+03	-5.50873423e+00
1.45969385e+03	-5.60898447e+00
1.46137549e+03	-5.43503428e+00
1.46305713e+03	-5.77249765e+00
1.46473877e+03	-5.64044809e+00
1.46642041e+03	-5.44357920e+00
1.46810205e+03	-5.48435068e+00
1.46978369e+03	-5.53916025e+00
1.47146533e+03	-5.38016367e+00
1.47314697e+03	-5.48230600e+00
1.47482861e+03	-5.48773813e+00
1.47651025e+03	-5.65445566e+00
1.47819189e+03	-5.55060434e+00
1.47987354e+03	-5.56101084e+00
1.48155518e+03	-5.53357553e+00
1.48323682e+03	-5.53488779e+00
1.48491846e+03	-5.52423716e+00
1.48660010e+03	-5.58786631e+00
1.48828174e+03	-5.70538950e+00
1.48996338e+03	-5.70139170e+00
1.49164502e+03	-5.80689096e+00
1.49332666e+03	-5.84970713e+00
1.49500830e+03	-5.85782480e+00
1.49668994e+03	-5.79379892e+00
1.49837158e+03	-5.76779795e+00
1.50005322e+03	-5.67786264e+00
1.50173486e+03	-5.63028574e+00
1.50341650e+03	-5.72867441e+00
1.50509814e+03	-5.66760874e+00
1.50677979e+03	-5.78824472e+00
1.50846143e+03	-5.93704844e+00
1.51014307e+03	-5.80551767e+00
1.51182471e+03	-5.76380014e+00
1.51350635e+03	-5.71402597e+00
1.51518799e+03	-5.67020273e+00
1.51686963e+03	-5.60706186e+00
1.51855127e+03	-5.54041147e+00
1.52023291e+03	-5.55899668e+00
1.52191455e+03	-5.48898935e+00
1.52359619e+03	-5.50809336e+00
1.52527783e+03	-5.42453623e+00
1.52695947e+03	-5.56354380e+00
1.52864111e+03	-5.53375864e+00
1.53032275e+03	-5.52731943e+00
1.53200439e+03	-5.55756235e+00
1.53368604e+03	-5.55283213e+00
1.53536768e+03	-5.78989267e+00
1.53704932e+03	-5.56268930e+00
1.53873096e+03	-5.51410532e+00
1.54041260e+03	-5.51605844e+00
1.54209424e+03	-5.50885630e+00
1.54377588e+03	-5.53357553e+00
1.54545752e+03	-5.49371958e+00
1.54713916e+03	-5.60367441e+00
1.54882080e+03	-5.65347910e+00
1.55050244e+03	-5.49963999e+00
1.55218408e+03	-5.65958261e+00
1.55386572e+03	-5.74100351e+00
1.55554736e+03	-5.45236826e+00
1.55722900e+03	-5.35169077e+00
1.55891064e+03	-5.43155527e+00
1.56059229e+03	-5.47263193e+00
1.56227393e+03	-5.52902842e+00
1.56395557e+03	-5.48993540e+00
1.56563721e+03	-5.61185312e+00
1.56731885e+03	-5.47376108e+00
1.56900049e+03	-5.65119028e+00
1.57068213e+03	-5.60376596e+00
1.57236377e+03	-5.67069101e+00
1.57404541e+03	-5.71784067e+00
1.57572705e+03	-5.65036631e+00
1.57740869e+03	-5.50662851e+00
1.57909033e+03	-5.46317148e+00
1.58077197e+03	-5.58020639e+00
1.58245361e+03	-5.56244516e+00
1.58413525e+03	-5.50449228e+00
1.58581689e+03	-5.46402597e+00
1.58749854e+03	-5.53226328e+00
1.58918018e+03	-5.59430552e+00
1.59086182e+03	-5.54639292e+00
1.59254346e+03	-5.54895639e+00
1.59422510e+03	-5.60614634e+00
1.59590674e+03	-5.53558969e+00
1.59758838e+03	-5.37494516e+00
1.59927002e+03	-5.54187632e+00
1.60095166e+03	-5.67252207e+00
1.60263330e+03	-5.48715830e+00
1.60431494e+03	-5.54151011e+00
1.60599658e+03	-5.58374643e+00
1.60767822e+03	-5.51700449e+00
1.60935986e+03	-5.54331064e+00
1.61104150e+03	-5.71134043e+00
1.61272314e+03	-5.65448618e+00
1.61440479e+03	-5.68903208e+00
1.61608643e+03	-5.71384287e+00
1.61776807e+03	-5.68457651e+00
1.61944971e+03	-5.69583750e+00
1.62113135e+03	-5.83927011e+00
1.62281299e+03	-5.80063486e+00
1.62449463e+03	-5.75641489e+00
1.62617627e+03	-5.46555185e+00
1.62785791e+03	-5.69907236e+00
1.62953955e+03	-5.92627573e+00
1.63122119e+03	-5.79425669e+00
1.63290283e+03	-5.73972178e+00
1.63458447e+03	-5.72485971e+00
1.63626611e+03	-5.57456064e+00
1.63794775e+03	-5.52823496e+00
1.63962939e+03	-5.48108530e+00
1.64131104e+03	-5.48294687e+00
1.64299268e+03	-5.47904062e+00
1.64467432e+03	-5.63846445e+00
1.64635596e+03	-5.53604746e+00
1.64803760e+03	-5.57938242e+00
1.64971924e+03	-5.50531626e+00
1.65140088e+03	-5.45636606e+00
1.65308252e+03	-5.46362925e+00
1.65476416e+03	-5.30356455e+00
1.65644580e+03	-5.25870371e+00
1.65812744e+03	-5.55921030e+00
1.65980908e+03	-5.42017221e+00
1.66149072e+03	-5.43189096e+00
1.66317236e+03	-5.35965586e+00
1.66485400e+03	-5.46130991e+00
1.66653564e+03	-5.58844614e+00
1.66821729e+03	-5.36810923e+00
1.66989893e+03	-5.42856455e+00
1.67158057e+03	-5.40387583e+00
1.67326221e+03	-5.28708506e+00
1.67494385e+03	-5.31510019e+00
1.67662549e+03	-5.35104990e+00
1.67830713e+03	-5.48364878e+00
1.67998877e+03	-5.47550058e+00
