# Supplementary material for: Study on effects of the train-induced airflow on the temperature field of single-track high-speed railway tunnels in cold regions
Source: Sci Rep. 2025 Aug 21;15:30713. doi: 10.1038/s41598-025-16068-4 (PMC12370937; doi:10.1038/s41598-025-16068-4)
Supplement: Supplementary file 1 — Supplementary Material 1 [file 41598_2025_16068_MOESM1_ESM.zip › Relevant document/Surrounding rock temperature(data)/6.xlsx]

## Sheet: 6
[Name]
Series 1 at /LINE:Line 1
[Data]
Z [ m ]	Temperature [ C ]
0	-15
1.68168	-14.9395
3.36336	-14.9078
5.04504	-14.8799
6.72673	-14.8596
8.40841	-14.8337
10.0901	-14.7672
11.7718	-14.7478
13.4535	-14.7316
15.1351	-14.6693
16.8168	-14.6436
18.4985	-14.5478
20.1802	-14.4936
21.8619	-14.3604
23.5435	-14.4885
25.2252	-14.3982
26.9069	-14.3377
28.5886	-14.3529
30.2703	-14.2775
31.952	-14.2787
33.6336	-14.26
35.3153	-14.2822
36.997	-14.1647
38.6787	-14.1109
40.3604	-13.9532
42.0421	-13.9273
43.7237	-13.9055
45.4054	-13.8445
47.0871	-13.8559
48.7688	-13.8285
50.4505	-13.8433
52.1321	-13.9777
53.8138	-13.9223
55.4955	-13.7419
57.1772	-13.8315
58.8589	-13.689
60.5406	-13.7008
62.2222	-13.5685
63.9039	-13.7571
65.5856	-13.7916
67.2673	-13.8453
68.949	-13.8273
70.6306	-13.6929
72.3123	-13.5457
73.994	-13.6508
75.6757	-13.5851
77.3574	-13.6011
79.039	-13.6155
80.7207	-13.5591
82.4024	-13.4965
84.0841	-13.6475
85.7658	-13.4254
87.4474	-13.5624
89.1291	-13.5466
90.8108	-13.3381
92.4925	-13.4975
94.1741	-13.4982
95.8558	-13.5215
97.5375	-13.5256
99.2192	-13.3889
100.901	-13.3966
102.583	-13.4018
104.264	-13.3251
105.946	-13.2021
107.628	-13.1217
109.309	-13.1542
110.991	-13.0686
112.673	-13.1636
114.354	-13.0189
116.036	-13.1209
117.718	-13.0904
119.399	-13.0444
121.081	-13.3241
122.763	-13.2797
124.444	-13.2076
126.126	-13.2032
127.808	-13.1144
129.489	-12.9406
131.171	-12.9457
132.853	-12.9615
134.534	-12.9311
136.216	-12.7979
137.898	-12.7341
139.58	-12.8159
141.261	-12.8695
142.943	-12.6166
144.625	-12.5724
146.306	-12.6284
147.988	-12.6967
149.67	-12.5546
151.351	-12.5209
153.033	-12.4124
154.715	-12.4932
156.396	-12.4828
158.078	-12.4415
159.76	-12.4228
161.441	-12.5219
163.123	-12.3534
164.805	-12.4588
166.487	-12.3435
168.168	-12.2545
169.85	-12.2269
171.532	-12.3408
173.213	-12.1983
174.895	-12.3835
176.577	-12.1541
178.258	-12.1286
179.94	-12.0344
181.622	-11.9201
183.303	-11.9556
184.985	-12.052
186.667	-12.1475
188.348	-12.2447
190.03	-12.1938
191.712	-12.1715
193.393	-12.2146
195.075	-12.1509
196.757	-12.0471
198.439	-12.0898
200.12	-12.0133
201.802	-11.9823
203.484	-11.7486
205.165	-12.0078
206.847	-11.9243
208.529	-11.7846
210.21	-11.8648
211.892	-11.7748
213.574	-11.7687
215.255	-11.7256
216.937	-11.7309
218.619	-11.8313
220.3	-11.8554
221.982	-11.6522
223.664	-11.6816
225.346	-11.7917
227.027	-11.6441
228.709	-11.7513
230.391	-11.689
232.072	-11.6088
233.754	-11.3522
235.436	-11.1721
237.117	-11.3451
238.799	-11.2018
240.481	-11.2001
242.162	-11.1819
243.844	-11.1461
245.526	-11.2778
247.207	-11.1241
248.889	-10.9644
250.571	-11.0711
252.253	-10.9389
253.934	-10.8711
255.616	-10.8879
257.298	-10.805
258.979	-10.9157
260.661	-10.8901
262.343	-10.6803
264.024	-10.846
265.706	-10.8671
267.388	-10.8315
269.069	-10.9147
270.751	-10.8627
272.433	-10.9594
274.114	-10.7395
275.796	-10.7751
277.478	-10.8842
279.159	-10.7237
280.841	-10.5761
282.523	-10.7884
284.204	-10.7076
285.886	-10.6162
287.568	-10.5601
289.249	-10.3893
290.931	-10.2735
292.613	-10.5117
294.294	-10.6231
295.976	-10.7651
297.658	-10.624
299.339	-10.6835
301.021	-10.695
302.703	-10.6887
304.384	-10.6065
306.066	-10.6679
307.748	-10.6267
309.429	-10.4585
311.111	-10.4382
312.793	-10.4764
314.474	-10.4786
316.156	-10.4554
317.838	-10.4904
319.519	-10.7009
321.201	-10.6356
322.883	-10.7858
324.564	-10.79
326.246	-10.8292
327.928	-10.8644
329.609	-10.9087
331.291	-10.851
332.973	-10.7463
334.654	-10.8558
336.336	-10.7615
338.018	-10.6582
339.699	-10.6302
341.381	-10.5375
343.063	-10.6119
344.744	-10.6704
346.426	-10.6779
348.108	-10.5225
349.789	-10.8312
351.471	-10.6623
353.153	-10.6887
354.835	-10.6966
356.516	-10.4479
358.198	-10.4274
359.88	-10.4726
361.561	-10.2769
363.243	-10.1701
364.925	-10.1988
366.606	-10.1547
368.288	-10.2403
369.97	-10.1334
371.651	-10.2245
373.333	-10.2417
375.015	-10.0646
376.696	-10.0861
378.378	-9.97812
380.06	-10.0152
381.741	-9.83121
383.423	-9.96427
385.105	-9.99665
386.786	-9.95319
388.468	-9.90204
390.15	-9.97605
391.831	-9.89524
393.513	-9.81745
395.195	-9.91242
396.876	-9.85654
398.558	-9.53876
400.24	-9.72895
401.921	-9.65778
403.603	-9.85181
405.285	-9.87961
406.966	-9.76118
408.648	-9.8436
410.33	-9.86326
412.011	-9.79951
413.693	-9.87913
415.375	-9.90812
417.056	-9.73932
418.738	-9.61588
420.42	-9.56879
422.101	-9.45115
423.783	-9.53824
425.465	-9.49564
427.146	-9.42347
428.828	-9.32349
430.51	-9.46067
432.191	-9.44907
433.873	-9.40595
435.555	-9.54294
437.236	-9.40287
438.918	-9.30704
440.6	-9.14875
442.281	-9.1666
443.963	-9.29029
445.645	-9.30433
447.326	-9.26673
449.008	-9.42295
450.69	-9.11329
452.371	-9.02656
454.053	-9.09873
455.735	-9.10407
457.416	-9.37675
459.098	-9.43253
460.78	-9.39637
462.461	-9.1912
464.143	-9.35709
465.825	-9.40497
467.506	-9.24473
469.188	-9.29667
470.87	-9.29944
472.551	-9.45136
474.233	-9.52851
475.915	-9.42228
477.596	-9.42765
479.278	-9.53113
480.96	-9.29181
482.642	-9.32783
484.323	-9.19428
486.005	-9.18729
487.687	-9.05762
489.368	-9.10688
491.05	-8.87424
492.732	-9.0767
494.413	-9.08597
496.095	-9.16508
497.777	-9.05393
499.458	-9.00583
501.14	-8.86518
502.822	-8.9379
504.503	-8.58347
506.185	-8.55402
507.867	-8.6605
509.548	-8.51154
511.23	-8.73173
512.912	-8.78425
514.593	-8.68983
516.275	-8.81473
517.957	-8.73359
519.638	-8.71174
521.32	-8.7688
523.002	-8.8119
524.684	-8.72321
526.365	-8.59803
528.047	-8.495
529.729	-8.62931
531.41	-8.45386
533.092	-8.56077
534.774	-8.56507
536.455	-8.44391
538.137	-8.46451
539.819	-8.49143
541.501	-8.71277
543.182	-8.78696
544.864	-8.88398
546.546	-8.92866
548.227	-8.8155
549.909	-8.95383
551.591	-8.65754
553.272	-8.69312
554.954	-8.65479
556.636	-8.68714
558.318	-8.64484
559.999	-8.79471
561.681	-8.8451
563.363	-8.72907
565.044	-8.86579
566.726	-8.85248
568.408	-8.64451
570.089	-8.68894
571.771	-8.6533
573.453	-8.42225
575.135	-8.56507
576.816	-8.61603
578.498	-8.54746
580.18	-8.48267
581.861	-8.48536
583.543	-8.58744
585.225	-8.33475
586.906	-8.27799
588.588	-8.25864
590.27	-8.08491
591.952	-8.11323
593.633	-8.2093
595.315	-8.00184
596.997	-8.15589
598.678	-8.25034
600.36	-7.96387
602.042	-7.96808
603.724	-7.9802
605.405	-7.84818
607.087	-7.91697
608.769	-7.94755
610.45	-7.97294
612.132	-8.10081
613.814	-7.94465
615.495	-8.03791
617.177	-7.83747
618.859	-8.09336
620.541	-8.05231
622.222	-7.82822
623.904	-7.89658
625.586	-8.01319
627.267	-8.01761
628.949	-7.93564
630.631	-7.94257
632.312	-7.94315
633.994	-7.94611
635.676	-7.95362
637.358	-7.95127
639.039	-8.00821
640.721	-8.01606
642.403	-8.00553
644.084	-7.93604
645.766	-7.71369
647.448	-7.74634
649.129	-7.87748
650.811	-7.7768
652.493	-7.82847
654.175	-7.99756
655.856	-7.83784
657.538	-7.76557
659.22	-7.77891
660.901	-7.89261
662.583	-8.01194
664.265	-7.94675
665.946	-8.09427
667.628	-8.09717
669.31	-7.98234
670.992	-7.84876
672.673	-8.08509
674.355	-8.06461
676.037	-8.03211
677.718	-8.20966
679.4	-8.20518
681.082	-8.08091
682.763	-8.0001
684.445	-8.01926
686.127	-8.16739
687.809	-8.13108
689.49	-8.03028
691.172	-7.8418
692.854	-7.90668
694.535	-7.8415
696.217	-8.07117
697.899	-8.05408
699.581	-8.04987
701.262	-7.96192
702.944	-7.98469
704.626	-7.90946
706.307	-8.0196
707.989	-8.04038
709.671	-7.98228
711.352	-7.75178
713.034	-7.96927
714.716	-7.78998
716.398	-8.0857
718.079	-7.70563
719.761	-7.51124
721.443	-7.74518
723.124	-7.87659
724.806	-7.8404
726.488	-7.75168
728.169	-7.88349
729.851	-7.76136
731.533	-7.79417
733.215	-7.77949
734.896	-8.01035
736.578	-7.87491
738.26	-7.89982
739.941	-7.82212
741.623	-7.6273
743.305	-7.4838
744.986	-7.74589
746.668	-7.72105
748.35	-7.65342
750.032	-7.82581
751.713	-7.76679
753.395	-8.02161
755.077	-7.82508
756.758	-7.93458
758.44	-7.77372
760.122	-7.97217
761.803	-7.80387
763.485	-7.84342
765.167	-7.79438
766.849	-7.77387
768.53	-7.77085
770.212	-7.79651
771.894	-7.96982
773.575	-7.80179
775.257	-7.71393
776.939	-7.92005
778.62	-7.84293
780.302	-7.82728
781.984	-7.85572
783.666	-7.88825
785.347	-7.79893
787.029	-7.89789
788.711	-7.83069
790.392	-7.58436
792.074	-7.61027
793.756	-7.63248
795.438	-7.50541
797.119	-7.52042
798.801	-7.58115
800.483	-7.68714
802.164	-7.63511
803.846	-7.64744
805.528	-7.67539
807.209	-7.70936
808.891	-7.64103
810.573	-7.51383
812.255	-7.5861
813.936	-7.66056
815.618	-7.66614
817.3	-7.67948
818.981	-7.75016
820.663	-7.52848
822.345	-7.5821
824.026	-7.6612
825.708	-7.68934
827.39	-7.77769
829.072	-7.47086
830.753	-7.51078
832.435	-7.65644
834.117	-7.81495
835.798	-7.72718
837.48	-7.69214
839.162	-7.75699
840.843	-7.87815
842.525	-7.78617
844.207	-7.9062
845.889	-7.76755
847.57	-7.8725
849.252	-7.79093
850.934	-7.42551
852.615	-7.54658
854.297	-7.69282
855.979	-7.49973
857.66	-7.58335
859.342	-7.58396
861.024	-7.77024
862.706	-7.56629
864.387	-7.57426
866.069	-7.6243
867.751	-7.50147
869.432	-7.31074
871.114	-7.4296
872.796	-7.44565
874.477	-7.5008
876.159	-7.57493
877.841	-7.62836
879.523	-7.65772
881.204	-7.74097
882.886	-7.50623
884.568	-7.62113
886.249	-7.54243
887.931	-7.41505
889.613	-7.31309
891.294	-7.49293
892.976	-7.32361
894.658	-7.27177
896.34	-7.31693
898.021	-7.26096
899.703	-7.21607
901.385	-7.16962
903.066	-7.32111
904.748	-7.2316
906.43	-7.25297
908.112	-7.26823
909.793	-7.19648
911.475	-7.18806
913.157	-7.20457
914.838	-7.32221
916.52	-7.2089
918.202	-7.1562
919.883	-7.21281
921.565	-7.20359
923.247	-7.19306
924.929	-7.20432
926.61	-7.20933
928.292	-7.2634
929.974	-7.20695
931.655	-7.18818
933.337	-7.15787
935.019	-7.08115
936.7	-7.06202
938.382	-6.95841
940.064	-6.9936
941.746	-6.85316
943.427	-6.98572
945.109	-7.04792
946.791	-6.98783
948.472	-7.07065
950.154	-7.0601
951.836	-7.09064
953.517	-7.09891
955.199	-7.1327
956.881	-7.09113
958.563	-7.19291
960.244	-7.09745
961.926	-7.11414
963.608	-6.99964
965.289	-7.03727
966.971	-6.965
968.653	-7.00669
970.334	-6.97251
972.016	-6.779
973.698	-6.97846
975.38	-6.85245
977.061	-6.67185
978.743	-6.90204
980.425	-6.88401
982.106	-6.839
983.788	-7.00516
985.47	-7.07368
987.151	-6.94462
988.833	-6.9325
990.515	-6.91187
992.197	-6.91859
993.878	-7.04609
995.56	-6.9347
997.242	-6.88187
998.923	-6.91428
1000.61	-6.80469
1002.29	-6.89863
1003.97	-6.80143
1005.65	-6.81541
1007.33	-6.77308
1009.01	-6.87571
1010.7	-6.72861
1012.38	-6.63456
1014.06	-6.90143
1015.74	-6.81061
1017.42	-7.00727
1019.1	-7.07206
1020.79	-7.00822
1022.47	-6.75458
1024.15	-6.7494
1025.83	-6.82218
1027.51	-6.97938
1029.19	-6.84983
1030.88	-6.822
1032.56	-6.95206
1034.24	-6.76908
1035.92	-6.71094
1037.6	-6.7757
1039.28	-6.71525
1040.97	-6.81687
1042.65	-6.85123
1044.33	-6.93839
1046.01	-6.93021
1047.69	-7.09742
1049.37	-7.10688
1051.06	-7.03715
1052.74	-7.06718
1054.42	-7.01356
1056.1	-6.99937
1057.78	-7.03385
1059.46	-7.03879
1061.15	-6.8324
1062.83	-6.97864
1064.51	-7.198
1066.19	-7.21256
1067.87	-7.15351
1069.55	-7.20753
1071.23	-7.22858
1072.92	-7.42283
1074.6	-7.3162
1076.28	-7.32499
1077.96	-7.07535
1079.64	-6.99424
1081.32	-6.95496
1083.01	-6.85477
1084.69	-6.88434
1086.37	-6.78754
1088.05	-7.03663
1089.73	-7.04844
1091.41	-6.99613
1093.1	-6.98493
1094.78	-6.92448
1096.46	-6.78385
1098.14	-6.97385
1099.82	-6.84165
1101.5	-6.84888
1103.19	-6.66321
1104.87	-6.82102
1106.55	-6.89966
1108.23	-6.62021
1109.91	-6.53409
1111.59	-6.5413
1113.28	-6.67332
1114.96	-6.86048
1116.64	-6.88932
1118.32	-6.8321
1120	-6.81885
1121.68	-6.76606
1123.37	-6.79639
1125.05	-6.75709
1126.73	-6.70618
1128.41	-6.85136
1130.09	-6.85679
1131.77	-6.9473
1133.46	-6.8884
1135.14	-6.82462
1136.82	-6.85972
1138.5	-6.89518
1140.18	-6.90986
1141.86	-6.94742
1143.55	-6.89249
1145.23	-6.64878
1146.91	-6.7732
1148.59	-6.78797
1150.27	-6.60889
1151.95	-6.70597
1153.64	-6.68037
1155.32	-6.62354
1157	-6.66328
1158.68	-6.53812
1160.36	-6.66895
1162.04	-6.59226
1163.73	-6.43207
1165.41	-6.57279
1167.09	-6.76459
1168.77	-6.67615
1170.45	-6.6222
1172.13	-6.70643
1173.81	-6.7157
1175.5	-6.59904
1177.18	-6.62476
1178.86	-6.64539
1180.54	-6.61585
1182.22	-6.58488
1183.9	-6.68369
1185.59	-6.6496
1187.27	-6.8425
1188.95	-6.80109
1190.63	-6.67698
1192.31	-6.63959
1193.99	-6.77527
1195.68	-6.64298
1197.36	-6.67658
1199.04	-6.64432
1200.72	-6.56705
1202.4	-6.71052
1204.08	-6.80567
1205.77	-6.72953
1207.45	-6.62263
1209.13	-6.61671
1210.81	-6.57764
1212.49	-6.63761
1214.17	-6.58256
1215.86	-6.59104
1217.54	-6.46485
1219.22	-6.53998
1220.9	-6.53596
1222.58	-6.47642
1224.26	-6.42979
1225.95	-6.38352
1227.63	-6.39271
1229.31	-6.29392
1230.99	-6.32148
1232.67	-6.28281
1234.35	-6.36292
1236.04	-6.26047
1237.72	-6.15406
1239.4	-6.33033
1241.08	-6.29706
1242.76	-6.28837
1244.44	-6.19633
1246.13	-6.1963
1247.81	-6.35288
1249.49	-6.22407
1251.17	-6.08121
1252.85	-5.96454
1254.53	-6.04474
1256.22	-6.0492
1257.9	-6.22144
1259.58	-6.26807
1261.26	-6.36329
1262.94	-6.36436
1264.62	-6.08185
1266.31	-6.09382
1267.99	-6.11674
1269.67	-6.37031
1271.35	-6.27161
1273.03	-6.2121
1274.71	-6.17423
1276.4	-6.26285
1278.08	-6.19205
1279.76	-6.30103
1281.44	-6.25437
1283.12	-6.25596
1284.8	-6.23389
1286.48	-6.30442
1288.17	-6.26902
1289.85	-6.18784
1291.53	-6.2718
1293.21	-6.25388
1294.89	-6.15372
1296.57	-6.20585
1298.26	-6.1514
1299.94	-6.1786
1301.62	-6.12351
1303.3	-6.21436
1304.98	-6.09229
1306.66	-6.21235
1308.35	-6.17258
1310.03	-6.23151
1311.71	-6.15708
1313.39	-6.18888
1315.07	-6.35718
1316.75	-6.37687
1318.44	-6.20908
1320.12	-6.11442
1321.8	-6.07432
1323.48	-5.91666
1325.16	-6.00687
1326.84	-6.15714
1328.53	-6.14332
1330.21	-6.16837
1331.89	-6.07017
1333.57	-6.0348
1335.25	-6.02726
1336.93	-5.94996
1338.62	-6.21412
1340.3	-6.06815
1341.98	-6.07505
1343.66	-6.07389
1345.34	-6.13477
1347.02	-6.04569
1348.71	-6.00086
1350.39	-6.04868
1352.07	-6.17036
1353.75	-6.15632
1355.43	-6.1135
1357.11	-6.16477
1358.8	-6.17979
1360.48	-6.26942
1362.16	-6.2454
1363.84	-6.09046
1365.52	-6.07514
1367.2	-6.10892
1368.89	-6.04063
1370.57	-5.86106
1372.25	-5.92396
1373.93	-5.99155
1375.61	-6.1897
1377.29	-6.30814
1378.98	-6.39539
1380.66	-6.25706
1382.34	-6.36722
1384.02	-6.30909
1385.7	-6.17707
1387.38	-6.16157
1389.06	-6.1991
1390.75	-6.27244
1392.43	-6.31174
1394.11	-6.30305
1395.79	-6.35367
1397.47	-6.24125
1399.15	-6.30338
1400.84	-6.45981
1402.52	-6.39429
1404.2	-6.17847
1405.88	-6.05369
1407.56	-6.08185
1409.24	-5.93598
1410.93	-6.16047
1412.61	-6.15061
1414.29	-6.02076
1415.97	-6.02958
1417.65	-6.13801
1419.33	-6.10346
1421.02	-5.56791
1422.7	-5.31949
1424.38	-5.58597
1426.06	-5.67872
1427.74	-5.70176
1429.42	-5.71162
1431.11	-5.6908
1432.79	-5.7335
1434.47	-5.61658
1436.15	-5.80762
1437.83	-5.68625
1439.51	-5.6471
1441.2	-5.74915
1442.88	-5.64524
1444.56	-5.70338
1446.24	-5.53776
1447.92	-5.68259
1449.6	-5.53919
1451.29	-5.83158
1452.97	-5.6341
1454.65	-5.63773
1456.33	-5.59653
1458.01	-5.50873
1459.69	-5.60898
1461.38	-5.43503
1463.06	-5.7725
1464.74	-5.64045
1466.42	-5.44358
1468.1	-5.48435
1469.78	-5.53916
1471.47	-5.38016
1473.15	-5.48231
1474.83	-5.48774
1476.51	-5.65446
1478.19	-5.5506
1479.87	-5.56101
1481.56	-5.53358
1483.24	-5.53489
1484.92	-5.52424
1486.6	-5.58787
1488.28	-5.70539
1489.96	-5.70139
1491.65	-5.80689
1493.33	-5.84971
1495.01	-5.85782
1496.69	-5.7938
1498.37	-5.7678
1500.05	-5.67786
1501.73	-5.63029
1503.42	-5.72867
1505.1	-5.66761
1506.78	-5.78824
1508.46	-5.93705
1510.14	-5.80552
1511.82	-5.7638
1513.51	-5.71403
1515.19	-5.6702
1516.87	-5.60706
1518.55	-5.54041
1520.23	-5.559
1521.91	-5.48899
1523.6	-5.50809
1525.28	-5.42454
1526.96	-5.56354
1528.64	-5.53376
1530.32	-5.52732
1532	-5.55756
1533.69	-5.55283
1535.37	-5.78989
1537.05	-5.56269
1538.73	-5.51411
1540.41	-5.51606
1542.09	-5.50886
1543.78	-5.53358
1545.46	-5.49372
1547.14	-5.60367
1548.82	-5.65348
1550.5	-5.49964
1552.18	-5.65958
1553.87	-5.741
1555.55	-5.45237
1557.23	-5.35169
1558.91	-5.43156
1560.59	-5.47263
1562.27	-5.52903
1563.96	-5.48994
1565.64	-5.61185
1567.32	-5.47376
1569	-5.65119
1570.68	-5.60377
1572.36	-5.67069
1574.05	-5.71784
1575.73	-5.65037
1577.41	-5.50663
1579.09	-5.46317
1580.77	-5.58021
1582.45	-5.56245
1584.14	-5.50449
1585.82	-5.46403
1587.5	-5.53226
1589.18	-5.59431
1590.86	-5.54639
1592.54	-5.54896
1594.23	-5.60615
1595.91	-5.53559
1597.59	-5.37495
1599.27	-5.54188
1600.95	-5.67252
1602.63	-5.48716
1604.31	-5.54151
1606	-5.58375
1607.68	-5.517
1609.36	-5.54331
1611.04	-5.71134
1612.72	-5.65449
1614.4	-5.68903
1616.09	-5.71384
1617.77	-5.68458
1619.45	-5.69584
1621.13	-5.83927
1622.81	-5.80063
1624.49	-5.75641
1626.18	-5.46555
1627.86	-5.69907
1629.54	-5.92628
1631.22	-5.79426
1632.9	-5.73972
1634.58	-5.72486
1636.27	-5.57456
1637.95	-5.52823
1639.63	-5.48109
1641.31	-5.48295
1642.99	-5.47904
1644.67	-5.63846
1646.36	-5.53605
1648.04	-5.57938
1649.72	-5.50532
1651.4	-5.45637
1653.08	-5.46363
1654.76	-5.30356
1656.45	-5.2587
1658.13	-5.55921
1659.81	-5.42017
1661.49	-5.43189
1663.17	-5.35966
1664.85	-5.46131
1666.54	-5.58845
1668.22	-5.36811
1669.9	-5.42856
1671.58	-5.40388
1673.26	-5.28709
1674.94	-5.3151
1676.63	-5.35105
1678.31	-5.48365
1679.99	-5.4755
