# Supplementary material for: Study on effects of the train-induced airflow on the temperature field of single-track high-speed railway tunnels in cold regions
Source: Sci Rep. 2025 Aug 21;15:30713. doi: 10.1038/s41598-025-16068-4 (PMC12370937; doi:10.1038/s41598-025-16068-4)
Supplement: Supplementary file 1 — Supplementary Material 1 [file 41598_2025_16068_MOESM1_ESM.zip › Relevant document/Surrounding rock temperature(data)/8.csv]

[Name]
Series 1 at /LINE:Line 1
[Data]
Z [ m ]	Temperature [ C ]
0.00000000e+00	-1.50000362e+01
1.68168163e+00	-1.49382381e+01
3.36336327e+00	-1.49130917e+01
5.04504490e+00	-1.48903561e+01
6.72672653e+00	-1.48695126e+01
8.40840816e+00	-1.48434811e+01
1.00900898e+01	-1.47817745e+01
1.17717714e+01	-1.47633724e+01
1.34534531e+01	-1.47327328e+01
1.51351347e+01	-1.47187862e+01
1.68168163e+01	-1.47066097e+01
1.84984970e+01	-1.46475277e+01
2.01801796e+01	-1.46059017e+01
2.18618622e+01	-1.44829769e+01
2.35435448e+01	-1.45795345e+01
2.52252274e+01	-1.45079708e+01
2.69069099e+01	-1.44751339e+01
2.85885925e+01	-1.45096798e+01
3.02702751e+01	-1.44373531e+01
3.19519577e+01	-1.44178219e+01
3.36336403e+01	-1.44027767e+01
3.53153229e+01	-1.43942623e+01
3.69970055e+01	-1.42993221e+01
3.86786880e+01	-1.42245235e+01
4.03603706e+01	-1.41933041e+01
4.20420532e+01	-1.42201900e+01
4.37237358e+01	-1.42231808e+01
4.54054184e+01	-1.41893368e+01
4.70871010e+01	-1.41771908e+01
4.87687836e+01	-1.41477718e+01
5.04504662e+01	-1.41872921e+01
5.21321487e+01	-1.42815914e+01
5.38138313e+01	-1.42312984e+01
5.54955139e+01	-1.40812740e+01
5.71771965e+01	-1.41560116e+01
5.88588791e+01	-1.40374203e+01
6.05405617e+01	-1.40354061e+01
6.22222443e+01	-1.39115658e+01
6.39039268e+01	-1.40741329e+01
6.55856094e+01	-1.41042538e+01
6.72672882e+01	-1.41314449e+01
6.89489670e+01	-1.41155148e+01
7.06306458e+01	-1.40329342e+01
7.23123245e+01	-1.39294186e+01
7.39940033e+01	-1.39871578e+01
7.56756821e+01	-1.39252071e+01
7.73573608e+01	-1.39101009e+01
7.90390396e+01	-1.39668941e+01
8.07207184e+01	-1.39671688e+01
8.24023972e+01	-1.38657284e+01
8.40840759e+01	-1.39663143e+01
8.57657547e+01	-1.38161068e+01
8.74474335e+01	-1.38950558e+01
8.91291122e+01	-1.38806515e+01
9.08107910e+01	-1.37026119e+01
9.24924698e+01	-1.38271236e+01
9.41741486e+01	-1.38622799e+01
9.58558273e+01	-1.38823299e+01
9.75375061e+01	-1.38735104e+01
9.92191849e+01	-1.37587643e+01
1.00900864e+02	-1.37712460e+01
1.02582542e+02	-1.37625484e+01
1.04264221e+02	-1.37411251e+01
1.05945900e+02	-1.37742977e+01
1.07627579e+02	-1.36365108e+01
1.09309258e+02	-1.36273251e+01
1.10990936e+02	-1.35475826e+01
1.12672615e+02	-1.36075802e+01
1.14354294e+02	-1.34598751e+01
1.16035973e+02	-1.35494442e+01
1.17717651e+02	-1.35242062e+01
1.19399330e+02	-1.34877071e+01
1.21081009e+02	-1.37052364e+01
1.22762688e+02	-1.36864986e+01
1.24444366e+02	-1.36349545e+01
1.26126045e+02	-1.36331844e+01
1.27807724e+02	-1.35765743e+01
1.29489410e+02	-1.35457821e+01
1.31171097e+02	-1.35199337e+01
1.32852783e+02	-1.35118771e+01
1.34534470e+02	-1.35233517e+01
1.36216156e+02	-1.34095516e+01
1.37897842e+02	-1.33605404e+01
1.39579529e+02	-1.34048214e+01
1.41261215e+02	-1.34561825e+01
1.42942902e+02	-1.33290768e+01
1.44624588e+02	-1.32362118e+01
1.46306274e+02	-1.32556515e+01
1.47987961e+02	-1.33113155e+01
1.49669647e+02	-1.31642818e+01
1.51351334e+02	-1.31161556e+01
1.53033020e+02	-1.30000057e+01
1.54714706e+02	-1.30768795e+01
1.56396393e+02	-1.30490170e+01
1.58078079e+02	-1.30334530e+01
1.59759766e+02	-1.30243282e+01
1.61441452e+02	-1.31107235e+01
1.63123138e+02	-1.29773312e+01
1.64804825e+02	-1.30564938e+01
1.66486511e+02	-1.29602108e+01
1.68168198e+02	-1.28893490e+01
1.69849884e+02	-1.28273373e+01
1.71531570e+02	-1.29128170e+01
1.73213257e+02	-1.27813168e+01
1.74894943e+02	-1.29459286e+01
1.76576630e+02	-1.27033138e+01
1.78258316e+02	-1.27104244e+01
1.79940002e+02	-1.26183834e+01
1.81621689e+02	-1.25237179e+01
1.83303375e+02	-1.25465755e+01
1.84985062e+02	-1.26308346e+01
1.86666748e+02	-1.27222042e+01
1.88348434e+02	-1.28035946e+01
1.90030121e+02	-1.27711849e+01
1.91711807e+02	-1.27685909e+01
1.93393494e+02	-1.27932186e+01
1.95075180e+02	-1.27200680e+01
1.96756866e+02	-1.26187496e+01
1.98438553e+02	-1.26094112e+01
2.00120239e+02	-1.25646114e+01
2.01801926e+02	-1.25514584e+01
2.03483612e+02	-1.23368282e+01
2.05165298e+02	-1.25618649e+01
2.06846985e+02	-1.27187557e+01
2.08528671e+02	-1.26763668e+01
2.10210358e+02	-1.26701717e+01
2.11892044e+02	-1.25667477e+01
2.13573730e+02	-1.25480099e+01
2.15255417e+02	-1.24705563e+01
2.16937103e+02	-1.24874630e+01
2.18618790e+02	-1.25075741e+01
2.20300476e+02	-1.25226498e+01
2.21982162e+02	-1.23299923e+01
2.23663849e+02	-1.23393917e+01
2.25345535e+02	-1.25199642e+01
2.27027222e+02	-1.24239254e+01
2.28708908e+02	-1.24517269e+01
2.30390594e+02	-1.23788204e+01
2.32072281e+02	-1.22939816e+01
2.33753967e+02	-1.21854916e+01
2.35435654e+02	-1.19309139e+01
2.37117340e+02	-1.21168880e+01
2.38799026e+02	-1.19618893e+01
2.40480713e+02	-1.18807125e+01
2.42162399e+02	-1.18588619e+01
2.43844086e+02	-1.18223934e+01
2.45525772e+02	-1.18693905e+01
2.47207458e+02	-1.17572384e+01
2.48889145e+02	-1.16291561e+01
2.50570831e+02	-1.17282162e+01
2.52252518e+02	-1.16194820e+01
2.53934204e+02	-1.15631466e+01
2.55615891e+02	-1.15888729e+01
2.57297577e+02	-1.15227413e+01
2.58979248e+02	-1.16165218e+01
2.60660919e+02	-1.16133785e+01
2.62342590e+02	-1.14211788e+01
2.64024261e+02	-1.15920467e+01
2.65705933e+02	-1.16417904e+01
2.67387604e+02	-1.15739498e+01
2.69069275e+02	-1.16785030e+01
2.70750946e+02	-1.16265316e+01
2.72432617e+02	-1.17329769e+01
2.74114288e+02	-1.15035763e+01
2.75795959e+02	-1.15143490e+01
2.77477631e+02	-1.16201534e+01
2.79159302e+02	-1.14535275e+01
2.80840973e+02	-1.13264217e+01
2.82522644e+02	-1.15091305e+01
2.84204315e+02	-1.13967037e+01
2.85885986e+02	-1.13052120e+01
2.87567657e+02	-1.12549496e+01
2.89249329e+02	-1.10951290e+01
2.90931000e+02	-1.09919491e+01
2.92612671e+02	-1.12286129e+01
2.94294342e+02	-1.13139706e+01
2.95976013e+02	-1.14563351e+01
2.97657684e+02	-1.13164120e+01
2.99339355e+02	-1.13653622e+01
3.01021027e+02	-1.13509274e+01
3.02702698e+02	-1.13410702e+01
3.04384369e+02	-1.12766171e+01
3.06066040e+02	-1.14576168e+01
3.07747711e+02	-1.13264217e+01
3.09429382e+02	-1.11731625e+01
3.11111053e+02	-1.11431942e+01
3.12792725e+02	-1.12029781e+01
3.14474396e+02	-1.12291012e+01
3.16156067e+02	-1.12070675e+01
3.17837738e+02	-1.12475033e+01
3.19519409e+02	-1.14198055e+01
3.21201080e+02	-1.13759212e+01
3.22882751e+02	-1.15013790e+01
3.24564423e+02	-1.15129452e+01
3.26246094e+02	-1.15434322e+01
3.27927765e+02	-1.15608273e+01
3.29609436e+02	-1.16108456e+01
3.31291107e+02	-1.15132809e+01
3.32972778e+02	-1.14973507e+01
3.34654449e+02	-1.15825558e+01
3.36336121e+02	-1.15156612e+01
3.38017792e+02	-1.14072323e+01
3.39699463e+02	-1.13705502e+01
3.41381134e+02	-1.13014889e+01
3.43062805e+02	-1.13464718e+01
3.44744476e+02	-1.14165707e+01
3.46426147e+02	-1.14159603e+01
3.48107819e+02	-1.13089352e+01
3.49789490e+02	-1.15667171e+01
3.51471161e+02	-1.14298763e+01
3.53152832e+02	-1.14811459e+01
3.54834503e+02	-1.14772091e+01
3.56516174e+02	-1.12515926e+01
3.58197845e+02	-1.12555599e+01
3.59879517e+02	-1.13449154e+01
3.61561188e+02	-1.12510433e+01
3.63242859e+02	-1.12076168e+01
3.64924530e+02	-1.12090816e+01
3.66606201e+02	-1.12014523e+01
3.68287872e+02	-1.12354183e+01
3.69969543e+02	-1.10933895e+01
3.71651215e+02	-1.11640377e+01
3.73332886e+02	-1.11743832e+01
3.75014557e+02	-1.10119686e+01
3.76696228e+02	-1.10210018e+01
3.78377899e+02	-1.09334164e+01
3.80059570e+02	-1.09701595e+01
3.81741241e+02	-1.08248653e+01
3.83422913e+02	-1.09183102e+01
3.85104584e+02	-1.09259701e+01
3.86786255e+02	-1.08933468e+01
3.88467926e+02	-1.08375301e+01
3.90149597e+02	-1.09205379e+01
3.91831268e+02	-1.08285885e+01
3.93512939e+02	-1.07391720e+01
3.95194611e+02	-1.07967892e+01
3.96876282e+02	-1.07692623e+01
3.98557953e+02	-1.04720211e+01
4.00239624e+02	-1.06162167e+01
4.01921295e+02	-1.05891476e+01
4.03602966e+02	-1.07543697e+01
4.05284637e+02	-1.07295895e+01
4.06966309e+02	-1.05824642e+01
4.08647980e+02	-1.06712093e+01
4.10329651e+02	-1.07239132e+01
4.12011322e+02	-1.06117001e+01
4.13692993e+02	-1.06663876e+01
4.15374664e+02	-1.07429256e+01
4.17056335e+02	-1.06173153e+01
4.18738007e+02	-1.04996090e+01
4.20419678e+02	-1.04555416e+01
4.22101349e+02	-1.03441525e+01
4.23783020e+02	-1.04239864e+01
4.25464691e+02	-1.04162350e+01
4.27146362e+02	-1.03394527e+01
4.28828033e+02	-1.02335567e+01
4.30509705e+02	-1.03486691e+01
4.32191376e+02	-1.03266354e+01
4.33873047e+02	-1.02886715e+01
4.35554718e+02	-1.04041500e+01
4.37236389e+02	-1.01696529e+01
4.38918060e+02	-1.00384274e+01
4.40599731e+02	-9.91605186e+00
4.42281403e+02	-1.00203609e+01
4.43963074e+02	-1.01561337e+01
4.45644745e+02	-1.01855831e+01
4.47326416e+02	-1.01720943e+01
4.49008087e+02	-1.02999325e+01
4.50689758e+02	-1.00831661e+01
4.52371429e+02	-1.00466061e+01
4.54053101e+02	-1.01135616e+01
4.55734772e+02	-1.00723019e+01
4.57416443e+02	-1.03291683e+01
4.59098114e+02	-1.03898373e+01
4.60779785e+02	-1.04157467e+01
4.62461456e+02	-1.01581173e+01
4.64143127e+02	-1.02721615e+01
4.65824799e+02	-1.03023739e+01
4.67506470e+02	-1.01427975e+01
4.69188141e+02	-1.01803646e+01
4.70869812e+02	-1.01901302e+01
4.72551483e+02	-1.03493710e+01
4.74233154e+02	-1.04626217e+01
4.75914825e+02	-1.03116817e+01
4.77596497e+02	-1.03468990e+01
4.79278168e+02	-1.04531002e+01
4.80959839e+02	-1.02544308e+01
4.82641510e+02	-1.03105831e+01
4.84323181e+02	-1.02088985e+01
4.86004852e+02	-1.02142391e+01
4.87686523e+02	-1.02327023e+01
4.89368195e+02	-1.02383785e+01
4.91049866e+02	-1.01150265e+01
4.92731537e+02	-1.02576351e+01
4.94413208e+02	-1.02363033e+01
4.96094879e+02	-1.03101864e+01
4.97776550e+02	-1.01660519e+01
4.99458221e+02	-1.00840816e+01
5.01139893e+02	-9.96570396e+00
5.02821564e+02	-1.00703793e+01
5.04503235e+02	-9.97266197e+00
5.06184906e+02	-9.79862022e+00
5.07866577e+02	-9.85782433e+00
5.09548248e+02	-9.70679283e+00
5.11229919e+02	-9.85919762e+00
5.12911621e+02	-9.90152550e+00
5.14593323e+02	-9.80417442e+00
5.16275024e+02	-9.89508629e+00
5.17956726e+02	-9.80502892e+00
5.19638428e+02	-9.81506920e+00
5.21320129e+02	-9.85898399e+00
5.23001831e+02	-9.96332359e+00
5.24683533e+02	-9.87482262e+00
5.26365234e+02	-9.74640465e+00
5.28046936e+02	-9.67749596e+00
5.29728638e+02	-9.80508995e+00
5.31410339e+02	-9.67603111e+00
5.33092041e+02	-9.74173546e+00
5.34773743e+02	-9.76627159e+00
5.36455444e+02	-9.63147545e+00
5.38137146e+02	-9.66425133e+00
5.39818848e+02	-9.66760826e+00
5.41500549e+02	-9.83020592e+00
5.43182251e+02	-9.86783409e+00
5.44863953e+02	-9.94791222e+00
5.46545654e+02	-9.98331261e+00
5.48227356e+02	-9.98911095e+00
5.49909058e+02	-1.00552425e+01
5.51590759e+02	-9.78867149e+00
5.53272461e+02	-9.82428551e+00
5.54954163e+02	-9.78644371e+00
5.56635864e+02	-9.80673790e+00
5.58317566e+02	-9.77350426e+00
5.59999268e+02	-9.89395714e+00
5.61680969e+02	-9.92136192e+00
5.63362671e+02	-9.80927086e+00
5.65044373e+02	-9.95468712e+00
5.66726074e+02	-9.91809654e+00
5.68407776e+02	-9.89728355e+00
5.70089478e+02	-9.80920982e+00
5.71771179e+02	-9.73459435e+00
5.73452881e+02	-9.51236534e+00
5.75134583e+02	-9.60632896e+00
5.76816284e+02	-9.67285728e+00
5.78497986e+02	-9.59839439e+00
5.80179688e+02	-9.56662560e+00
5.81861389e+02	-9.55350304e+00
5.83543091e+02	-9.68387413e+00
5.85224792e+02	-9.47339439e+00
5.86906494e+02	-9.43274498e+00
5.88588196e+02	-9.42053795e+00
5.90269897e+02	-9.35455894e+00
5.91951599e+02	-9.47492027e+00
5.93633301e+02	-9.47070885e+00
5.95315002e+02	-9.30490685e+00
5.96996704e+02	-9.40933800e+00
5.98678406e+02	-9.50430870e+00
6.00360107e+02	-9.27939415e+00
6.02041809e+02	-9.24295616e+00
6.03723511e+02	-9.23892784e+00
6.05405212e+02	-9.10260582e+00
6.07086914e+02	-9.17984581e+00
6.08768616e+02	-9.18497276e+00
6.10450317e+02	-9.25003624e+00
6.12132019e+02	-9.36694908e+00
6.13813721e+02	-9.22897911e+00
6.15495422e+02	-9.17282677e+00
6.17177124e+02	-9.20288658e+00
6.18858826e+02	-9.42758751e+00
6.20540527e+02	-9.34149742e+00
6.22222229e+02	-9.10034752e+00
6.23903931e+02	-9.13806725e+00
6.25585632e+02	-9.26746178e+00
6.27267334e+02	-9.26175499e+00
6.28949036e+02	-9.19476891e+00
6.30630737e+02	-9.19495201e+00
6.32312439e+02	-9.21588707e+00
6.33994141e+02	-9.19852257e+00
6.35675842e+02	-9.21512413e+00
6.37357544e+02	-9.16943932e+00
6.39039246e+02	-9.27533531e+00
6.40720947e+02	-9.33557701e+00
6.42402649e+02	-9.33627892e+00
6.44084351e+02	-9.24710655e+00
6.45766052e+02	-9.01077843e+00
6.47447754e+02	-9.07813072e+00
6.49129456e+02	-9.18924522e+00
6.50811157e+02	-9.15378380e+00
6.52492859e+02	-9.17709923e+00
6.54174561e+02	-9.28873253e+00
6.55856262e+02	-9.07971764e+00
6.57537964e+02	-8.98273277e+00
6.59219666e+02	-9.03769493e+00
6.60901367e+02	-9.15125084e+00
6.62583069e+02	-9.25391197e+00
6.64264771e+02	-9.20648766e+00
6.65946472e+02	-9.35388756e+00
6.67628174e+02	-9.34036827e+00
6.69309875e+02	-9.22592735e+00
6.70991577e+02	-9.09451866e+00
6.72673279e+02	-9.32678795e+00
6.74354980e+02	-9.32059288e+00
6.76036682e+02	-9.29239464e+00
6.77718384e+02	-9.46335411e+00
6.79400085e+02	-9.49869347e+00
6.81081787e+02	-9.40015221e+00
6.82763489e+02	-9.30612755e+00
6.84445190e+02	-9.31003380e+00
6.86126892e+02	-9.43298912e+00
6.87808594e+02	-9.38541222e+00
6.89490295e+02	-9.31772423e+00
6.91171997e+02	-9.20172691e+00
6.92853699e+02	-9.24237633e+00
6.94535400e+02	-9.20371056e+00
6.96217102e+02	-9.42893028e+00
6.97898804e+02	-9.39084435e+00
6.99580505e+02	-9.38229942e+00
7.01262207e+02	-9.30457115e+00
7.02943909e+02	-9.32285118e+00
7.04625610e+02	-9.23959923e+00
7.06307312e+02	-9.34952354e+00
7.07989014e+02	-9.37967491e+00
7.09670715e+02	-9.30231285e+00
7.11352417e+02	-9.13199425e+00
7.13034119e+02	-9.33313560e+00
7.14715820e+02	-9.20511436e+00
7.16397522e+02	-9.46961021e+00
7.18079224e+02	-9.43097496e+00
7.19760925e+02	-9.34274864e+00
7.21442627e+02	-9.41858482e+00
7.23124329e+02	-9.45209312e+00
7.24806030e+02	-9.38117027e+00
7.26487732e+02	-9.29398155e+00
7.28169434e+02	-9.34677696e+00
7.29851135e+02	-9.19525719e+00
7.31532837e+02	-9.18295860e+00
7.33214539e+02	-9.19037437e+00
7.34896240e+02	-9.40118980e+00
7.36577942e+02	-9.28586388e+00
7.38259644e+02	-9.30570030e+00
7.39941345e+02	-9.21884727e+00
7.41623047e+02	-9.24539757e+00
7.43304749e+02	-9.26108360e+00
7.44986450e+02	-9.31998253e+00
7.46668152e+02	-9.26163292e+00
7.48349854e+02	-9.15363121e+00
7.50031555e+02	-9.26218224e+00
7.51713257e+02	-9.14395714e+00
7.53394958e+02	-9.32974815e+00
7.55076660e+02	-9.16962242e+00
7.56758362e+02	-9.25665855e+00
7.58440063e+02	-9.05783653e+00
7.60121765e+02	-9.21506310e+00
7.61803467e+02	-9.08124352e+00
7.63485168e+02	-9.15204430e+00
7.65166870e+02	-9.18201256e+00
7.66848572e+02	-9.15314293e+00
7.68530273e+02	-9.15045738e+00
7.70211975e+02	-9.12100792e+00
7.71893677e+02	-9.23590660e+00
7.73575378e+02	-9.09131432e+00
7.75257080e+02	-8.99088097e+00
7.76938782e+02	-9.17566490e+00
7.78620483e+02	-9.09403038e+00
7.80302185e+02	-9.09576988e+00
7.81983887e+02	-9.14883995e+00
7.83665588e+02	-9.18002892e+00
7.85347290e+02	-9.09320641e+00
7.87028992e+02	-9.20047569e+00
7.88710693e+02	-9.12949181e+00
7.90392395e+02	-8.89575768e+00
7.92074097e+02	-8.96610069e+00
7.93755798e+02	-9.01090050e+00
7.95437500e+02	-8.91577721e+00
7.97119202e+02	-8.92120934e+00
7.98800903e+02	-8.96372032e+00
8.00482605e+02	-9.03940392e+00
8.02164307e+02	-8.99011803e+00
8.03846008e+02	-8.97852135e+00
8.05527710e+02	-9.00012779e+00
8.07209412e+02	-9.06189537e+00
8.08891113e+02	-8.98230553e+00
8.10572815e+02	-8.87524986e+00
8.12254517e+02	-8.97485924e+00
8.13936218e+02	-9.00168419e+00
8.15617920e+02	-9.03574181e+00
8.17299622e+02	-9.07510948e+00
8.18981323e+02	-9.14526939e+00
8.20663025e+02	-9.00702477e+00
8.22344727e+02	-9.06494713e+00
8.24026428e+02	-9.08798790e+00
8.25708130e+02	-9.11820030e+00
8.27389832e+02	-9.16153526e+00
8.29071533e+02	-8.88345909e+00
8.30753235e+02	-8.92056847e+00
8.32434937e+02	-9.01889610e+00
8.34116638e+02	-9.15207481e+00
8.35798340e+02	-9.08298302e+00
8.37480042e+02	-9.04791832e+00
8.39161743e+02	-9.11420250e+00
8.40843445e+02	-9.20694542e+00
8.42525146e+02	-9.16910362e+00
8.44206848e+02	-9.32919884e+00
8.45888550e+02	-9.28467369e+00
8.47570251e+02	-9.29434776e+00
8.49251953e+02	-9.33087730e+00
8.50933655e+02	-9.19391441e+00
8.52615356e+02	-9.13852501e+00
8.54297058e+02	-9.26718712e+00
8.55978760e+02	-9.15582848e+00
8.57660461e+02	-9.14249229e+00
8.59342163e+02	-9.18836021e+00
8.61023865e+02	-9.34424400e+00
8.62705566e+02	-9.15192223e+00
8.64387268e+02	-9.19977379e+00
8.66068970e+02	-9.22284508e+00
8.67750671e+02	-9.16843224e+00
8.69432373e+02	-9.04453087e+00
8.71114075e+02	-9.14093590e+00
8.72795776e+02	-9.12299156e+00
8.74477478e+02	-9.15421104e+00
8.76159180e+02	-9.22665977e+00
8.77840881e+02	-9.26630211e+00
8.79522583e+02	-9.25430870e+00
8.81204285e+02	-9.32602501e+00
8.82885986e+02	-9.08121300e+00
8.84567688e+02	-9.19861412e+00
8.86249390e+02	-9.10877037e+00
8.87931091e+02	-8.99072838e+00
8.89612793e+02	-8.87628746e+00
8.91294495e+02	-9.10819054e+00
8.92976196e+02	-8.92059898e+00
8.94657898e+02	-8.85114098e+00
8.96339600e+02	-8.87878990e+00
8.98021301e+02	-8.85263634e+00
8.99703003e+02	-8.80338097e+00
9.01384705e+02	-8.74790001e+00
9.03066406e+02	-8.90704918e+00
9.04748108e+02	-8.81033897e+00
9.06429810e+02	-8.80905724e+00
9.08111511e+02	-8.81479454e+00
9.09793213e+02	-8.75534630e+00
9.11474915e+02	-8.75510216e+00
9.13156616e+02	-8.76910973e+00
9.14838318e+02	-8.84952354e+00
9.16520020e+02	-8.75708580e+00
9.18201721e+02	-8.76010704e+00
9.19883423e+02	-8.86273766e+00
9.21565125e+02	-8.83633995e+00
9.23246826e+02	-8.79538536e+00
9.24928528e+02	-8.78680992e+00
9.26610229e+02	-8.77414513e+00
9.28291931e+02	-8.81317711e+00
9.29973633e+02	-8.74655724e+00
9.31655334e+02	-8.71521568e+00
9.33337036e+02	-8.67737389e+00
9.35018738e+02	-8.60758018e+00
9.36700439e+02	-8.56949425e+00
9.38382141e+02	-8.45813560e+00
9.40063843e+02	-8.48621178e+00
9.41745544e+02	-8.33594322e+00
9.43427246e+02	-8.46622276e+00
9.45108948e+02	-8.54013634e+00
9.46790649e+02	-8.47949791e+00
9.48472351e+02	-8.57416344e+00
9.50154053e+02	-8.56055260e+00
9.51835754e+02	-8.56094933e+00
9.53517456e+02	-8.54044151e+00
9.55199158e+02	-8.55399132e+00
9.56880859e+02	-8.49887657e+00
9.58562561e+02	-8.57477379e+00
9.60244263e+02	-8.48554039e+00
9.61925964e+02	-8.49811363e+00
9.63607666e+02	-8.41214561e+00
9.65289368e+02	-8.47064781e+00
9.66971069e+02	-8.39179039e+00
9.68652771e+02	-8.41309166e+00
9.70334473e+02	-8.37747765e+00
9.72016174e+02	-8.19565392e+00
9.73697876e+02	-8.38202477e+00
9.75379578e+02	-8.25943565e+00
9.77061279e+02	-8.21417809e+00
9.78742981e+02	-8.41061974e+00
9.80424683e+02	-8.34018517e+00
9.82106384e+02	-8.26578331e+00
9.83788086e+02	-8.43085289e+00
9.85469788e+02	-8.48023033e+00
9.87151489e+02	-8.32544518e+00
9.88833191e+02	-8.30850792e+00
9.90514893e+02	-8.25119591e+00
9.92196594e+02	-8.27725792e+00
9.93878296e+02	-8.42734337e+00
9.95559998e+02	-8.33618736e+00
9.97241699e+02	-8.28391075e+00
9.98923401e+02	-8.29566002e+00
1.00060510e+03	-8.27817345e+00
1.00228680e+03	-8.35526085e+00
1.00396851e+03	-8.27878380e+00
1.00565021e+03	-8.30118370e+00
1.00733191e+03	-8.29941368e+00
1.00901361e+03	-8.40588951e+00
1.01069531e+03	-8.24796104e+00
1.01237701e+03	-8.14618492e+00
1.01405872e+03	-8.42035484e+00
1.01574042e+03	-8.33350182e+00
1.01742212e+03	-8.53754234e+00
1.01910382e+03	-8.59702110e+00
1.02078552e+03	-8.55209923e+00
1.02246722e+03	-8.33188438e+00
1.02414893e+03	-8.28092003e+00
1.02583057e+03	-8.33875084e+00
1.02751221e+03	-8.47583580e+00
1.02919385e+03	-8.34613609e+00
1.03087549e+03	-8.29572105e+00
1.03255713e+03	-8.41498375e+00
1.03423877e+03	-8.28192711e+00
1.03592041e+03	-8.20004845e+00
1.03760205e+03	-8.24722862e+00
1.03928369e+03	-8.18601036e+00
1.04096533e+03	-8.26077843e+00
1.04264697e+03	-8.30335045e+00
1.04432861e+03	-8.35919762e+00
1.04601025e+03	-8.34161949e+00
1.04769189e+03	-8.49506187e+00
1.04937354e+03	-8.51181602e+00
1.05105518e+03	-8.46469688e+00
1.05273682e+03	-8.48483849e+00
1.05441846e+03	-8.44898033e+00
1.05610010e+03	-8.41751671e+00
1.05778174e+03	-8.46939659e+00
1.05946338e+03	-8.49722862e+00
1.06114502e+03	-8.45477867e+00
1.06282666e+03	-8.50876427e+00
1.06450830e+03	-8.66904259e+00
1.06618994e+03	-8.67542076e+00
1.06787158e+03	-8.59836388e+00
1.06955322e+03	-8.64722252e+00
1.07123486e+03	-8.65707970e+00
1.07291650e+03	-8.83261681e+00
1.07459814e+03	-8.75226402e+00
1.07627979e+03	-8.76981163e+00
1.07796143e+03	-8.55985069e+00
1.07964307e+03	-8.50696373e+00
1.08132471e+03	-8.51560020e+00
1.08300635e+03	-8.39545250e+00
1.08468799e+03	-8.41605186e+00
1.08636963e+03	-8.40186119e+00
1.08805127e+03	-8.59235191e+00
1.08973291e+03	-8.59338951e+00
1.09141455e+03	-8.55585289e+00
1.09309619e+03	-8.55692101e+00
1.09477783e+03	-8.49670982e+00
1.09645947e+03	-8.37515831e+00
1.09814111e+03	-8.52054405e+00
1.09982275e+03	-8.37512779e+00
1.10150439e+03	-8.39917564e+00
1.10318604e+03	-8.27680016e+00
1.10486768e+03	-8.41635704e+00
1.10654932e+03	-8.46469688e+00
1.10823096e+03	-8.20972252e+00
1.10991260e+03	-8.13846397e+00
1.11159424e+03	-8.06082726e+00
1.11327588e+03	-8.15476036e+00
1.11495752e+03	-8.35193443e+00
1.11663916e+03	-8.36874962e+00
1.11832080e+03	-8.37940025e+00
1.12000244e+03	-8.34241295e+00
1.12168408e+03	-8.27560997e+00
1.12336572e+03	-8.29062462e+00
1.12504736e+03	-8.26727867e+00
1.12672900e+03	-8.17871666e+00
1.12841064e+03	-8.34860802e+00
1.13009229e+03	-8.39243126e+00
1.13177393e+03	-8.46677208e+00
1.13345557e+03	-8.39407921e+00
1.13513721e+03	-8.33344078e+00
1.13681885e+03	-8.37668419e+00
1.13850049e+03	-8.41748619e+00
1.14018213e+03	-8.43384361e+00
1.14186377e+03	-8.47473717e+00
1.14354541e+03	-8.42661095e+00
1.14522705e+03	-8.29047203e+00
1.14690869e+03	-8.42050743e+00
1.14859033e+03	-8.50815392e+00
1.15027197e+03	-8.47583580e+00
1.15195361e+03	-8.47916222e+00
1.15363525e+03	-8.41870689e+00
1.15531689e+03	-8.47470665e+00
1.15699854e+03	-8.50012779e+00
1.15868018e+03	-8.47223473e+00
1.16036182e+03	-8.46393394e+00
1.16204346e+03	-8.38193321e+00
1.16372510e+03	-8.37543297e+00
1.16540674e+03	-8.43198204e+00
1.16708838e+03	-8.54450035e+00
1.16877002e+03	-8.49069786e+00
1.17045166e+03	-8.44449425e+00
1.17213330e+03	-8.47430992e+00
1.17381494e+03	-8.49161339e+00
1.17549658e+03	-8.36392784e+00
1.17717822e+03	-8.44214439e+00
1.17885986e+03	-8.47012901e+00
1.18054150e+03	-8.33966637e+00
1.18222314e+03	-8.26465416e+00
1.18390479e+03	-8.41885948e+00
1.18558643e+03	-8.41040611e+00
1.18726807e+03	-8.49255943e+00
1.18894971e+03	-8.46109581e+00
1.19063135e+03	-8.33102989e+00
1.19231299e+03	-8.29605675e+00
1.19399463e+03	-8.42334557e+00
1.19567627e+03	-8.34192467e+00
1.19735791e+03	-8.47720909e+00
1.19903955e+03	-8.39444542e+00
1.20072119e+03	-8.31616783e+00
1.20240283e+03	-8.43988609e+00
1.20408447e+03	-8.49170494e+00
1.20576611e+03	-8.43610191e+00
1.20744775e+03	-8.36514854e+00
1.20912939e+03	-8.33432579e+00
1.21081104e+03	-8.38651085e+00
1.21249268e+03	-8.37079430e+00
1.21417432e+03	-8.26614952e+00
1.21585596e+03	-8.29526329e+00
1.21753760e+03	-8.16953087e+00
1.21921924e+03	-8.24036217e+00
1.22090088e+03	-8.18597984e+00
1.22258252e+03	-8.14743614e+00
1.22426416e+03	-8.10938072e+00
1.22594580e+03	-8.06506920e+00
1.22762744e+03	-8.08414268e+00
1.22930908e+03	-8.01132774e+00
1.23099072e+03	-8.04196739e+00
1.23267236e+03	-7.89423227e+00
1.23435400e+03	-8.09622765e+00
1.23603564e+03	-8.07846642e+00
1.23771729e+03	-8.01166344e+00
1.23939893e+03	-8.16351891e+00
1.24108057e+03	-8.15067101e+00
1.24276221e+03	-8.12167931e+00
1.24444385e+03	-8.02725792e+00
1.24612549e+03	-8.03888512e+00
1.24780713e+03	-8.12668419e+00
1.24948877e+03	-8.13068199e+00
1.25117041e+03	-8.02078819e+00
1.25285205e+03	-7.88333750e+00
1.25453369e+03	-8.01984215e+00
1.25621533e+03	-7.96210337e+00
1.25789697e+03	-8.09714317e+00
1.25957861e+03	-8.14621544e+00
1.26126025e+03	-8.20410728e+00
1.26294189e+03	-8.25906944e+00
1.26462354e+03	-8.06265831e+00
1.26630518e+03	-8.10291100e+00
1.26798682e+03	-8.08722496e+00
1.26966846e+03	-8.22238731e+00
1.27135010e+03	-8.14224815e+00
1.27303174e+03	-8.06790733e+00
1.27471338e+03	-7.99640512e+00
1.27639502e+03	-8.07929039e+00
1.27807666e+03	-7.98740244e+00
1.27975830e+03	-8.09171104e+00
1.28143994e+03	-8.01984215e+00
1.28312158e+03	-8.02121544e+00
1.28480322e+03	-7.99191904e+00
1.28648486e+03	-8.05972862e+00
1.28816650e+03	-8.00967979e+00
1.28984814e+03	-7.96304941e+00
1.29152979e+03	-8.03262901e+00
1.29321143e+03	-8.00955772e+00
1.29489307e+03	-7.90799570e+00
1.29657471e+03	-7.96042490e+00
1.29825635e+03	-7.89826059e+00
1.29993799e+03	-7.90625620e+00
1.30161963e+03	-7.91257334e+00
1.30330127e+03	-7.97974253e+00
1.30498291e+03	-7.85590219e+00
1.30666455e+03	-7.96491098e+00
1.30834619e+03	-7.96054697e+00
1.31002783e+03	-8.01624107e+00
1.31170947e+03	-7.95758677e+00
1.31339111e+03	-7.97113657e+00
1.31507275e+03	-8.16104698e+00
1.31675439e+03	-8.14273643e+00
1.31843604e+03	-8.02319908e+00
1.32011768e+03	-7.94226694e+00
1.32179932e+03	-7.86081553e+00
1.32348096e+03	-7.79996347e+00
1.32516260e+03	-7.85608530e+00
1.32684424e+03	-7.95374155e+00
1.32852588e+03	-7.91458750e+00
1.33020752e+03	-7.89935923e+00
1.33188916e+03	-7.79193735e+00
1.33357080e+03	-7.75125742e+00
1.33525244e+03	-7.70099497e+00
1.33693408e+03	-7.61694956e+00
1.33861572e+03	-7.81085825e+00
1.34029736e+03	-7.73911142e+00
1.34197900e+03	-7.77756357e+00
1.34366064e+03	-7.75940561e+00
1.34534229e+03	-7.80780649e+00
1.34702393e+03	-7.73810434e+00
1.34870557e+03	-7.68588877e+00
1.35038721e+03	-7.71991587e+00
1.35206885e+03	-7.83136606e+00
1.35375049e+03	-7.81864023e+00
1.35543213e+03	-7.77881479e+00
1.35711377e+03	-7.84088755e+00
1.35879541e+03	-7.87229013e+00
1.36047705e+03	-7.98245859e+00
1.36215869e+03	-7.95084238e+00
1.36384033e+03	-7.82538462e+00
1.36552197e+03	-7.76077890e+00
1.36720361e+03	-7.78336191e+00
1.36888525e+03	-7.81149912e+00
1.37056689e+03	-7.82776499e+00
1.37224854e+03	-7.75595713e+00
1.37393018e+03	-7.73129892e+00
1.37561182e+03	-7.90021372e+00
1.37729346e+03	-7.96042490e+00
1.37897510e+03	-8.00809288e+00
1.38065674e+03	-7.82364511e+00
1.38233838e+03	-7.92273569e+00
1.38402002e+03	-7.89264536e+00
1.38570166e+03	-7.74036264e+00
1.38738330e+03	-7.85626841e+00
1.38906494e+03	-7.81116343e+00
1.39074658e+03	-7.86731577e+00
1.39242822e+03	-7.86881113e+00
1.39410986e+03	-7.84647226e+00
1.39579150e+03	-7.89700937e+00
1.39747314e+03	-7.79474497e+00
1.39915479e+03	-7.85190439e+00
1.40083643e+03	-8.02426720e+00
1.40251807e+03	-7.94443369e+00
1.40419971e+03	-7.75421762e+00
1.40588135e+03	-7.64694834e+00
1.40756299e+03	-7.64053965e+00
1.40924463e+03	-7.51544809e+00
1.41092627e+03	-7.73575449e+00
1.41260791e+03	-7.73590708e+00
1.41428955e+03	-7.63269663e+00
1.41597119e+03	-7.66632700e+00
1.41765283e+03	-7.76996469e+00
1.41933447e+03	-7.74753428e+00
1.42101611e+03	-7.60092783e+00
1.42269775e+03	-7.55484629e+00
1.42437939e+03	-7.70657969e+00
1.42606104e+03	-7.68280649e+00
1.42774268e+03	-7.69989634e+00
1.42942432e+03	-7.68405771e+00
1.43110596e+03	-7.67661142e+00
1.43278760e+03	-7.72370005e+00
1.43446924e+03	-7.62424326e+00
1.43615088e+03	-7.80139780e+00
1.43783252e+03	-7.68289804e+00
1.43951416e+03	-7.66312265e+00
1.44119580e+03	-7.66599131e+00
1.44287744e+03	-7.70621347e+00
1.44455908e+03	-7.75974131e+00
1.44624072e+03	-7.58991098e+00
1.44792236e+03	-7.74881601e+00
1.44960400e+03	-7.58734751e+00
1.45128564e+03	-7.81473398e+00
1.45296729e+03	-7.67777109e+00
1.45464893e+03	-7.62421274e+00
1.45633057e+03	-7.56061411e+00
1.45801221e+03	-7.45590830e+00
1.45969385e+03	-7.45831919e+00
1.46137549e+03	-7.47006845e+00
1.46305713e+03	-7.72760630e+00
1.46473877e+03	-7.57596445e+00
1.46642041e+03	-7.48856211e+00
1.46810205e+03	-7.54419565e+00
1.46978369e+03	-7.50458384e+00
1.47146533e+03	-7.46015024e+00
1.47314697e+03	-7.60211802e+00
1.47482861e+03	-7.59686899e+00
1.47651025e+03	-7.70496225e+00
1.47819189e+03	-7.55557871e+00
1.47987354e+03	-7.57926035e+00
1.48155518e+03	-7.54587412e+00
1.48323682e+03	-7.52869272e+00
1.48491846e+03	-7.56738901e+00
1.48660010e+03	-7.57297373e+00
1.48828174e+03	-7.63489389e+00
1.48996338e+03	-7.65842295e+00
1.49164502e+03	-7.74527597e+00
1.49332666e+03	-7.75791025e+00
1.49500830e+03	-7.77216196e+00
1.49668994e+03	-7.68973398e+00
1.49837158e+03	-7.67737436e+00
1.50005322e+03	-7.60581064e+00
1.50173486e+03	-7.58865976e+00
1.50341650e+03	-7.62595224e+00
1.50509814e+03	-7.56168222e+00
1.50677979e+03	-7.64636850e+00
1.50846143e+03	-7.78623056e+00
1.51014307e+03	-7.64377451e+00
1.51182471e+03	-7.59522104e+00
1.51350635e+03	-7.55161142e+00
1.51518799e+03	-7.48242807e+00
1.51686963e+03	-7.40314341e+00
1.51855127e+03	-7.31824350e+00
1.52023291e+03	-7.34506845e+00
1.52191455e+03	-7.31210947e+00
1.52359619e+03	-7.32218027e+00
1.52527783e+03	-7.24182749e+00
1.52695947e+03	-7.39505625e+00
1.52864111e+03	-7.37198496e+00
1.53032275e+03	-7.37375498e+00
1.53200439e+03	-7.40286875e+00
1.53368604e+03	-7.37113047e+00
1.53536768e+03	-7.59918833e+00
1.53704932e+03	-7.40152597e+00
1.53873096e+03	-7.34693003e+00
1.54041260e+03	-7.34592295e+00
1.54209424e+03	-7.32205820e+00
1.54377588e+03	-7.34549570e+00
1.54545752e+03	-7.30591440e+00
1.54713916e+03	-7.38794565e+00
1.54882080e+03	-7.45426035e+00
1.55050244e+03	-7.28470469e+00
1.55218408e+03	-7.44937754e+00
1.55386572e+03	-7.54556894e+00
1.55554736e+03	-7.25208139e+00
1.55722900e+03	-7.16110849e+00
1.55891064e+03	-7.22022104e+00
1.56059229e+03	-7.29285288e+00
1.56227393e+03	-7.32645273e+00
1.56395557e+03	-7.32990122e+00
1.56563721e+03	-7.44229746e+00
1.56731885e+03	-7.36710215e+00
1.56900049e+03	-7.51016855e+00
1.57068213e+03	-7.45432138e+00
1.57236377e+03	-7.48999643e+00
1.57404541e+03	-7.53299570e+00
1.57572705e+03	-7.46774912e+00
1.57740869e+03	-7.31992197e+00
1.57909033e+03	-7.25073862e+00
1.58077197e+03	-7.35028696e+00
1.58245361e+03	-7.32874155e+00
1.58413525e+03	-7.20841074e+00
1.58581689e+03	-7.16055918e+00
1.58749854e+03	-7.28928232e+00
1.58918018e+03	-7.38901377e+00
1.59086182e+03	-7.32733774e+00
1.59254346e+03	-7.35300303e+00
1.59422510e+03	-7.41220713e+00
1.59590674e+03	-7.35455942e+00
1.59758838e+03	-7.21515512e+00
1.59927002e+03	-7.37192392e+00
1.60095166e+03	-7.51730967e+00
1.60263330e+03	-7.39179087e+00
1.60431494e+03	-7.44074106e+00
1.60599658e+03	-7.47266245e+00
1.60767822e+03	-7.43527842e+00
1.60935986e+03	-7.45999765e+00
1.61104150e+03	-7.61713266e+00
1.61272314e+03	-7.58798838e+00
1.61440479e+03	-7.59805918e+00
1.61608643e+03	-7.58237314e+00
1.61776807e+03	-7.55838633e+00
1.61944971e+03	-7.54456186e+00
1.62113135e+03	-7.69199228e+00
1.62281299e+03	-7.62979746e+00
1.62449463e+03	-7.59073496e+00
1.62617627e+03	-7.44983530e+00
1.62785791e+03	-7.52130747e+00
1.62953955e+03	-7.73459482e+00
1.63122119e+03	-7.60214853e+00
1.63290283e+03	-7.54941416e+00
1.63458447e+03	-7.55557871e+00
1.63626611e+03	-7.40155649e+00
1.63794775e+03	-7.38144541e+00
1.63962939e+03	-7.28607798e+00
1.64131104e+03	-7.29505014e+00
1.64299268e+03	-7.31699228e+00
1.64467432e+03	-7.44602060e+00
1.64635596e+03	-7.37863779e+00
1.64803760e+03	-7.45786142e+00
1.64971924e+03	-7.37964487e+00
1.65140088e+03	-7.30243540e+00
1.65308252e+03	-7.18784189e+00
1.65476416e+03	-7.16461802e+00
1.65644580e+03	-7.07477427e+00
1.65812744e+03	-7.28568125e+00
1.65980908e+03	-7.14057016e+00
1.66149072e+03	-7.19418955e+00
1.66317236e+03	-7.14395761e+00
1.66485400e+03	-7.22806406e+00
1.66653564e+03	-7.30863047e+00
1.66821729e+03	-7.22434092e+00
1.66989893e+03	-7.23847055e+00
1.67158057e+03	-7.29169321e+00
1.67326221e+03	-7.20603037e+00
1.67494385e+03	-7.24155283e+00
1.67662549e+03	-7.25183725e+00
1.67830713e+03	-7.35373545e+00
1.67998877e+03	-7.41910410e+00
