# Supplementary material for: Study on effects of the train-induced airflow on the temperature field of single-track high-speed railway tunnels in cold regions
Source: Sci Rep. 2025 Aug 21;15:30713. doi: 10.1038/s41598-025-16068-4 (PMC12370937; doi:10.1038/s41598-025-16068-4)
Supplement: Supplementary file 1 — Supplementary Material 1 [file 41598_2025_16068_MOESM1_ESM.zip › Relevant document/Surrounding rock temperature(data)/8.xlsx]

## Sheet: 8
[Name]
Series 1 at /LINE:Line 1
[Data]
Z [ m ]	Temperature [ C ]
0	-15
1.68168	-14.9382
3.36336	-14.9131
5.04504	-14.8904
6.72673	-14.8695
8.40841	-14.8435
10.0901	-14.7818
11.7718	-14.7634
13.4535	-14.7327
15.1351	-14.7188
16.8168	-14.7066
18.4985	-14.6475
20.1802	-14.6059
21.8619	-14.483
23.5435	-14.5795
25.2252	-14.508
26.9069	-14.4751
28.5886	-14.5097
30.2703	-14.4374
31.952	-14.4178
33.6336	-14.4028
35.3153	-14.3943
36.997	-14.2993
38.6787	-14.2245
40.3604	-14.1933
42.0421	-14.2202
43.7237	-14.2232
45.4054	-14.1893
47.0871	-14.1772
48.7688	-14.1478
50.4505	-14.1873
52.1321	-14.2816
53.8138	-14.2313
55.4955	-14.0813
57.1772	-14.156
58.8589	-14.0374
60.5406	-14.0354
62.2222	-13.9116
63.9039	-14.0741
65.5856	-14.1043
67.2673	-14.1314
68.949	-14.1155
70.6306	-14.0329
72.3123	-13.9294
73.994	-13.9872
75.6757	-13.9252
77.3574	-13.9101
79.039	-13.9669
80.7207	-13.9672
82.4024	-13.8657
84.0841	-13.9663
85.7658	-13.8161
87.4474	-13.8951
89.1291	-13.8807
90.8108	-13.7026
92.4925	-13.8271
94.1741	-13.8623
95.8558	-13.8823
97.5375	-13.8735
99.2192	-13.7588
100.901	-13.7712
102.583	-13.7625
104.264	-13.7411
105.946	-13.7743
107.628	-13.6365
109.309	-13.6273
110.991	-13.5476
112.673	-13.6076
114.354	-13.4599
116.036	-13.5494
117.718	-13.5242
119.399	-13.4877
121.081	-13.7052
122.763	-13.6865
124.444	-13.635
126.126	-13.6332
127.808	-13.5766
129.489	-13.5458
131.171	-13.5199
132.853	-13.5119
134.534	-13.5234
136.216	-13.4096
137.898	-13.3605
139.58	-13.4048
141.261	-13.4562
142.943	-13.3291
144.625	-13.2362
146.306	-13.2557
147.988	-13.3113
149.67	-13.1643
151.351	-13.1162
153.033	-13
154.715	-13.0769
156.396	-13.049
158.078	-13.0335
159.76	-13.0243
161.441	-13.1107
163.123	-12.9773
164.805	-13.0565
166.487	-12.9602
168.168	-12.8893
169.85	-12.8273
171.532	-12.9128
173.213	-12.7813
174.895	-12.9459
176.577	-12.7033
178.258	-12.7104
179.94	-12.6184
181.622	-12.5237
183.303	-12.5466
184.985	-12.6308
186.667	-12.7222
188.348	-12.8036
190.03	-12.7712
191.712	-12.7686
193.393	-12.7932
195.075	-12.7201
196.757	-12.6187
198.439	-12.6094
200.12	-12.5646
201.802	-12.5515
203.484	-12.3368
205.165	-12.5619
206.847	-12.7188
208.529	-12.6764
210.21	-12.6702
211.892	-12.5667
213.574	-12.548
215.255	-12.4706
216.937	-12.4875
218.619	-12.5076
220.3	-12.5226
221.982	-12.33
223.664	-12.3394
225.346	-12.52
227.027	-12.4239
228.709	-12.4517
230.391	-12.3788
232.072	-12.294
233.754	-12.1855
235.436	-11.9309
237.117	-12.1169
238.799	-11.9619
240.481	-11.8807
242.162	-11.8589
243.844	-11.8224
245.526	-11.8694
247.207	-11.7572
248.889	-11.6292
250.571	-11.7282
252.253	-11.6195
253.934	-11.5631
255.616	-11.5889
257.298	-11.5227
258.979	-11.6165
260.661	-11.6134
262.343	-11.4212
264.024	-11.592
265.706	-11.6418
267.388	-11.5739
269.069	-11.6785
270.751	-11.6265
272.433	-11.733
274.114	-11.5036
275.796	-11.5143
277.478	-11.6202
279.159	-11.4535
280.841	-11.3264
282.523	-11.5091
284.204	-11.3967
285.886	-11.3052
287.568	-11.2549
289.249	-11.0951
290.931	-10.9919
292.613	-11.2286
294.294	-11.314
295.976	-11.4563
297.658	-11.3164
299.339	-11.3654
301.021	-11.3509
302.703	-11.3411
304.384	-11.2766
306.066	-11.4576
307.748	-11.3264
309.429	-11.1732
311.111	-11.1432
312.793	-11.203
314.474	-11.2291
316.156	-11.2071
317.838	-11.2475
319.519	-11.4198
321.201	-11.3759
322.883	-11.5014
324.564	-11.5129
326.246	-11.5434
327.928	-11.5608
329.609	-11.6108
331.291	-11.5133
332.973	-11.4974
334.654	-11.5826
336.336	-11.5157
338.018	-11.4072
339.699	-11.3706
341.381	-11.3015
343.063	-11.3465
344.744	-11.4166
346.426	-11.416
348.108	-11.3089
349.789	-11.5667
351.471	-11.4299
353.153	-11.4811
354.835	-11.4772
356.516	-11.2516
358.198	-11.2556
359.88	-11.3449
361.561	-11.251
363.243	-11.2076
364.925	-11.2091
366.606	-11.2015
368.288	-11.2354
369.97	-11.0934
371.651	-11.164
373.333	-11.1744
375.015	-11.012
376.696	-11.021
378.378	-10.9334
380.06	-10.9702
381.741	-10.8249
383.423	-10.9183
385.105	-10.926
386.786	-10.8933
388.468	-10.8375
390.15	-10.9205
391.831	-10.8286
393.513	-10.7392
395.195	-10.7968
396.876	-10.7693
398.558	-10.472
400.24	-10.6162
401.921	-10.5891
403.603	-10.7544
405.285	-10.7296
406.966	-10.5825
408.648	-10.6712
410.33	-10.7239
412.011	-10.6117
413.693	-10.6664
415.375	-10.7429
417.056	-10.6173
418.738	-10.4996
420.42	-10.4555
422.101	-10.3442
423.783	-10.424
425.465	-10.4162
427.146	-10.3395
428.828	-10.2336
430.51	-10.3487
432.191	-10.3266
433.873	-10.2887
435.555	-10.4041
437.236	-10.1697
438.918	-10.0384
440.6	-9.91605
442.281	-10.0204
443.963	-10.1561
445.645	-10.1856
447.326	-10.1721
449.008	-10.2999
450.69	-10.0832
452.371	-10.0466
454.053	-10.1136
455.735	-10.0723
457.416	-10.3292
459.098	-10.3898
460.78	-10.4157
462.461	-10.1581
464.143	-10.2722
465.825	-10.3024
467.506	-10.1428
469.188	-10.1804
470.87	-10.1901
472.551	-10.3494
474.233	-10.4626
475.915	-10.3117
477.596	-10.3469
479.278	-10.4531
480.96	-10.2544
482.642	-10.3106
484.323	-10.2089
486.005	-10.2142
487.687	-10.2327
489.368	-10.2384
491.05	-10.115
492.732	-10.2576
494.413	-10.2363
496.095	-10.3102
497.777	-10.1661
499.458	-10.0841
501.14	-9.9657
502.822	-10.0704
504.503	-9.97266
506.185	-9.79862
507.867	-9.85782
509.548	-9.70679
511.23	-9.8592
512.912	-9.90153
514.593	-9.80417
516.275	-9.89509
517.957	-9.80503
519.638	-9.81507
521.32	-9.85898
523.002	-9.96332
524.684	-9.87482
526.365	-9.7464
528.047	-9.6775
529.729	-9.80509
531.41	-9.67603
533.092	-9.74174
534.774	-9.76627
536.455	-9.63148
538.137	-9.66425
539.819	-9.66761
541.501	-9.83021
543.182	-9.86783
544.864	-9.94791
546.546	-9.98331
548.227	-9.98911
549.909	-10.0552
551.591	-9.78867
553.272	-9.82429
554.954	-9.78644
556.636	-9.80674
558.318	-9.7735
559.999	-9.89396
561.681	-9.92136
563.363	-9.80927
565.044	-9.95469
566.726	-9.9181
568.408	-9.89728
570.089	-9.80921
571.771	-9.73459
573.453	-9.51237
575.135	-9.60633
576.816	-9.67286
578.498	-9.59839
580.18	-9.56663
581.861	-9.5535
583.543	-9.68387
585.225	-9.47339
586.906	-9.43274
588.588	-9.42054
590.27	-9.35456
591.952	-9.47492
593.633	-9.47071
595.315	-9.30491
596.997	-9.40934
598.678	-9.50431
600.36	-9.27939
602.042	-9.24296
603.724	-9.23893
605.405	-9.10261
607.087	-9.17985
608.769	-9.18497
610.45	-9.25004
612.132	-9.36695
613.814	-9.22898
615.495	-9.17283
617.177	-9.20289
618.859	-9.42759
620.541	-9.3415
622.222	-9.10035
623.904	-9.13807
625.586	-9.26746
627.267	-9.26175
628.949	-9.19477
630.631	-9.19495
632.312	-9.21589
633.994	-9.19852
635.676	-9.21512
637.358	-9.16944
639.039	-9.27534
640.721	-9.33558
642.403	-9.33628
644.084	-9.24711
645.766	-9.01078
647.448	-9.07813
649.129	-9.18925
650.811	-9.15378
652.493	-9.1771
654.175	-9.28873
655.856	-9.07972
657.538	-8.98273
659.22	-9.03769
660.901	-9.15125
662.583	-9.25391
664.265	-9.20649
665.946	-9.35389
667.628	-9.34037
669.31	-9.22593
670.992	-9.09452
672.673	-9.32679
674.355	-9.32059
676.037	-9.29239
677.718	-9.46335
679.4	-9.49869
681.082	-9.40015
682.763	-9.30613
684.445	-9.31003
686.127	-9.43299
687.809	-9.38541
689.49	-9.31772
691.172	-9.20173
692.854	-9.24238
694.535	-9.20371
696.217	-9.42893
697.899	-9.39084
699.581	-9.3823
701.262	-9.30457
702.944	-9.32285
704.626	-9.2396
706.307	-9.34952
707.989	-9.37967
709.671	-9.30231
711.352	-9.13199
713.034	-9.33314
714.716	-9.20511
716.398	-9.46961
718.079	-9.43097
719.761	-9.34275
721.443	-9.41858
723.124	-9.45209
724.806	-9.38117
726.488	-9.29398
728.169	-9.34678
729.851	-9.19526
731.533	-9.18296
733.215	-9.19037
734.896	-9.40119
736.578	-9.28586
738.26	-9.3057
739.941	-9.21885
741.623	-9.2454
743.305	-9.26108
744.986	-9.31998
746.668	-9.26163
748.35	-9.15363
750.032	-9.26218
751.713	-9.14396
753.395	-9.32975
755.077	-9.16962
756.758	-9.25666
758.44	-9.05784
760.122	-9.21506
761.803	-9.08124
763.485	-9.15204
765.167	-9.18201
766.849	-9.15314
768.53	-9.15046
770.212	-9.12101
771.894	-9.23591
773.575	-9.09131
775.257	-8.99088
776.939	-9.17566
778.62	-9.09403
780.302	-9.09577
781.984	-9.14884
783.666	-9.18003
785.347	-9.09321
787.029	-9.20048
788.711	-9.12949
790.392	-8.89576
792.074	-8.9661
793.756	-9.0109
795.438	-8.91578
797.119	-8.92121
798.801	-8.96372
800.483	-9.0394
802.164	-8.99012
803.846	-8.97852
805.528	-9.00013
807.209	-9.0619
808.891	-8.98231
810.573	-8.87525
812.255	-8.97486
813.936	-9.00168
815.618	-9.03574
817.3	-9.07511
818.981	-9.14527
820.663	-9.00702
822.345	-9.06495
824.026	-9.08799
825.708	-9.1182
827.39	-9.16154
829.072	-8.88346
830.753	-8.92057
832.435	-9.0189
834.117	-9.15207
835.798	-9.08298
837.48	-9.04792
839.162	-9.1142
840.843	-9.20695
842.525	-9.1691
844.207	-9.3292
845.889	-9.28467
847.57	-9.29435
849.252	-9.33088
850.934	-9.19391
852.615	-9.13853
854.297	-9.26719
855.979	-9.15583
857.66	-9.14249
859.342	-9.18836
861.024	-9.34424
862.706	-9.15192
864.387	-9.19977
866.069	-9.22285
867.751	-9.16843
869.432	-9.04453
871.114	-9.14094
872.796	-9.12299
874.477	-9.15421
876.159	-9.22666
877.841	-9.2663
879.523	-9.25431
881.204	-9.32603
882.886	-9.08121
884.568	-9.19861
886.249	-9.10877
887.931	-8.99073
889.613	-8.87629
891.294	-9.10819
892.976	-8.9206
894.658	-8.85114
896.34	-8.87879
898.021	-8.85264
899.703	-8.80338
901.385	-8.7479
903.066	-8.90705
904.748	-8.81034
906.43	-8.80906
908.112	-8.81479
909.793	-8.75535
911.475	-8.7551
913.157	-8.76911
914.838	-8.84952
916.52	-8.75709
918.202	-8.76011
919.883	-8.86274
921.565	-8.83634
923.247	-8.79539
924.929	-8.78681
926.61	-8.77415
928.292	-8.81318
929.974	-8.74656
931.655	-8.71522
933.337	-8.67737
935.019	-8.60758
936.7	-8.56949
938.382	-8.45814
940.064	-8.48621
941.746	-8.33594
943.427	-8.46622
945.109	-8.54014
946.791	-8.4795
948.472	-8.57416
950.154	-8.56055
951.836	-8.56095
953.517	-8.54044
955.199	-8.55399
956.881	-8.49888
958.563	-8.57477
960.244	-8.48554
961.926	-8.49811
963.608	-8.41215
965.289	-8.47065
966.971	-8.39179
968.653	-8.41309
970.334	-8.37748
972.016	-8.19565
973.698	-8.38202
975.38	-8.25944
977.061	-8.21418
978.743	-8.41062
980.425	-8.34019
982.106	-8.26578
983.788	-8.43085
985.47	-8.48023
987.151	-8.32545
988.833	-8.30851
990.515	-8.2512
992.197	-8.27726
993.878	-8.42734
995.56	-8.33619
997.242	-8.28391
998.923	-8.29566
1000.61	-8.27817
1002.29	-8.35526
1003.97	-8.27878
1005.65	-8.30118
1007.33	-8.29941
1009.01	-8.40589
1010.7	-8.24796
1012.38	-8.14618
1014.06	-8.42035
1015.74	-8.3335
1017.42	-8.53754
1019.1	-8.59702
1020.79	-8.5521
1022.47	-8.33188
1024.15	-8.28092
1025.83	-8.33875
1027.51	-8.47584
1029.19	-8.34614
1030.88	-8.29572
1032.56	-8.41498
1034.24	-8.28193
1035.92	-8.20005
1037.6	-8.24723
1039.28	-8.18601
1040.97	-8.26078
1042.65	-8.30335
1044.33	-8.3592
1046.01	-8.34162
1047.69	-8.49506
1049.37	-8.51182
1051.06	-8.4647
1052.74	-8.48484
1054.42	-8.44898
1056.1	-8.41752
1057.78	-8.4694
1059.46	-8.49723
1061.15	-8.45478
1062.83	-8.50876
1064.51	-8.66904
1066.19	-8.67542
1067.87	-8.59836
1069.55	-8.64722
1071.23	-8.65708
1072.92	-8.83262
1074.6	-8.75226
1076.28	-8.76981
1077.96	-8.55985
1079.64	-8.50696
1081.32	-8.5156
1083.01	-8.39545
1084.69	-8.41605
1086.37	-8.40186
1088.05	-8.59235
1089.73	-8.59339
1091.41	-8.55585
1093.1	-8.55692
1094.78	-8.49671
1096.46	-8.37516
1098.14	-8.52054
1099.82	-8.37513
1101.5	-8.39918
1103.19	-8.2768
1104.87	-8.41636
1106.55	-8.4647
1108.23	-8.20972
1109.91	-8.13846
1111.59	-8.06083
1113.28	-8.15476
1114.96	-8.35193
1116.64	-8.36875
1118.32	-8.3794
1120	-8.34241
1121.68	-8.27561
1123.37	-8.29062
1125.05	-8.26728
1126.73	-8.17872
1128.41	-8.34861
1130.09	-8.39243
1131.77	-8.46677
1133.46	-8.39408
1135.14	-8.33344
1136.82	-8.37668
1138.5	-8.41749
1140.18	-8.43384
1141.86	-8.47474
1143.55	-8.42661
1145.23	-8.29047
1146.91	-8.42051
1148.59	-8.50815
1150.27	-8.47584
1151.95	-8.47916
1153.64	-8.41871
1155.32	-8.47471
1157	-8.50013
1158.68	-8.47223
1160.36	-8.46393
1162.04	-8.38193
1163.73	-8.37543
1165.41	-8.43198
1167.09	-8.5445
1168.77	-8.4907
1170.45	-8.44449
1172.13	-8.47431
1173.81	-8.49161
1175.5	-8.36393
1177.18	-8.44214
1178.86	-8.47013
1180.54	-8.33967
1182.22	-8.26465
1183.9	-8.41886
1185.59	-8.41041
1187.27	-8.49256
1188.95	-8.4611
1190.63	-8.33103
1192.31	-8.29606
1193.99	-8.42335
1195.68	-8.34192
1197.36	-8.47721
1199.04	-8.39445
1200.72	-8.31617
1202.4	-8.43989
1204.08	-8.4917
1205.77	-8.4361
1207.45	-8.36515
1209.13	-8.33433
1210.81	-8.38651
1212.49	-8.37079
1214.17	-8.26615
1215.86	-8.29526
1217.54	-8.16953
1219.22	-8.24036
1220.9	-8.18598
1222.58	-8.14744
1224.26	-8.10938
1225.95	-8.06507
1227.63	-8.08414
1229.31	-8.01133
1230.99	-8.04197
1232.67	-7.89423
1234.35	-8.09623
1236.04	-8.07847
1237.72	-8.01166
1239.4	-8.16352
1241.08	-8.15067
1242.76	-8.12168
1244.44	-8.02726
1246.13	-8.03889
1247.81	-8.12668
1249.49	-8.13068
1251.17	-8.02079
1252.85	-7.88334
1254.53	-8.01984
1256.22	-7.9621
1257.9	-8.09714
1259.58	-8.14622
1261.26	-8.20411
1262.94	-8.25907
1264.62	-8.06266
1266.31	-8.10291
1267.99	-8.08722
1269.67	-8.22239
1271.35	-8.14225
1273.03	-8.06791
1274.71	-7.99641
1276.4	-8.07929
1278.08	-7.9874
1279.76	-8.09171
1281.44	-8.01984
1283.12	-8.02122
1284.8	-7.99192
1286.48	-8.05973
1288.17	-8.00968
1289.85	-7.96305
1291.53	-8.03263
1293.21	-8.00956
1294.89	-7.908
1296.57	-7.96042
1298.26	-7.89826
1299.94	-7.90626
1301.62	-7.91257
1303.3	-7.97974
1304.98	-7.8559
1306.66	-7.96491
1308.35	-7.96055
1310.03	-8.01624
1311.71	-7.95759
1313.39	-7.97114
1315.07	-8.16105
1316.75	-8.14274
1318.44	-8.0232
1320.12	-7.94227
1321.8	-7.86082
1323.48	-7.79996
1325.16	-7.85609
1326.84	-7.95374
1328.53	-7.91459
1330.21	-7.89936
1331.89	-7.79194
1333.57	-7.75126
1335.25	-7.70099
1336.93	-7.61695
1338.62	-7.81086
1340.3	-7.73911
1341.98	-7.77756
1343.66	-7.75941
1345.34	-7.80781
1347.02	-7.7381
1348.71	-7.68589
1350.39	-7.71992
1352.07	-7.83137
1353.75	-7.81864
1355.43	-7.77881
1357.11	-7.84089
1358.8	-7.87229
1360.48	-7.98246
1362.16	-7.95084
1363.84	-7.82538
1365.52	-7.76078
1367.2	-7.78336
1368.89	-7.8115
1370.57	-7.82776
1372.25	-7.75596
1373.93	-7.7313
1375.61	-7.90021
1377.29	-7.96042
1378.98	-8.00809
1380.66	-7.82365
1382.34	-7.92274
1384.02	-7.89265
1385.7	-7.74036
1387.38	-7.85627
1389.06	-7.81116
1390.75	-7.86732
1392.43	-7.86881
1394.11	-7.84647
1395.79	-7.89701
1397.47	-7.79474
1399.15	-7.8519
1400.84	-8.02427
1402.52	-7.94443
1404.2	-7.75422
1405.88	-7.64695
1407.56	-7.64054
1409.24	-7.51545
1410.93	-7.73575
1412.61	-7.73591
1414.29	-7.6327
1415.97	-7.66633
1417.65	-7.76996
1419.33	-7.74753
1421.02	-7.60093
1422.7	-7.55485
1424.38	-7.70658
1426.06	-7.68281
1427.74	-7.6999
1429.42	-7.68406
1431.11	-7.67661
1432.79	-7.7237
1434.47	-7.62424
1436.15	-7.8014
1437.83	-7.6829
1439.51	-7.66312
1441.2	-7.66599
1442.88	-7.70621
1444.56	-7.75974
1446.24	-7.58991
1447.92	-7.74882
1449.6	-7.58735
1451.29	-7.81473
1452.97	-7.67777
1454.65	-7.62421
1456.33	-7.56061
1458.01	-7.45591
1459.69	-7.45832
1461.38	-7.47007
1463.06	-7.72761
1464.74	-7.57596
1466.42	-7.48856
1468.1	-7.5442
1469.78	-7.50458
1471.47	-7.46015
1473.15	-7.60212
1474.83	-7.59687
1476.51	-7.70496
1478.19	-7.55558
1479.87	-7.57926
1481.56	-7.54587
1483.24	-7.52869
1484.92	-7.56739
1486.6	-7.57297
1488.28	-7.63489
1489.96	-7.65842
1491.65	-7.74528
1493.33	-7.75791
1495.01	-7.77216
1496.69	-7.68973
1498.37	-7.67737
1500.05	-7.60581
1501.73	-7.58866
1503.42	-7.62595
1505.1	-7.56168
1506.78	-7.64637
1508.46	-7.78623
1510.14	-7.64377
1511.82	-7.59522
1513.51	-7.55161
1515.19	-7.48243
1516.87	-7.40314
1518.55	-7.31824
1520.23	-7.34507
1521.91	-7.31211
1523.6	-7.32218
1525.28	-7.24183
1526.96	-7.39506
1528.64	-7.37198
1530.32	-7.37375
1532	-7.40287
1533.69	-7.37113
1535.37	-7.59919
1537.05	-7.40153
1538.73	-7.34693
1540.41	-7.34592
1542.09	-7.32206
1543.78	-7.3455
1545.46	-7.30591
1547.14	-7.38795
1548.82	-7.45426
1550.5	-7.2847
1552.18	-7.44938
1553.87	-7.54557
1555.55	-7.25208
1557.23	-7.16111
1558.91	-7.22022
1560.59	-7.29285
1562.27	-7.32645
1563.96	-7.3299
1565.64	-7.4423
1567.32	-7.3671
1569	-7.51017
1570.68	-7.45432
1572.36	-7.49
1574.05	-7.533
1575.73	-7.46775
1577.41	-7.31992
1579.09	-7.25074
1580.77	-7.35029
1582.45	-7.32874
1584.14	-7.20841
1585.82	-7.16056
1587.5	-7.28928
1589.18	-7.38901
1590.86	-7.32734
1592.54	-7.353
1594.23	-7.41221
1595.91	-7.35456
1597.59	-7.21516
1599.27	-7.37192
1600.95	-7.51731
1602.63	-7.39179
1604.31	-7.44074
1606	-7.47266
1607.68	-7.43528
1609.36	-7.46
1611.04	-7.61713
1612.72	-7.58799
1614.4	-7.59806
1616.09	-7.58237
1617.77	-7.55839
1619.45	-7.54456
1621.13	-7.69199
1622.81	-7.6298
1624.49	-7.59073
1626.18	-7.44984
1627.86	-7.52131
1629.54	-7.73459
1631.22	-7.60215
1632.9	-7.54941
1634.58	-7.55558
1636.27	-7.40156
1637.95	-7.38145
1639.63	-7.28608
1641.31	-7.29505
1642.99	-7.31699
1644.67	-7.44602
1646.36	-7.37864
1648.04	-7.45786
1649.72	-7.37964
1651.4	-7.30244
1653.08	-7.18784
1654.76	-7.16462
1656.45	-7.07477
1658.13	-7.28568
1659.81	-7.14057
1661.49	-7.19419
1663.17	-7.14396
1664.85	-7.22806
1666.54	-7.30863
1668.22	-7.22434
1669.9	-7.23847
1671.58	-7.29169
1673.26	-7.20603
1674.94	-7.24155
1676.63	-7.25184
1678.31	-7.35374
1679.99	-7.4191
