# Supplementary material for: Study on effects of the train-induced airflow on the temperature field of single-track high-speed railway tunnels in cold regions
Source: Sci Rep. 2025 Aug 21;15:30713. doi: 10.1038/s41598-025-16068-4 (PMC12370937; doi:10.1038/s41598-025-16068-4)
Supplement: Supplementary file 1 — Supplementary Material 1 [file 41598_2025_16068_MOESM1_ESM.zip › Relevant document/Temperature gradient.xlsx]

## Sheet: Sheet1
	Train frequency						Surrounding rock temperature						External temperature						External wind speed
1	1.27871	1.34141	1.39329	1.49509	1.82928		0.97384	1.01035	1.05814	1.14385	1.1409		0.71281	1.08666	1.40238	1.86272	2.28585		0.8168	0.97397	1.13423
2	1.09678	1.15008	1.22211	1.27472	1.52296		0.87986	0.91338	0.95997	1.03509	1.03901		0.63029	0.979	1.27711	1.67626	2.0559		0.75428	0.86631	1.00896
3	0.91484	0.95877	1.06092	1.05435	1.21665		0.78588	0.81639	0.8618	0.92633	0.93715		0.54778	0.87133	1.15184	1.4898	1.82595		0.62177	0.75864	0.88369
4	0.72551	0.75202	0.74588	0.75337	0.86949		0.6919	0.7194	0.76363	0.81757	0.83526		0.47053	0.76366	1.02657	1.30332	1.59599		0.55452	0.65097	0.75842
5	0.55033	0.65167	0.62382	0.61931	0.50299		0.59792	0.62242	0.66546	0.70881	0.73339		0.39153	0.656	0.9013	1.11687	1.36605		0.45552	0.54331	0.63315
6	0.32372	0.3535	0.37568	0.38285	0.3831		0.50394	0.52543	0.56729	0.60004	0.63151		0.24135	0.54833	0.77602	0.93039	1.13609		0.36534	0.43564	0.50787
7	0.27949	0.31589	0.3384	0.339	0.33418		0.3458	0.36129	0.41975	0.41892	0.45758		0.21527	0.35579	0.60451	0.65407	0.79498		0.15926	0.2431	0.33636
8	0.16568	0.20869	0.22205	0.21455	0.31925		0.27869	0.29178	0.32894	0.33764	0.38025		0.14506	0.25698	0.44026	0.39328	0.47315		0.11905	0.14429	0.17211
9	0.19699	0.17071	0.22003	0.22564	0.30075		0.21706	0.229	0.26148	0.26651	0.33167		0.15851	0.22621	0.34718	0.26973	0.32102		0.1525	0.11352	0.07903
10	0.15539	0.15842	0.2204	0.21556	0.25676		0.17478	0.18663	0.21569	0.21857	0.27507		0.11467	0.17266	0.28126	0.19675	0.2314		0.09866	0.05997	0.01311
11	0.1664	0.13993	0.21343	0.21155	0.19415		0.15089	0.16369	0.19046	0.19275	0.24969		0.13433	0.20541	0.27763	0.23418	0.27794		0.08383	0.09272	0.00948
12	0.18629	0.19093	0.20076	0.19991	0.14294		0.17133	0.18708	0.21316	0.221	0.26142		0.12542	0.204	0.27747	0.2757	0.3294		0.07294	0.09131	0.00932
13	0.1694	0.19541	0.18028	0.17455	0.20257		0.15284	0.16966	0.19312	0.20193	0.23724		0.111	0.1891	0.23797	0.24848	0.29615		0.0615	0.07641	0.0083
14	0.18444	0.1974	0.19897	0.20282	0.1954		0.13435	0.15222	0.17307	0.18287	0.21305		0.12949	0.17418	0.19847	0.22126	0.26289		0.05335	0.06149	0.0067
15	0.16773	0.18167	0.18105	0.1819	0.17922		0.11586	0.1348	0.15302	0.16379	0.18888		0.1218	0.15926	0.15897	0.19404	0.22964		0.04258	0.04657	0.00509
16	0.16329	0.17876	0.17932	0.17699	0.17394		0.09738	0.11736	0.13297	0.14472	0.16469		0.12376	0.14435	0.11948	0.16683	0.19638		0.03278	0.03166	0.00449
17	0.15885	0.17582	0.1676	0.1721	0.14865		0.0789	0.09994	0.11293	0.12566	0.14052		0.12573	0.12944	0.07998	0.13962	0.16313		0.02297	0.01675	0.00188
