# Supplementary material for: Study on effects of the train-induced airflow on the temperature field of single-track high-speed railway tunnels in cold regions
Source: Sci Rep. 2025 Aug 21;15:30713. doi: 10.1038/s41598-025-16068-4 (PMC12370937; doi:10.1038/s41598-025-16068-4)
Supplement: Supplementary file 1 — Supplementary Material 1 [file 41598_2025_16068_MOESM1_ESM.zip › Relevant document/Train frequency(data)/10min.csv]

[Name]
Series 1 at /LINE:Line 1
[Data]
Z [ m ]	Temperature [ C ]
0.00000000e+00	-1.50000362e+01
1.68168163e+00	-1.49041195e+01
3.36336327e+00	-1.48662472e+01
5.04504490e+00	-1.48323116e+01
6.72672653e+00	-1.48007565e+01
8.40840816e+00	-1.47613277e+01
1.00900898e+01	-1.46682491e+01
1.17717714e+01	-1.46411495e+01
1.34534531e+01	-1.45929012e+01
1.51351347e+01	-1.45726376e+01
1.68168163e+01	-1.45520382e+01
1.84984970e+01	-1.44675961e+01
2.01801796e+01	-1.44055843e+01
2.18618622e+01	-1.42269344e+01
2.35435448e+01	-1.43642941e+01
2.52252274e+01	-1.42598019e+01
2.69069099e+01	-1.42101192e+01
2.85885925e+01	-1.42610836e+01
3.02702751e+01	-1.41554623e+01
3.19519577e+01	-1.41257076e+01
3.36336403e+01	-1.41054134e+01
3.53153229e+01	-1.40928097e+01
3.69970055e+01	-1.39568844e+01
3.86786880e+01	-1.38550472e+01
4.03603706e+01	-1.38073788e+01
4.20420532e+01	-1.38406124e+01
4.37237358e+01	-1.38434200e+01
4.54054184e+01	-1.37967281e+01
4.70871010e+01	-1.37845821e+01
4.87687836e+01	-1.37415218e+01
5.04504662e+01	-1.37926693e+01
5.21321487e+01	-1.39308834e+01
5.38138313e+01	-1.38632259e+01
5.54955139e+01	-1.36614437e+01
5.71771965e+01	-1.37633114e+01
5.88588791e+01	-1.36097775e+01
6.05405617e+01	-1.36066647e+01
6.22222443e+01	-1.34528866e+01
6.39039268e+01	-1.36552181e+01
6.55856094e+01	-1.36897945e+01
6.72672882e+01	-1.37255917e+01
6.89489670e+01	-1.37023373e+01
7.06306458e+01	-1.35885983e+01
7.23123245e+01	-1.34485836e+01
7.39940033e+01	-1.35306149e+01
7.56756821e+01	-1.34586544e+01
7.73573608e+01	-1.34313412e+01
7.90390396e+01	-1.35119381e+01
8.07207184e+01	-1.35148678e+01
8.24023972e+01	-1.33822994e+01
8.40840759e+01	-1.35137691e+01
8.57657547e+01	-1.33237362e+01
8.74474335e+01	-1.34248104e+01
8.91291122e+01	-1.34064999e+01
9.08107910e+01	-1.31818600e+01
9.24924698e+01	-1.33472652e+01
9.41741486e+01	-1.33976498e+01
9.58558273e+01	-1.34226437e+01
9.75375061e+01	-1.34116573e+01
9.92191849e+01	-1.32691708e+01
1.00900864e+02	-1.32893429e+01
1.02582542e+02	-1.32711239e+01
1.04264221e+02	-1.32505856e+01
1.05945900e+02	-1.32957516e+01
1.07627579e+02	-1.31183834e+01
1.09309258e+02	-1.31062069e+01
1.10990936e+02	-1.30046139e+01
1.12672615e+02	-1.30819454e+01
1.14354294e+02	-1.29009762e+01
1.16035973e+02	-1.30138302e+01
1.17717651e+02	-1.29804745e+01
1.19399330e+02	-1.29416256e+01
1.21081009e+02	-1.32174435e+01
1.22762688e+02	-1.31922359e+01
1.24444366e+02	-1.31221676e+01
1.26126045e+02	-1.31257076e+01
1.27807724e+02	-1.30445614e+01
1.29489410e+02	-1.30051632e+01
1.31171097e+02	-1.29718380e+01
1.32852783e+02	-1.29641781e+01
1.34534470e+02	-1.29740658e+01
1.36216156e+02	-1.28244991e+01
1.37897842e+02	-1.27587948e+01
1.39579529e+02	-1.28163815e+01
1.41261215e+02	-1.28822079e+01
1.42942902e+02	-1.27145748e+01
1.44624588e+02	-1.25973263e+01
1.46306274e+02	-1.26263180e+01
1.47987961e+02	-1.26998043e+01
1.49669647e+02	-1.25175228e+01
1.51351334e+02	-1.24690304e+01
1.53033020e+02	-1.23350582e+01
1.54714706e+02	-1.24268856e+01
1.56396393e+02	-1.23948727e+01
1.58078079e+02	-1.23744259e+01
1.59759766e+02	-1.23597469e+01
1.61441452e+02	-1.24707394e+01
1.63123138e+02	-1.23008175e+01
1.64804825e+02	-1.24001827e+01
1.66486511e+02	-1.22813778e+01
1.68168198e+02	-1.22000484e+01
1.69849884e+02	-1.21319027e+01
1.71531570e+02	-1.22415524e+01
1.73213257e+02	-1.20763912e+01
1.74894943e+02	-1.22815609e+01
1.76576630e+02	-1.19990292e+01
1.78258316e+02	-1.20042171e+01
1.79940002e+02	-1.18985958e+01
1.81621689e+02	-1.17861996e+01
1.83303375e+02	-1.18161068e+01
1.84985062e+02	-1.19206295e+01
1.86666748e+02	-1.20303707e+01
1.88348434e+02	-1.21261349e+01
1.90030121e+02	-1.20831356e+01
1.91711807e+02	-1.20793514e+01
1.93393494e+02	-1.21190243e+01
1.95075180e+02	-1.20333614e+01
1.96756866e+02	-1.19112606e+01
1.98438553e+02	-1.19043941e+01
2.00120239e+02	-1.18515072e+01
2.01801926e+02	-1.18366146e+01
2.03483612e+02	-1.15863705e+01
2.05165298e+02	-1.18501339e+01
2.06846985e+02	-1.20366268e+01
2.08528671e+02	-1.19891720e+01
2.10210358e+02	-1.19765072e+01
2.11892044e+02	-1.18467159e+01
2.13573730e+02	-1.18200130e+01
2.15255417e+02	-1.17296200e+01
2.16937103e+02	-1.17545834e+01
2.18618790e+02	-1.17806759e+01
2.20300476e+02	-1.17851315e+01
2.21982162e+02	-1.15533810e+01
2.23663849e+02	-1.15701656e+01
2.25345535e+02	-1.17781734e+01
2.27027222e+02	-1.16551266e+01
2.28708908e+02	-1.16868954e+01
2.30390594e+02	-1.15972042e+01
2.32072281e+02	-1.14915829e+01
2.33753967e+02	-1.13632870e+01
2.35435654e+02	-1.10531979e+01
2.37117340e+02	-1.12702999e+01
2.38799026e+02	-1.10863094e+01
2.40480713e+02	-1.09910946e+01
2.42162399e+02	-1.09659786e+01
2.43844086e+02	-1.09296932e+01
2.45525772e+02	-1.09852352e+01
2.47207458e+02	-1.08480587e+01
2.48889145e+02	-1.07183285e+01
2.50570831e+02	-1.08367062e+01
2.52252518e+02	-1.07024899e+01
2.53934204e+02	-1.06405392e+01
2.55615891e+02	-1.06738338e+01
2.57297577e+02	-1.05989742e+01
2.58979248e+02	-1.07072811e+01
2.60660919e+02	-1.06971798e+01
2.62342590e+02	-1.04886837e+01
2.64024261e+02	-1.06841488e+01
2.65705933e+02	-1.07330685e+01
2.67387604e+02	-1.06522579e+01
2.69069275e+02	-1.07806454e+01
2.70750946e+02	-1.07221432e+01
2.72432617e+02	-1.08380489e+01
2.74114288e+02	-1.05845089e+01
2.75795959e+02	-1.06196346e+01
2.77477631e+02	-1.07409420e+01
2.79159302e+02	-1.05515499e+01
2.80840973e+02	-1.04081173e+01
2.82522644e+02	-1.06227169e+01
2.84204315e+02	-1.05064144e+01
2.85885986e+02	-1.04119930e+01
2.87567657e+02	-1.03585873e+01
2.89249329e+02	-1.01776180e+01
2.90931000e+02	-1.00606136e+01
2.92612671e+02	-1.03311520e+01
2.94294342e+02	-1.04427547e+01
2.95976013e+02	-1.06194820e+01
2.97657684e+02	-1.04631405e+01
2.99339355e+02	-1.05361691e+01
3.01021027e+02	-1.05302181e+01
3.02702698e+02	-1.05163937e+01
3.04384369e+02	-1.04324703e+01
3.06066040e+02	-1.06487179e+01
3.07747711e+02	-1.05117245e+01
3.09429382e+02	-1.03440609e+01
3.11111053e+02	-1.03221188e+01
3.12792725e+02	-1.03723507e+01
3.14474396e+02	-1.04066830e+01
3.16156067e+02	-1.03853512e+01
3.17837738e+02	-1.04306087e+01
3.19519409e+02	-1.06245174e+01
3.21201080e+02	-1.05850887e+01
3.22882751e+02	-1.07289791e+01
3.24564423e+02	-1.07482357e+01
3.26246094e+02	-1.07814388e+01
3.27927765e+02	-1.08113766e+01
3.29609436e+02	-1.08742428e+01
3.31291107e+02	-1.07613277e+01
3.32972778e+02	-1.07512875e+01
3.34654449e+02	-1.08493099e+01
3.36336121e+02	-1.07614193e+01
3.38017792e+02	-1.06464291e+01
3.39699463e+02	-1.06056576e+01
3.41381134e+02	-1.05408077e+01
3.43062805e+02	-1.05970821e+01
3.44744476e+02	-1.06790524e+01
3.46426147e+02	-1.06744442e+01
3.48107819e+02	-1.05690670e+01
3.49789490e+02	-1.08618832e+01
3.51471161e+02	-1.07048702e+01
3.53152832e+02	-1.07601070e+01
3.54834503e+02	-1.07521114e+01
3.56516174e+02	-1.04958858e+01
3.58197845e+02	-1.05044613e+01
3.59879517e+02	-1.06019650e+01
3.61561188e+02	-1.04929562e+01
3.63242859e+02	-1.04348812e+01
3.64924530e+02	-1.04527035e+01
3.66606201e+02	-1.04415340e+01
3.68287872e+02	-1.04829769e+01
3.69969543e+02	-1.03240414e+01
3.71651215e+02	-1.04045773e+01
3.73332886e+02	-1.04212093e+01
3.75014557e+02	-1.02356319e+01
3.76696228e+02	-1.02500973e+01
3.78377899e+02	-1.01501827e+01
3.80059570e+02	-1.01995296e+01
3.81741241e+02	-1.00303707e+01
3.83422913e+02	-1.01466427e+01
3.85104584e+02	-1.01573849e+01
3.86786255e+02	-1.01291561e+01
3.88467926e+02	-1.00676022e+01
3.90149597e+02	-1.01602230e+01
3.91831268e+02	-1.00543270e+01
3.93512939e+02	-9.95483971e+00
3.95194611e+02	-1.00268612e+01
3.96876282e+02	-1.00014095e+01
3.98557953e+02	-9.66611290e+00
4.00239624e+02	-9.83289146e+00
4.01921295e+02	-9.80512047e+00
4.03602966e+02	-9.99927330e+00
4.05284637e+02	-9.97556114e+00
4.06966309e+02	-9.81180382e+00
4.08647980e+02	-9.91278648e+00
4.10329651e+02	-9.98239708e+00
4.12011322e+02	-9.86054039e+00
4.13692993e+02	-9.92041588e+00
4.15374664e+02	-1.00088863e+01
4.17056335e+02	-9.88239098e+00
4.18738007e+02	-9.75040245e+00
4.20419678e+02	-9.70734215e+00
4.22101349e+02	-9.59421349e+00
4.23783020e+02	-9.68460655e+00
4.25464691e+02	-9.67746544e+00
4.27146362e+02	-9.60062218e+00
4.28828033e+02	-9.49756432e+00
4.30509705e+02	-9.63074303e+00
4.32191376e+02	-9.61942101e+00
4.33873047e+02	-9.57260704e+00
4.35554718e+02	-9.70264244e+00
4.37236389e+02	-9.45215416e+00
4.38918060e+02	-9.31445885e+00
4.40599731e+02	-9.18829918e+00
4.42281403e+02	-9.30280113e+00
4.43963074e+02	-9.46921349e+00
4.45644745e+02	-9.49735069e+00
4.47326416e+02	-9.49692345e+00
4.49008087e+02	-9.64520836e+00
4.50689758e+02	-9.41824913e+00
4.52371429e+02	-9.38022423e+00
4.54053101e+02	-9.46823692e+00
4.55734772e+02	-9.43060875e+00
4.57416443e+02	-9.71640587e+00
4.59098114e+02	-9.78577232e+00
4.60779785e+02	-9.83710289e+00
4.62461456e+02	-9.55579185e+00
4.64143127e+02	-9.69077110e+00
4.65824799e+02	-9.72641563e+00
4.67506470e+02	-9.55643272e+00
4.69188141e+02	-9.60452843e+00
4.70869812e+02	-9.62204552e+00
4.72551483e+02	-9.80069542e+00
4.74233154e+02	-9.93366051e+00
4.75914825e+02	-9.76035118e+00
4.77596497e+02	-9.80924034e+00
4.79278168e+02	-9.93378258e+00
4.80959839e+02	-9.70966148e+00
4.82641510e+02	-9.77814293e+00
4.84323181e+02	-9.66876793e+00
4.86004852e+02	-9.67667198e+00
4.87686523e+02	-9.70639610e+00
4.89368195e+02	-9.72354698e+00
4.91049866e+02	-9.58304405e+00
4.92731537e+02	-9.74860191e+00
4.94413208e+02	-9.73029137e+00
4.96094879e+02	-9.81625938e+00
4.97776550e+02	-9.65759850e+00
4.99458221e+02	-9.56952477e+00
5.01139893e+02	-9.44345665e+00
5.02821564e+02	-9.57379723e+00
5.04503235e+02	-9.46854210e+00
5.06184906e+02	-9.27524376e+00
5.07866577e+02	-9.34589195e+00
5.09548248e+02	-9.18225670e+00
5.11229919e+02	-9.36289024e+00
5.12911621e+02	-9.40848351e+00
5.14593323e+02	-9.30417442e+00
5.16275024e+02	-9.41092491e+00
5.17956726e+02	-9.30899620e+00
5.19638428e+02	-9.33002281e+00
5.21320129e+02	-9.37775230e+00
5.23001831e+02	-9.49982262e+00
5.24683533e+02	-9.39868736e+00
5.26365234e+02	-9.25995445e+00
5.28046936e+02	-9.19421959e+00
5.29728638e+02	-9.33606529e+00
5.31410339e+02	-9.19409752e+00
5.33092041e+02	-9.27377892e+00
5.34773743e+02	-9.30618858e+00
5.36455444e+02	-9.15204430e+00
5.38137146e+02	-9.20102501e+00
5.39818848e+02	-9.20541954e+00
5.41500549e+02	-9.39423180e+00
5.43182251e+02	-9.43863487e+00
5.44863953e+02	-9.53760338e+00
5.46545654e+02	-9.57214928e+00
5.48227356e+02	-9.58743858e+00
5.49909058e+02	-9.66327477e+00
5.51590759e+02	-9.37073326e+00
5.53272461e+02	-9.41211510e+00
5.54954163e+02	-9.38406944e+00
5.56635864e+02	-9.41412926e+00
5.58317566e+02	-9.38486290e+00
5.59999268e+02	-9.52692223e+00
5.61680969e+02	-9.55386925e+00
5.63362671e+02	-9.44159508e+00
5.65044373e+02	-9.61145592e+00
5.66726074e+02	-9.58206749e+00
5.68407776e+02	-9.56860924e+00
5.70089478e+02	-9.47058678e+00
5.71771179e+02	-9.39246178e+00
5.73452881e+02	-9.15323448e+00
5.75134583e+02	-9.27362633e+00
5.76816284e+02	-9.36014366e+00
5.78497986e+02	-9.28134727e+00
5.80179688e+02	-9.25678062e+00
5.81861389e+02	-9.24619102e+00
5.83543091e+02	-9.40057945e+00
5.85224792e+02	-9.17477989e+00
5.86906494e+02	-9.12387657e+00
5.88588196e+02	-9.12485313e+00
5.90269897e+02	-9.06140709e+00
5.91951599e+02	-9.20786095e+00
5.93633301e+02	-9.20010948e+00
5.95315002e+02	-9.02499962e+00
5.96996704e+02	-9.15436363e+00
5.98678406e+02	-9.26776695e+00
6.00360107e+02	-9.01932335e+00
6.02041809e+02	-8.97043419e+00
6.03723511e+02	-8.97186852e+00
6.05405212e+02	-8.84656334e+00
6.07086914e+02	-8.93530846e+00
6.08768616e+02	-8.94458580e+00
6.10450317e+02	-9.01672935e+00
6.12132019e+02	-9.15299034e+00
6.13813721e+02	-9.00345421e+00
6.15495422e+02	-8.94260216e+00
6.17177124e+02	-8.98084068e+00
6.18858826e+02	-9.23993492e+00
6.20540527e+02	-9.14438438e+00
6.22222229e+02	-8.87570763e+00
6.23903931e+02	-8.92285728e+00
6.25585632e+02	-9.07282066e+00
6.27267334e+02	-9.06046104e+00
6.28949036e+02	-8.98966026e+00
6.30630737e+02	-8.99759483e+00
6.32312439e+02	-9.02029991e+00
6.33994141e+02	-9.00583458e+00
6.35675842e+02	-9.02487755e+00
6.37357544e+02	-8.97968102e+00
6.39039246e+02	-9.09988976e+00
6.40720947e+02	-9.16757774e+00
6.42402649e+02	-9.17850304e+00
6.44084351e+02	-9.07593346e+00
6.45766052e+02	-8.80972862e+00
6.47447754e+02	-8.88550377e+00
6.49129456e+02	-9.01044273e+00
6.50811157e+02	-8.97159386e+00
6.52492859e+02	-9.01740074e+00
6.54174561e+02	-9.14368248e+00
6.55856262e+02	-8.90045738e+00
6.57537964e+02	-8.80011559e+00
6.59219666e+02	-8.87470055e+00
6.60901367e+02	-9.00259972e+00
6.62583069e+02	-9.11975670e+00
6.64264771e+02	-9.07263756e+00
6.65946472e+02	-9.24460411e+00
6.67628174e+02	-9.23956871e+00
6.69309875e+02	-9.10379601e+00
6.70991577e+02	-8.95837975e+00
6.72673279e+02	-9.22965050e+00
6.74354980e+02	-9.23233604e+00
6.76036682e+02	-9.20715904e+00
6.77718384e+02	-9.41556358e+00
6.79400085e+02	-9.46112633e+00
6.81081787e+02	-9.34720421e+00
6.82763489e+02	-9.24365807e+00
6.84445190e+02	-9.26160240e+00
6.86126892e+02	-9.40711021e+00
6.87808594e+02	-9.35980797e+00
6.89490295e+02	-9.29242516e+00
6.91171997e+02	-9.17548180e+00
6.92853699e+02	-9.21872520e+00
6.94535400e+02	-9.19034386e+00
6.96217102e+02	-9.45245934e+00
6.97898804e+02	-9.41361046e+00
6.99580505e+02	-9.40366173e+00
7.01262207e+02	-9.32221031e+00
7.02943909e+02	-9.34613609e+00
7.04625610e+02	-9.25888634e+00
7.06307312e+02	-9.38751793e+00
7.07989014e+02	-9.43384361e+00
7.09670715e+02	-9.33975792e+00
7.11352417e+02	-9.13541222e+00
7.13034119e+02	-9.37470055e+00
7.14715820e+02	-9.22839928e+00
7.16397522e+02	-9.54688072e+00
7.18079224e+02	-9.50913048e+00
7.19760925e+02	-9.40421104e+00
7.21442627e+02	-9.49701500e+00
7.23124329e+02	-9.53372765e+00
7.24806030e+02	-9.44492149e+00
7.26487732e+02	-9.33798790e+00
7.28169434e+02	-9.40549278e+00
7.29851135e+02	-9.22775841e+00
7.31532837e+02	-9.21402550e+00
7.33214539e+02	-9.22809410e+00
7.34896240e+02	-9.47748375e+00
7.36577942e+02	-9.35269737e+00
7.38259644e+02	-9.36249352e+00
7.39941345e+02	-9.25784874e+00
7.41623047e+02	-9.28760338e+00
7.43304749e+02	-9.31625938e+00
7.44986450e+02	-9.38556480e+00
7.46668152e+02	-9.31619835e+00
7.48349854e+02	-9.19400597e+00
7.50031555e+02	-9.31781578e+00
7.51713257e+02	-9.18262291e+00
7.53394958e+02	-9.40469933e+00
7.55076660e+02	-9.22556114e+00
7.56758362e+02	-9.32263756e+00
7.58440063e+02	-9.09854698e+00
7.60121765e+02	-9.28122520e+00
7.61803467e+02	-9.12973595e+00
7.63485168e+02	-9.21939659e+00
7.65166870e+02	-9.25436974e+00
7.66848572e+02	-9.24164391e+00
7.68530273e+02	-9.24283409e+00
7.70211975e+02	-9.21185875e+00
7.71893677e+02	-9.34711266e+00
7.73575378e+02	-9.19110680e+00
7.75257080e+02	-9.07773399e+00
7.76938782e+02	-9.30127525e+00
7.78620483e+02	-9.21402550e+00
7.80302185e+02	-9.22147179e+00
7.81983887e+02	-9.30145836e+00
7.83665588e+02	-9.34570885e+00
7.85347290e+02	-9.24710655e+00
7.87028992e+02	-9.37488365e+00
7.88710693e+02	-9.29532433e+00
7.90392395e+02	-9.03275108e+00
7.92074097e+02	-9.13446617e+00
7.93755798e+02	-9.19162560e+00
7.95437500e+02	-9.08102989e+00
7.97119202e+02	-9.10230064e+00
7.98800903e+02	-9.15833092e+00
8.00482605e+02	-9.25024986e+00
8.02164307e+02	-9.19797325e+00
8.03846008e+02	-9.17694664e+00
8.05527710e+02	-9.20889854e+00
8.07209412e+02	-9.28861046e+00
8.08891113e+02	-9.19476891e+00
8.10572815e+02	-9.08508873e+00
8.12254517e+02	-9.19113731e+00
8.13936218e+02	-9.22968102e+00
8.15617920e+02	-9.27844810e+00
8.17299622e+02	-9.31754112e+00
8.18981323e+02	-9.40442467e+00
8.20663025e+02	-9.23990440e+00
8.22344727e+02	-9.31497765e+00
8.24026428e+02	-9.33933067e+00
8.25708130e+02	-9.36844444e+00
8.27389832e+02	-9.41354942e+00
8.29071533e+02	-9.08072472e+00
8.30753235e+02	-9.13446617e+00
8.32434937e+02	-9.24741173e+00
8.34116638e+02	-9.40530968e+00
8.35798340e+02	-9.32370567e+00
8.37480042e+02	-9.29144859e+00
8.39161743e+02	-9.36328697e+00
8.40843445e+02	-9.47159386e+00
8.42525146e+02	-9.43356895e+00
8.44206848e+02	-9.62470055e+00
8.45888550e+02	-9.57248497e+00
8.47570251e+02	-9.59226036e+00
8.49251953e+02	-9.62564659e+00
8.50933655e+02	-9.46280479e+00
8.52615356e+02	-9.38901329e+00
8.54297058e+02	-9.54758263e+00
8.55978760e+02	-9.42465782e+00
8.57660461e+02	-9.41931725e+00
8.59342163e+02	-9.46637535e+00
8.61023865e+02	-9.64829063e+00
8.62705566e+02	-9.40677452e+00
8.64387268e+02	-9.46487999e+00
8.66068970e+02	-9.49704552e+00
8.67750671e+02	-9.42142296e+00
8.69432373e+02	-9.28384972e+00
8.71114075e+02	-9.41391563e+00
8.72795776e+02	-9.39655113e+00
8.74477478e+02	-9.43259239e+00
8.76159180e+02	-9.53125572e+00
8.77840881e+02	-9.57675743e+00
8.79522583e+02	-9.55972862e+00
8.81204285e+02	-9.64664268e+00
8.82885986e+02	-9.37552452e+00
8.84567688e+02	-9.50760460e+00
8.86249390e+02	-9.40234947e+00
8.87931091e+02	-9.27124596e+00
8.89612793e+02	-9.13727379e+00
8.91294495e+02	-9.40585899e+00
8.92976196e+02	-9.18924522e+00
8.94657898e+02	-9.11298180e+00
8.96339600e+02	-9.14877892e+00
8.98021301e+02	-9.13547325e+00
8.99703003e+02	-9.08341026e+00
9.01384705e+02	-9.01108360e+00
9.03066406e+02	-9.21045494e+00
9.04748108e+02	-9.09274864e+00
9.06429810e+02	-9.08954430e+00
9.08111511e+02	-9.09473228e+00
9.09793213e+02	-9.03174400e+00
9.11474915e+02	-9.02896690e+00
9.13156616e+02	-9.03970909e+00
9.14838318e+02	-9.13577843e+00
9.16520020e+02	-9.01825523e+00
9.18201721e+02	-9.01138878e+00
9.19883423e+02	-9.13608360e+00
9.21565125e+02	-9.10263634e+00
9.23246826e+02	-9.05286217e+00
9.24928528e+02	-9.03967857e+00
9.26610229e+02	-9.02243614e+00
9.28291931e+02	-9.05808067e+00
9.29973633e+02	-8.98050499e+00
9.31655334e+02	-8.94482994e+00
9.33337036e+02	-8.89517784e+00
9.35018738e+02	-8.83194542e+00
9.36700439e+02	-8.77451134e+00
9.38382141e+02	-8.64798546e+00
9.40063843e+02	-8.67902184e+00
9.41745544e+02	-8.50156212e+00
9.43427246e+02	-8.65561485e+00
9.45108948e+02	-8.74329185e+00
9.46790649e+02	-8.66470909e+00
9.48472351e+02	-8.77542686e+00
9.50154053e+02	-8.76694298e+00
9.51835754e+02	-8.75955772e+00
9.53517456e+02	-8.72748375e+00
9.55199158e+02	-8.73758507e+00
9.56880859e+02	-8.67066002e+00
9.58562561e+02	-8.75064659e+00
9.60244263e+02	-8.65256310e+00
9.61925964e+02	-8.66705894e+00
9.63607666e+02	-8.57864952e+00
9.65289368e+02	-8.65509605e+00
9.66971069e+02	-8.56671715e+00
9.68652771e+02	-8.58646202e+00
9.70334473e+02	-8.54303551e+00
9.72016174e+02	-8.33045006e+00
9.73697876e+02	-8.55274010e+00
9.75379578e+02	-8.41870689e+00
9.77061279e+02	-8.37094688e+00
9.78742981e+02	-8.59952354e+00
9.80424683e+02	-8.50217247e+00
9.82106384e+02	-8.42004967e+00
9.83788086e+02	-8.62616539e+00
9.85469788e+02	-8.68378258e+00
9.87151489e+02	-8.49780846e+00
9.88833191e+02	-8.48804283e+00
9.90514893e+02	-8.41675377e+00
9.92196594e+02	-8.45044518e+00
9.93878296e+02	-8.63297081e+00
9.95559998e+02	-8.52194786e+00
9.97241699e+02	-8.45609093e+00
9.98923401e+02	-8.48367882e+00
1.00060510e+03	-8.47672081e+00
1.00228680e+03	-8.56635094e+00
1.00396851e+03	-8.48666954e+00
1.00565021e+03	-8.51328087e+00
1.00733191e+03	-8.50806236e+00
1.00901361e+03	-8.64713097e+00
1.01069531e+03	-8.45633507e+00
1.01237701e+03	-8.33936119e+00
1.01405872e+03	-8.66596031e+00
1.01574042e+03	-8.55655479e+00
1.01742212e+03	-8.80106163e+00
1.01910382e+03	-8.87625694e+00
1.02078552e+03	-8.81766319e+00
1.02246722e+03	-8.55991173e+00
1.02414893e+03	-8.48337364e+00
1.02583057e+03	-8.55689049e+00
1.02751221e+03	-8.71738243e+00
1.02919385e+03	-8.57797813e+00
1.03087549e+03	-8.51025963e+00
1.03255713e+03	-8.64554405e+00
1.03423877e+03	-8.48639488e+00
1.03592041e+03	-8.38748741e+00
1.03760205e+03	-8.44312096e+00
1.03928369e+03	-8.37470055e+00
1.04096533e+03	-8.46320152e+00
1.04264697e+03	-8.52210045e+00
1.04432861e+03	-8.58402061e+00
1.04601025e+03	-8.56284142e+00
1.04769189e+03	-8.73697472e+00
1.04937354e+03	-8.75510216e+00
1.05105518e+03	-8.70364952e+00
1.05273682e+03	-8.73035240e+00
1.05441846e+03	-8.68579674e+00
1.05610010e+03	-8.64731407e+00
1.05778174e+03	-8.70221519e+00
1.05946338e+03	-8.73712730e+00
1.06114502e+03	-8.69202232e+00
1.06282666e+03	-8.74912071e+00
1.06450830e+03	-8.93240929e+00
1.06618994e+03	-8.93366051e+00
1.06787158e+03	-8.84848595e+00
1.06955322e+03	-8.90756798e+00
1.07123486e+03	-8.91507530e+00
1.07291650e+03	-9.13043785e+00
1.07459814e+03	-9.03580284e+00
1.07627979e+03	-9.05023766e+00
1.07796143e+03	-8.81976891e+00
1.07964307e+03	-8.76318932e+00
1.08132471e+03	-8.76944542e+00
1.08300635e+03	-8.62619591e+00
1.08468799e+03	-8.65448570e+00
1.08636963e+03	-8.63840294e+00
1.08805127e+03	-8.87247276e+00
1.08973291e+03	-8.87473106e+00
1.09141455e+03	-8.83368492e+00
1.09309619e+03	-8.84189415e+00
1.09477783e+03	-8.76492882e+00
1.09645947e+03	-8.62726402e+00
1.09814111e+03	-8.80716515e+00
1.09982275e+03	-8.62811852e+00
1.10150439e+03	-8.66751671e+00
1.10318604e+03	-8.53903770e+00
1.10486768e+03	-8.71509361e+00
1.10654932e+03	-8.76883507e+00
1.10823096e+03	-8.46265221e+00
1.10991260e+03	-8.37747765e+00
1.11159424e+03	-8.28397179e+00
1.11327588e+03	-8.40805626e+00
1.11495752e+03	-8.63678551e+00
1.11663916e+03	-8.64966393e+00
1.11832080e+03	-8.67261314e+00
1.12000244e+03	-8.62769127e+00
1.12168408e+03	-8.55039024e+00
1.12336572e+03	-8.56610680e+00
1.12504736e+03	-8.53922081e+00
1.12672900e+03	-8.42404747e+00
1.12841064e+03	-8.63617516e+00
1.13009229e+03	-8.69061852e+00
1.13177393e+03	-8.77472496e+00
1.13345557e+03	-8.69382286e+00
1.13513721e+03	-8.62180138e+00
1.13681885e+03	-8.67413902e+00
1.13850049e+03	-8.72553062e+00
1.14018213e+03	-8.74548912e+00
1.14186377e+03	-8.79157066e+00
1.14354541e+03	-8.72873497e+00
1.14522705e+03	-8.58316612e+00
1.14690869e+03	-8.73883629e+00
1.14859033e+03	-8.83661461e+00
1.15027197e+03	-8.80261803e+00
1.15195361e+03	-8.79858971e+00
1.15363525e+03	-8.73019981e+00
1.15531689e+03	-8.79157066e+00
1.15699854e+03	-8.82517052e+00
1.15868018e+03	-8.79172325e+00
1.16036182e+03	-8.77112389e+00
1.16204346e+03	-8.67615318e+00
1.16372510e+03	-8.66437340e+00
1.16540674e+03	-8.73209190e+00
1.16708838e+03	-8.86285973e+00
1.16877002e+03	-8.80130577e+00
1.17045166e+03	-8.75125694e+00
1.17213330e+03	-8.77591515e+00
1.17381494e+03	-8.80020714e+00
1.17549658e+03	-8.64200401e+00
1.17717822e+03	-8.72763634e+00
1.17885986e+03	-8.75797081e+00
1.18054150e+03	-8.60513878e+00
1.18222314e+03	-8.52979088e+00
1.18390479e+03	-8.70075035e+00
1.18558643e+03	-8.69226646e+00
1.18726807e+03	-8.78256798e+00
1.18894971e+03	-8.74890709e+00
1.19063135e+03	-8.57654381e+00
1.19231299e+03	-8.53598595e+00
1.19399463e+03	-8.68445396e+00
1.19567627e+03	-8.58002281e+00
1.19735791e+03	-8.74735069e+00
1.19903955e+03	-8.66199303e+00
1.20072119e+03	-8.55893517e+00
1.20240283e+03	-8.70053673e+00
1.20408447e+03	-8.76215172e+00
1.20576611e+03	-8.69461632e+00
1.20744775e+03	-8.60007286e+00
1.20912939e+03	-8.57163048e+00
1.21081104e+03	-8.64099693e+00
1.21249268e+03	-8.62402916e+00
1.21417432e+03	-8.51560020e+00
1.21585596e+03	-8.53183556e+00
1.21753760e+03	-8.38541222e+00
1.21921924e+03	-8.47965050e+00
1.22090088e+03	-8.40201378e+00
1.22258252e+03	-8.36905479e+00
1.22426416e+03	-8.32846642e+00
1.22594580e+03	-8.28571129e+00
1.22762744e+03	-8.30985069e+00
1.22930908e+03	-8.22662926e+00
1.23099072e+03	-8.25961876e+00
1.23267236e+03	-8.08078575e+00
1.23435400e+03	-8.32190514e+00
1.23603564e+03	-8.31033897e+00
1.23771729e+03	-8.23447227e+00
1.23939893e+03	-8.41815758e+00
1.24108057e+03	-8.40067101e+00
1.24276221e+03	-8.37146568e+00
1.24444385e+03	-8.25629234e+00
1.24612549e+03	-8.28037071e+00
1.24780713e+03	-8.39719200e+00
1.24948877e+03	-8.39014244e+00
1.25117041e+03	-8.26306725e+00
1.25285205e+03	-8.10941124e+00
1.25453369e+03	-8.27457237e+00
1.25621533e+03	-8.20374107e+00
1.25789697e+03	-8.36963463e+00
1.25957861e+03	-8.42694664e+00
1.26126025e+03	-8.49466515e+00
1.26294189e+03	-8.56863976e+00
1.26462354e+03	-8.33695030e+00
1.26630518e+03	-8.38660240e+00
1.26798682e+03	-8.36740685e+00
1.26966846e+03	-8.51566124e+00
1.27135010e+03	-8.43271446e+00
1.27303174e+03	-8.33563805e+00
1.27471338e+03	-8.25617027e+00
1.27639502e+03	-8.36404991e+00
1.27807666e+03	-8.25522423e+00
1.27975830e+03	-8.37982750e+00
1.28143994e+03	-8.29263878e+00
1.28312158e+03	-8.30084801e+00
1.28480322e+03	-8.26950645e+00
1.28648486e+03	-8.34927940e+00
1.28816650e+03	-8.29697227e+00
1.28984814e+03	-8.24564171e+00
1.29152979e+03	-8.33322716e+00
1.29321143e+03	-8.29407310e+00
1.29489307e+03	-8.17029381e+00
1.29657471e+03	-8.23828697e+00
1.29825635e+03	-8.17551231e+00
1.29993799e+03	-8.18335533e+00
1.30161963e+03	-8.18961143e+00
1.30330127e+03	-8.26697350e+00
1.30498291e+03	-8.12436485e+00
1.30666455e+03	-8.25876427e+00
1.30834619e+03	-8.24747276e+00
1.31002783e+03	-8.30640221e+00
1.31170947e+03	-8.24713707e+00
1.31339111e+03	-8.25195885e+00
1.31507275e+03	-8.48328209e+00
1.31675439e+03	-8.45935631e+00
1.31843604e+03	-8.30563927e+00
1.32011768e+03	-8.21195030e+00
1.32179932e+03	-8.11206627e+00
1.32348096e+03	-8.04178429e+00
1.32516260e+03	-8.11276817e+00
1.32684424e+03	-8.23139000e+00
1.32852588e+03	-8.18253136e+00
1.33020752e+03	-8.16196251e+00
1.33188916e+03	-8.03388023e+00
1.33357080e+03	-7.98877573e+00
1.33525244e+03	-7.91892099e+00
1.33693408e+03	-7.82428598e+00
1.33861572e+03	-8.06174278e+00
1.34029736e+03	-7.98276377e+00
1.34197900e+03	-8.02399254e+00
1.34366064e+03	-7.99552011e+00
1.34534229e+03	-8.05408287e+00
1.34702393e+03	-7.97629404e+00
1.34870557e+03	-7.91458750e+00
1.35038721e+03	-7.95471811e+00
1.35206885e+03	-8.08264732e+00
1.35375049e+03	-8.07233238e+00
1.35543213e+03	-8.02591515e+00
1.35711377e+03	-8.10043907e+00
1.35879541e+03	-8.13275719e+00
1.36047705e+03	-8.26178551e+00
1.36215869e+03	-8.22266197e+00
1.36384033e+03	-8.08072472e+00
1.36552197e+03	-8.00555992e+00
1.36720361e+03	-8.03207970e+00
1.36888525e+03	-8.07205772e+00
1.37056689e+03	-8.08930016e+00
1.37224854e+03	-8.00571251e+00
1.37393018e+03	-7.98850107e+00
1.37561182e+03	-8.18933678e+00
1.37729346e+03	-8.26386070e+00
1.37897510e+03	-8.32346153e+00
1.38065674e+03	-8.10523033e+00
1.38233838e+03	-8.22397423e+00
1.38402002e+03	-8.19525719e+00
1.38570166e+03	-8.02042198e+00
1.38738330e+03	-8.16354942e+00
1.38906494e+03	-8.11090660e+00
1.39074658e+03	-8.18189049e+00
1.39242822e+03	-8.18753624e+00
1.39410986e+03	-8.15942955e+00
1.39579150e+03	-8.21628380e+00
1.39747314e+03	-8.09924889e+00
1.39915479e+03	-8.17047691e+00
1.40083643e+03	-8.38193321e+00
1.40251807e+03	-8.28360558e+00
1.40419971e+03	-8.05612755e+00
1.40588135e+03	-7.92273569e+00
1.40756299e+03	-7.91834116e+00
1.40924463e+03	-7.78800058e+00
1.41092627e+03	-8.05423546e+00
1.41260791e+03	-8.05005455e+00
1.41428955e+03	-7.92551279e+00
1.41597119e+03	-7.96930552e+00
1.41765283e+03	-8.08789635e+00
1.41933447e+03	-8.05762291e+00
1.42101611e+03	-7.87839365e+00
1.42269775e+03	-7.83011484e+00
1.42437939e+03	-8.01172447e+00
1.42606104e+03	-7.98245859e+00
1.42774268e+03	-8.00253868e+00
1.42942432e+03	-7.97492075e+00
1.43110596e+03	-7.97119761e+00
1.43278760e+03	-8.03149986e+00
1.43446924e+03	-7.90454721e+00
1.43615088e+03	-8.11707115e+00
1.43783252e+03	-7.97241831e+00
1.43951416e+03	-7.95221567e+00
1.44119580e+03	-7.95264292e+00
1.44287744e+03	-7.99545908e+00
1.44455908e+03	-8.05850792e+00
1.44624072e+03	-7.86316538e+00
1.44792236e+03	-8.04727745e+00
1.44960400e+03	-7.85617685e+00
1.45128564e+03	-8.12241173e+00
1.45296729e+03	-7.96143198e+00
1.45464893e+03	-7.88165903e+00
1.45633057e+03	-7.80914927e+00
1.45801221e+03	-7.68601084e+00
1.45969385e+03	-7.69483042e+00
1.46137549e+03	-7.71631479e+00
1.46305713e+03	-8.02310753e+00
1.46473877e+03	-7.83951426e+00
1.46642041e+03	-7.73361826e+00
1.46810205e+03	-7.80606699e+00
1.46978369e+03	-7.75766611e+00
1.47146533e+03	-7.70871592e+00
1.47314697e+03	-7.87738657e+00
1.47482861e+03	-7.86850595e+00
1.47651025e+03	-8.00192833e+00
1.47819189e+03	-7.82590342e+00
1.47987354e+03	-7.86209726e+00
1.48155518e+03	-7.81836557e+00
1.48323682e+03	-7.81326914e+00
1.48491846e+03	-7.85932016e+00
1.48660010e+03	-7.86655283e+00
1.48828174e+03	-7.93564463e+00
1.48996338e+03	-7.96442270e+00
1.49164502e+03	-8.07318687e+00
1.49332666e+03	-8.09021568e+00
1.49500830e+03	-8.11270714e+00
1.49668994e+03	-8.01294518e+00
1.49837158e+03	-8.00021935e+00
1.50005322e+03	-7.91998911e+00
1.50173486e+03	-7.90097666e+00
1.50341650e+03	-7.94440317e+00
1.50509814e+03	-7.86859751e+00
1.50677979e+03	-7.96854258e+00
1.50846143e+03	-8.14310265e+00
1.51014307e+03	-7.96805429e+00
1.51182471e+03	-7.91730356e+00
1.51350635e+03	-7.87125254e+00
1.51518799e+03	-7.78809214e+00
1.51686963e+03	-7.69461679e+00
1.51855127e+03	-7.59647226e+00
1.52023291e+03	-7.63303232e+00
1.52191455e+03	-7.58719492e+00
1.52359619e+03	-7.60217905e+00
1.52527783e+03	-7.50797129e+00
1.52695947e+03	-7.69290781e+00
1.52864111e+03	-7.66583872e+00
1.53032275e+03	-7.66358042e+00
1.53200439e+03	-7.70725107e+00
1.53368604e+03	-7.65872812e+00
1.53536768e+03	-7.92722178e+00
1.53704932e+03	-7.69611216e+00
1.53873096e+03	-7.62961435e+00
1.54041260e+03	-7.62909555e+00
1.54209424e+03	-7.59262705e+00
1.54377588e+03	-7.62177134e+00
1.54545752e+03	-7.58896494e+00
1.54713916e+03	-7.67633677e+00
1.54882080e+03	-7.76022959e+00
1.55050244e+03	-7.54764414e+00
1.55218408e+03	-7.74451303e+00
1.55386572e+03	-7.86051035e+00
1.55554736e+03	-7.50021982e+00
1.55722900e+03	-7.39932871e+00
1.55891064e+03	-7.47083139e+00
1.56059229e+03	-7.55762339e+00
1.56227393e+03	-7.59998178e+00
1.56395557e+03	-7.60312510e+00
1.56563721e+03	-7.72983408e+00
1.56731885e+03	-7.64276743e+00
1.56900049e+03	-7.81134653e+00
1.57068213e+03	-7.75330210e+00
1.57236377e+03	-7.78610849e+00
1.57404541e+03	-7.83746958e+00
1.57572705e+03	-7.75528574e+00
1.57740869e+03	-7.58887339e+00
1.57909033e+03	-7.50781870e+00
1.58077197e+03	-7.62579966e+00
1.58245361e+03	-7.60275888e+00
1.58413525e+03	-7.46094370e+00
1.58581689e+03	-7.40738535e+00
1.58749854e+03	-7.56802988e+00
1.58918018e+03	-7.68869638e+00
1.59086182e+03	-7.61398935e+00
1.59254346e+03	-7.64710093e+00
1.59422510e+03	-7.71655893e+00
1.59590674e+03	-7.65122080e+00
1.59758838e+03	-7.50125742e+00
1.59927002e+03	-7.68845224e+00
1.60095166e+03	-7.86026621e+00
1.60263330e+03	-7.72653818e+00
1.60431494e+03	-7.77832651e+00
1.60599658e+03	-7.80756235e+00
1.60767822e+03	-7.77203989e+00
1.60935986e+03	-7.80057383e+00
1.61104150e+03	-7.99307871e+00
1.61272314e+03	-7.95191050e+00
1.61440479e+03	-7.96390390e+00
1.61608643e+03	-7.93945932e+00
1.61776807e+03	-7.91208506e+00
1.61944971e+03	-7.89597178e+00
1.62113135e+03	-8.07843590e+00
1.62281299e+03	-8.00070763e+00
1.62449463e+03	-7.96268320e+00
1.62617627e+03	-7.78998423e+00
1.62785791e+03	-7.87705088e+00
1.62953955e+03	-8.13815880e+00
1.63122119e+03	-7.96872568e+00
1.63290283e+03	-7.90952158e+00
1.63458447e+03	-7.92111826e+00
1.63626611e+03	-7.72482920e+00
1.63794775e+03	-7.70883799e+00
1.63962939e+03	-7.59537363e+00
1.64131104e+03	-7.60401011e+00
1.64299268e+03	-7.64243174e+00
1.64467432e+03	-7.78912973e+00
1.64635596e+03	-7.71784067e+00
1.64803760e+03	-7.81488657e+00
1.64971924e+03	-7.70825815e+00
1.65140088e+03	-7.61490488e+00
1.65308252e+03	-7.47864389e+00
1.65476416e+03	-7.45911264e+00
1.65644580e+03	-7.35703135e+00
1.65812744e+03	-7.60584116e+00
1.65980908e+03	-7.44611216e+00
1.66149072e+03	-7.50852060e+00
1.66317236e+03	-7.45902109e+00
1.66485400e+03	-7.54953623e+00
1.66653564e+03	-7.64053965e+00
1.66821729e+03	-7.54868174e+00
1.66989893e+03	-7.56305552e+00
1.67158057e+03	-7.61835337e+00
1.67326221e+03	-7.51389170e+00
1.67494385e+03	-7.56409311e+00
1.67662549e+03	-7.57797861e+00
1.67830713e+03	-7.69675303e+00
1.67998877e+03	-7.77203989e+00
