# Supplementary material for: Study on effects of the train-induced airflow on the temperature field of single-track high-speed railway tunnels in cold regions
Source: Sci Rep. 2025 Aug 21;15:30713. doi: 10.1038/s41598-025-16068-4 (PMC12370937; doi:10.1038/s41598-025-16068-4)
Supplement: Supplementary file 1 — Supplementary Material 1 [file 41598_2025_16068_MOESM1_ESM.zip › Relevant document/Train frequency(data)/10min.xlsx]

## Sheet: 10min
[Name]
Series 1 at /LINE:Line 1
[Data]
Z [ m ]	Temperature [ C ]
0	-15
1.68168	-14.9041
3.36336	-14.8662
5.04504	-14.8323
6.72673	-14.8008
8.40841	-14.7613
10.0901	-14.6682
11.7718	-14.6411
13.4535	-14.5929
15.1351	-14.5726
16.8168	-14.552
18.4985	-14.4676
20.1802	-14.4056
21.8619	-14.2269
23.5435	-14.3643
25.2252	-14.2598
26.9069	-14.2101
28.5886	-14.2611
30.2703	-14.1555
31.952	-14.1257
33.6336	-14.1054
35.3153	-14.0928
36.997	-13.9569
38.6787	-13.855
40.3604	-13.8074
42.0421	-13.8406
43.7237	-13.8434
45.4054	-13.7967
47.0871	-13.7846
48.7688	-13.7415
50.4505	-13.7927
52.1321	-13.9309
53.8138	-13.8632
55.4955	-13.6614
57.1772	-13.7633
58.8589	-13.6098
60.5406	-13.6067
62.2222	-13.4529
63.9039	-13.6552
65.5856	-13.6898
67.2673	-13.7256
68.949	-13.7023
70.6306	-13.5886
72.3123	-13.4486
73.994	-13.5306
75.6757	-13.4587
77.3574	-13.4313
79.039	-13.5119
80.7207	-13.5149
82.4024	-13.3823
84.0841	-13.5138
85.7658	-13.3237
87.4474	-13.4248
89.1291	-13.4065
90.8108	-13.1819
92.4925	-13.3473
94.1741	-13.3976
95.8558	-13.4226
97.5375	-13.4117
99.2192	-13.2692
100.901	-13.2893
102.583	-13.2711
104.264	-13.2506
105.946	-13.2958
107.628	-13.1184
109.309	-13.1062
110.991	-13.0046
112.673	-13.0819
114.354	-12.901
116.036	-13.0138
117.718	-12.9805
119.399	-12.9416
121.081	-13.2174
122.763	-13.1922
124.444	-13.1222
126.126	-13.1257
127.808	-13.0446
129.489	-13.0052
131.171	-12.9718
132.853	-12.9642
134.534	-12.9741
136.216	-12.8245
137.898	-12.7588
139.58	-12.8164
141.261	-12.8822
142.943	-12.7146
144.625	-12.5973
146.306	-12.6263
147.988	-12.6998
149.67	-12.5175
151.351	-12.469
153.033	-12.3351
154.715	-12.4269
156.396	-12.3949
158.078	-12.3744
159.76	-12.3597
161.441	-12.4707
163.123	-12.3008
164.805	-12.4002
166.487	-12.2814
168.168	-12.2
169.85	-12.1319
171.532	-12.2416
173.213	-12.0764
174.895	-12.2816
176.577	-11.999
178.258	-12.0042
179.94	-11.8986
181.622	-11.7862
183.303	-11.8161
184.985	-11.9206
186.667	-12.0304
188.348	-12.1261
190.03	-12.0831
191.712	-12.0794
193.393	-12.119
195.075	-12.0334
196.757	-11.9113
198.439	-11.9044
200.12	-11.8515
201.802	-11.8366
203.484	-11.5864
205.165	-11.8501
206.847	-12.0366
208.529	-11.9892
210.21	-11.9765
211.892	-11.8467
213.574	-11.82
215.255	-11.7296
216.937	-11.7546
218.619	-11.7807
220.3	-11.7851
221.982	-11.5534
223.664	-11.5702
225.346	-11.7782
227.027	-11.6551
228.709	-11.6869
230.391	-11.5972
232.072	-11.4916
233.754	-11.3633
235.436	-11.0532
237.117	-11.2703
238.799	-11.0863
240.481	-10.9911
242.162	-10.966
243.844	-10.9297
245.526	-10.9852
247.207	-10.8481
248.889	-10.7183
250.571	-10.8367
252.253	-10.7025
253.934	-10.6405
255.616	-10.6738
257.298	-10.599
258.979	-10.7073
260.661	-10.6972
262.343	-10.4887
264.024	-10.6841
265.706	-10.7331
267.388	-10.6523
269.069	-10.7806
270.751	-10.7221
272.433	-10.838
274.114	-10.5845
275.796	-10.6196
277.478	-10.7409
279.159	-10.5515
280.841	-10.4081
282.523	-10.6227
284.204	-10.5064
285.886	-10.412
287.568	-10.3586
289.249	-10.1776
290.931	-10.0606
292.613	-10.3312
294.294	-10.4428
295.976	-10.6195
297.658	-10.4631
299.339	-10.5362
301.021	-10.5302
302.703	-10.5164
304.384	-10.4325
306.066	-10.6487
307.748	-10.5117
309.429	-10.3441
311.111	-10.3221
312.793	-10.3724
314.474	-10.4067
316.156	-10.3854
317.838	-10.4306
319.519	-10.6245
321.201	-10.5851
322.883	-10.729
324.564	-10.7482
326.246	-10.7814
327.928	-10.8114
329.609	-10.8742
331.291	-10.7613
332.973	-10.7513
334.654	-10.8493
336.336	-10.7614
338.018	-10.6464
339.699	-10.6057
341.381	-10.5408
343.063	-10.5971
344.744	-10.6791
346.426	-10.6744
348.108	-10.5691
349.789	-10.8619
351.471	-10.7049
353.153	-10.7601
354.835	-10.7521
356.516	-10.4959
358.198	-10.5045
359.88	-10.602
361.561	-10.493
363.243	-10.4349
364.925	-10.4527
366.606	-10.4415
368.288	-10.483
369.97	-10.324
371.651	-10.4046
373.333	-10.4212
375.015	-10.2356
376.696	-10.2501
378.378	-10.1502
380.06	-10.1995
381.741	-10.0304
383.423	-10.1466
385.105	-10.1574
386.786	-10.1292
388.468	-10.0676
390.15	-10.1602
391.831	-10.0543
393.513	-9.95484
395.195	-10.0269
396.876	-10.0014
398.558	-9.66611
400.24	-9.83289
401.921	-9.80512
403.603	-9.99927
405.285	-9.97556
406.966	-9.8118
408.648	-9.91279
410.33	-9.9824
412.011	-9.86054
413.693	-9.92042
415.375	-10.0089
417.056	-9.88239
418.738	-9.7504
420.42	-9.70734
422.101	-9.59421
423.783	-9.68461
425.465	-9.67747
427.146	-9.60062
428.828	-9.49756
430.51	-9.63074
432.191	-9.61942
433.873	-9.57261
435.555	-9.70264
437.236	-9.45215
438.918	-9.31446
440.6	-9.1883
442.281	-9.3028
443.963	-9.46921
445.645	-9.49735
447.326	-9.49692
449.008	-9.64521
450.69	-9.41825
452.371	-9.38022
454.053	-9.46824
455.735	-9.43061
457.416	-9.71641
459.098	-9.78577
460.78	-9.8371
462.461	-9.55579
464.143	-9.69077
465.825	-9.72642
467.506	-9.55643
469.188	-9.60453
470.87	-9.62205
472.551	-9.8007
474.233	-9.93366
475.915	-9.76035
477.596	-9.80924
479.278	-9.93378
480.96	-9.70966
482.642	-9.77814
484.323	-9.66877
486.005	-9.67667
487.687	-9.7064
489.368	-9.72355
491.05	-9.58304
492.732	-9.7486
494.413	-9.73029
496.095	-9.81626
497.777	-9.6576
499.458	-9.56952
501.14	-9.44346
502.822	-9.5738
504.503	-9.46854
506.185	-9.27524
507.867	-9.34589
509.548	-9.18226
511.23	-9.36289
512.912	-9.40848
514.593	-9.30417
516.275	-9.41092
517.957	-9.309
519.638	-9.33002
521.32	-9.37775
523.002	-9.49982
524.684	-9.39869
526.365	-9.25995
528.047	-9.19422
529.729	-9.33607
531.41	-9.1941
533.092	-9.27378
534.774	-9.30619
536.455	-9.15204
538.137	-9.20103
539.819	-9.20542
541.501	-9.39423
543.182	-9.43863
544.864	-9.5376
546.546	-9.57215
548.227	-9.58744
549.909	-9.66327
551.591	-9.37073
553.272	-9.41212
554.954	-9.38407
556.636	-9.41413
558.318	-9.38486
559.999	-9.52692
561.681	-9.55387
563.363	-9.4416
565.044	-9.61146
566.726	-9.58207
568.408	-9.56861
570.089	-9.47059
571.771	-9.39246
573.453	-9.15323
575.135	-9.27363
576.816	-9.36014
578.498	-9.28135
580.18	-9.25678
581.861	-9.24619
583.543	-9.40058
585.225	-9.17478
586.906	-9.12388
588.588	-9.12485
590.27	-9.06141
591.952	-9.20786
593.633	-9.20011
595.315	-9.025
596.997	-9.15436
598.678	-9.26777
600.36	-9.01932
602.042	-8.97043
603.724	-8.97187
605.405	-8.84656
607.087	-8.93531
608.769	-8.94459
610.45	-9.01673
612.132	-9.15299
613.814	-9.00345
615.495	-8.9426
617.177	-8.98084
618.859	-9.23993
620.541	-9.14438
622.222	-8.87571
623.904	-8.92286
625.586	-9.07282
627.267	-9.06046
628.949	-8.98966
630.631	-8.99759
632.312	-9.0203
633.994	-9.00583
635.676	-9.02488
637.358	-8.97968
639.039	-9.09989
640.721	-9.16758
642.403	-9.1785
644.084	-9.07593
645.766	-8.80973
647.448	-8.8855
649.129	-9.01044
650.811	-8.97159
652.493	-9.0174
654.175	-9.14368
655.856	-8.90046
657.538	-8.80012
659.22	-8.8747
660.901	-9.0026
662.583	-9.11976
664.265	-9.07264
665.946	-9.2446
667.628	-9.23957
669.31	-9.1038
670.992	-8.95838
672.673	-9.22965
674.355	-9.23234
676.037	-9.20716
677.718	-9.41556
679.4	-9.46113
681.082	-9.3472
682.763	-9.24366
684.445	-9.2616
686.127	-9.40711
687.809	-9.35981
689.49	-9.29243
691.172	-9.17548
692.854	-9.21873
694.535	-9.19034
696.217	-9.45246
697.899	-9.41361
699.581	-9.40366
701.262	-9.32221
702.944	-9.34614
704.626	-9.25889
706.307	-9.38752
707.989	-9.43384
709.671	-9.33976
711.352	-9.13541
713.034	-9.3747
714.716	-9.2284
716.398	-9.54688
718.079	-9.50913
719.761	-9.40421
721.443	-9.49701
723.124	-9.53373
724.806	-9.44492
726.488	-9.33799
728.169	-9.40549
729.851	-9.22776
731.533	-9.21403
733.215	-9.22809
734.896	-9.47748
736.578	-9.3527
738.26	-9.36249
739.941	-9.25785
741.623	-9.2876
743.305	-9.31626
744.986	-9.38556
746.668	-9.3162
748.35	-9.19401
750.032	-9.31782
751.713	-9.18262
753.395	-9.4047
755.077	-9.22556
756.758	-9.32264
758.44	-9.09855
760.122	-9.28123
761.803	-9.12974
763.485	-9.2194
765.167	-9.25437
766.849	-9.24164
768.53	-9.24283
770.212	-9.21186
771.894	-9.34711
773.575	-9.19111
775.257	-9.07773
776.939	-9.30128
778.62	-9.21403
780.302	-9.22147
781.984	-9.30146
783.666	-9.34571
785.347	-9.24711
787.029	-9.37488
788.711	-9.29532
790.392	-9.03275
792.074	-9.13447
793.756	-9.19163
795.438	-9.08103
797.119	-9.1023
798.801	-9.15833
800.483	-9.25025
802.164	-9.19797
803.846	-9.17695
805.528	-9.2089
807.209	-9.28861
808.891	-9.19477
810.573	-9.08509
812.255	-9.19114
813.936	-9.22968
815.618	-9.27845
817.3	-9.31754
818.981	-9.40442
820.663	-9.2399
822.345	-9.31498
824.026	-9.33933
825.708	-9.36844
827.39	-9.41355
829.072	-9.08072
830.753	-9.13447
832.435	-9.24741
834.117	-9.40531
835.798	-9.32371
837.48	-9.29145
839.162	-9.36329
840.843	-9.47159
842.525	-9.43357
844.207	-9.6247
845.889	-9.57248
847.57	-9.59226
849.252	-9.62565
850.934	-9.4628
852.615	-9.38901
854.297	-9.54758
855.979	-9.42466
857.66	-9.41932
859.342	-9.46638
861.024	-9.64829
862.706	-9.40677
864.387	-9.46488
866.069	-9.49705
867.751	-9.42142
869.432	-9.28385
871.114	-9.41392
872.796	-9.39655
874.477	-9.43259
876.159	-9.53126
877.841	-9.57676
879.523	-9.55973
881.204	-9.64664
882.886	-9.37552
884.568	-9.5076
886.249	-9.40235
887.931	-9.27125
889.613	-9.13727
891.294	-9.40586
892.976	-9.18925
894.658	-9.11298
896.34	-9.14878
898.021	-9.13547
899.703	-9.08341
901.385	-9.01108
903.066	-9.21045
904.748	-9.09275
906.43	-9.08954
908.112	-9.09473
909.793	-9.03174
911.475	-9.02897
913.157	-9.03971
914.838	-9.13578
916.52	-9.01826
918.202	-9.01139
919.883	-9.13608
921.565	-9.10264
923.247	-9.05286
924.929	-9.03968
926.61	-9.02244
928.292	-9.05808
929.974	-8.9805
931.655	-8.94483
933.337	-8.89518
935.019	-8.83195
936.7	-8.77451
938.382	-8.64799
940.064	-8.67902
941.746	-8.50156
943.427	-8.65561
945.109	-8.74329
946.791	-8.66471
948.472	-8.77543
950.154	-8.76694
951.836	-8.75956
953.517	-8.72748
955.199	-8.73759
956.881	-8.67066
958.563	-8.75065
960.244	-8.65256
961.926	-8.66706
963.608	-8.57865
965.289	-8.6551
966.971	-8.56672
968.653	-8.58646
970.334	-8.54304
972.016	-8.33045
973.698	-8.55274
975.38	-8.41871
977.061	-8.37095
978.743	-8.59952
980.425	-8.50217
982.106	-8.42005
983.788	-8.62617
985.47	-8.68378
987.151	-8.49781
988.833	-8.48804
990.515	-8.41675
992.197	-8.45045
993.878	-8.63297
995.56	-8.52195
997.242	-8.45609
998.923	-8.48368
1000.61	-8.47672
1002.29	-8.56635
1003.97	-8.48667
1005.65	-8.51328
1007.33	-8.50806
1009.01	-8.64713
1010.7	-8.45634
1012.38	-8.33936
1014.06	-8.66596
1015.74	-8.55655
1017.42	-8.80106
1019.1	-8.87626
1020.79	-8.81766
1022.47	-8.55991
1024.15	-8.48337
1025.83	-8.55689
1027.51	-8.71738
1029.19	-8.57798
1030.88	-8.51026
1032.56	-8.64554
1034.24	-8.48639
1035.92	-8.38749
1037.6	-8.44312
1039.28	-8.3747
1040.97	-8.4632
1042.65	-8.5221
1044.33	-8.58402
1046.01	-8.56284
1047.69	-8.73697
1049.37	-8.7551
1051.06	-8.70365
1052.74	-8.73035
1054.42	-8.6858
1056.1	-8.64731
1057.78	-8.70222
1059.46	-8.73713
1061.15	-8.69202
1062.83	-8.74912
1064.51	-8.93241
1066.19	-8.93366
1067.87	-8.84849
1069.55	-8.90757
1071.23	-8.91508
1072.92	-9.13044
1074.6	-9.0358
1076.28	-9.05024
1077.96	-8.81977
1079.64	-8.76319
1081.32	-8.76945
1083.01	-8.6262
1084.69	-8.65449
1086.37	-8.6384
1088.05	-8.87247
1089.73	-8.87473
1091.41	-8.83368
1093.1	-8.84189
1094.78	-8.76493
1096.46	-8.62726
1098.14	-8.80717
1099.82	-8.62812
1101.5	-8.66752
1103.19	-8.53904
1104.87	-8.71509
1106.55	-8.76884
1108.23	-8.46265
1109.91	-8.37748
1111.59	-8.28397
1113.28	-8.40806
1114.96	-8.63679
1116.64	-8.64966
1118.32	-8.67261
1120	-8.62769
1121.68	-8.55039
1123.37	-8.56611
1125.05	-8.53922
1126.73	-8.42405
1128.41	-8.63618
1130.09	-8.69062
1131.77	-8.77472
1133.46	-8.69382
1135.14	-8.6218
1136.82	-8.67414
1138.5	-8.72553
1140.18	-8.74549
1141.86	-8.79157
1143.55	-8.72873
1145.23	-8.58317
1146.91	-8.73884
1148.59	-8.83661
1150.27	-8.80262
1151.95	-8.79859
1153.64	-8.7302
1155.32	-8.79157
1157	-8.82517
1158.68	-8.79172
1160.36	-8.77112
1162.04	-8.67615
1163.73	-8.66437
1165.41	-8.73209
1167.09	-8.86286
1168.77	-8.80131
1170.45	-8.75126
1172.13	-8.77592
1173.81	-8.80021
1175.5	-8.642
1177.18	-8.72764
1178.86	-8.75797
1180.54	-8.60514
1182.22	-8.52979
1183.9	-8.70075
1185.59	-8.69227
1187.27	-8.78257
1188.95	-8.74891
1190.63	-8.57654
1192.31	-8.53599
1193.99	-8.68445
1195.68	-8.58002
1197.36	-8.74735
1199.04	-8.66199
1200.72	-8.55894
1202.4	-8.70054
1204.08	-8.76215
1205.77	-8.69462
1207.45	-8.60007
1209.13	-8.57163
1210.81	-8.641
1212.49	-8.62403
1214.17	-8.5156
1215.86	-8.53184
1217.54	-8.38541
1219.22	-8.47965
1220.9	-8.40201
1222.58	-8.36905
1224.26	-8.32847
1225.95	-8.28571
1227.63	-8.30985
1229.31	-8.22663
1230.99	-8.25962
1232.67	-8.08079
1234.35	-8.32191
1236.04	-8.31034
1237.72	-8.23447
1239.4	-8.41816
1241.08	-8.40067
1242.76	-8.37147
1244.44	-8.25629
1246.13	-8.28037
1247.81	-8.39719
1249.49	-8.39014
1251.17	-8.26307
1252.85	-8.10941
1254.53	-8.27457
1256.22	-8.20374
1257.9	-8.36963
1259.58	-8.42695
1261.26	-8.49467
1262.94	-8.56864
1264.62	-8.33695
1266.31	-8.3866
1267.99	-8.36741
1269.67	-8.51566
1271.35	-8.43271
1273.03	-8.33564
1274.71	-8.25617
1276.4	-8.36405
1278.08	-8.25522
1279.76	-8.37983
1281.44	-8.29264
1283.12	-8.30085
1284.8	-8.26951
1286.48	-8.34928
1288.17	-8.29697
1289.85	-8.24564
1291.53	-8.33323
1293.21	-8.29407
1294.89	-8.17029
1296.57	-8.23829
1298.26	-8.17551
1299.94	-8.18336
1301.62	-8.18961
1303.3	-8.26697
1304.98	-8.12436
1306.66	-8.25876
1308.35	-8.24747
1310.03	-8.3064
1311.71	-8.24714
1313.39	-8.25196
1315.07	-8.48328
1316.75	-8.45936
1318.44	-8.30564
1320.12	-8.21195
1321.8	-8.11207
1323.48	-8.04178
1325.16	-8.11277
1326.84	-8.23139
1328.53	-8.18253
1330.21	-8.16196
1331.89	-8.03388
1333.57	-7.98878
1335.25	-7.91892
1336.93	-7.82429
1338.62	-8.06174
1340.3	-7.98276
1341.98	-8.02399
1343.66	-7.99552
1345.34	-8.05408
1347.02	-7.97629
1348.71	-7.91459
1350.39	-7.95472
1352.07	-8.08265
1353.75	-8.07233
1355.43	-8.02592
1357.11	-8.10044
1358.8	-8.13276
1360.48	-8.26179
1362.16	-8.22266
1363.84	-8.08072
1365.52	-8.00556
1367.2	-8.03208
1368.89	-8.07206
1370.57	-8.0893
1372.25	-8.00571
1373.93	-7.9885
1375.61	-8.18934
1377.29	-8.26386
1378.98	-8.32346
1380.66	-8.10523
1382.34	-8.22397
1384.02	-8.19526
1385.7	-8.02042
1387.38	-8.16355
1389.06	-8.11091
1390.75	-8.18189
1392.43	-8.18754
1394.11	-8.15943
1395.79	-8.21628
1397.47	-8.09925
1399.15	-8.17048
1400.84	-8.38193
1402.52	-8.28361
1404.2	-8.05613
1405.88	-7.92274
1407.56	-7.91834
1409.24	-7.788
1410.93	-8.05424
1412.61	-8.05005
1414.29	-7.92551
1415.97	-7.96931
1417.65	-8.0879
1419.33	-8.05762
1421.02	-7.87839
1422.7	-7.83011
1424.38	-8.01172
1426.06	-7.98246
1427.74	-8.00254
1429.42	-7.97492
1431.11	-7.9712
1432.79	-8.0315
1434.47	-7.90455
1436.15	-8.11707
1437.83	-7.97242
1439.51	-7.95222
1441.2	-7.95264
1442.88	-7.99546
1444.56	-8.05851
1446.24	-7.86317
1447.92	-8.04728
1449.6	-7.85618
1451.29	-8.12241
1452.97	-7.96143
1454.65	-7.88166
1456.33	-7.80915
1458.01	-7.68601
1459.69	-7.69483
1461.38	-7.71631
1463.06	-8.02311
1464.74	-7.83951
1466.42	-7.73362
1468.1	-7.80607
1469.78	-7.75767
1471.47	-7.70872
1473.15	-7.87739
1474.83	-7.86851
1476.51	-8.00193
1478.19	-7.8259
1479.87	-7.8621
1481.56	-7.81837
1483.24	-7.81327
1484.92	-7.85932
1486.6	-7.86655
1488.28	-7.93564
1489.96	-7.96442
1491.65	-8.07319
1493.33	-8.09022
1495.01	-8.11271
1496.69	-8.01295
1498.37	-8.00022
1500.05	-7.91999
1501.73	-7.90098
1503.42	-7.9444
1505.1	-7.8686
1506.78	-7.96854
1508.46	-8.1431
1510.14	-7.96805
1511.82	-7.9173
1513.51	-7.87125
1515.19	-7.78809
1516.87	-7.69462
1518.55	-7.59647
1520.23	-7.63303
1521.91	-7.58719
1523.6	-7.60218
1525.28	-7.50797
1526.96	-7.69291
1528.64	-7.66584
1530.32	-7.66358
1532	-7.70725
1533.69	-7.65873
1535.37	-7.92722
1537.05	-7.69611
1538.73	-7.62961
1540.41	-7.6291
1542.09	-7.59263
1543.78	-7.62177
1545.46	-7.58896
1547.14	-7.67634
1548.82	-7.76023
1550.5	-7.54764
1552.18	-7.74451
1553.87	-7.86051
1555.55	-7.50022
1557.23	-7.39933
1558.91	-7.47083
1560.59	-7.55762
1562.27	-7.59998
1563.96	-7.60313
1565.64	-7.72983
1567.32	-7.64277
1569	-7.81135
1570.68	-7.7533
1572.36	-7.78611
1574.05	-7.83747
1575.73	-7.75529
1577.41	-7.58887
1579.09	-7.50782
1580.77	-7.6258
1582.45	-7.60276
1584.14	-7.46094
1585.82	-7.40739
1587.5	-7.56803
1589.18	-7.6887
1590.86	-7.61399
1592.54	-7.6471
1594.23	-7.71656
1595.91	-7.65122
1597.59	-7.50126
1599.27	-7.68845
1600.95	-7.86027
1602.63	-7.72654
1604.31	-7.77833
1606	-7.80756
1607.68	-7.77204
1609.36	-7.80057
1611.04	-7.99308
1612.72	-7.95191
1614.4	-7.9639
1616.09	-7.93946
1617.77	-7.91209
1619.45	-7.89597
1621.13	-8.07844
1622.81	-8.00071
1624.49	-7.96268
1626.18	-7.78998
1627.86	-7.87705
1629.54	-8.13816
1631.22	-7.96873
1632.9	-7.90952
1634.58	-7.92112
1636.27	-7.72483
1637.95	-7.70884
1639.63	-7.59537
1641.31	-7.60401
1642.99	-7.64243
1644.67	-7.78913
1646.36	-7.71784
1648.04	-7.81489
1649.72	-7.70826
1651.4	-7.6149
1653.08	-7.47864
1654.76	-7.45911
1656.45	-7.35703
1658.13	-7.60584
1659.81	-7.44611
1661.49	-7.50852
1663.17	-7.45902
1664.85	-7.54954
1666.54	-7.64054
1668.22	-7.54868
1669.9	-7.56306
1671.58	-7.61835
1673.26	-7.51389
1674.94	-7.56409
1676.63	-7.57798
1678.31	-7.69675
1679.99	-7.77204
