# Supplementary material for: Study on effects of the train-induced airflow on the temperature field of single-track high-speed railway tunnels in cold regions
Source: Sci Rep. 2025 Aug 21;15:30713. doi: 10.1038/s41598-025-16068-4 (PMC12370937; doi:10.1038/s41598-025-16068-4)
Supplement: Supplementary file 1 — Supplementary Material 1 [file 41598_2025_16068_MOESM1_ESM.zip › Relevant document/Train frequency(data)/15min.csv]

[Name]
Series 1 at /LINE:Line 1
[Data]
Z [ m ]	Temperature [ C ]
0.00000000e+00	-1.50000362e+01
1.68168163e+00	-1.49404354e+01
3.36336327e+00	-1.49162655e+01
5.04504490e+00	-1.48942928e+01
6.72672653e+00	-1.48740902e+01
8.40840816e+00	-1.48488216e+01
1.00900898e+01	-1.47890377e+01
1.17717714e+01	-1.47711239e+01
1.34534531e+01	-1.47413998e+01
1.51351347e+01	-1.47277584e+01
1.68168163e+01	-1.47158260e+01
1.84984970e+01	-1.46584225e+01
2.01801796e+01	-1.46179562e+01
2.18618622e+01	-1.44986019e+01
2.35435448e+01	-1.45921993e+01
2.52252274e+01	-1.45227108e+01
2.69069099e+01	-1.44907894e+01
2.85885925e+01	-1.45242367e+01
3.02702751e+01	-1.44539852e+01
3.19519577e+01	-1.44349728e+01
3.36336403e+01	-1.44203243e+01
3.53153229e+01	-1.44120235e+01
3.69970055e+01	-1.43197689e+01
3.86786880e+01	-1.42471371e+01
4.03603706e+01	-1.42168636e+01
4.20420532e+01	-1.42428951e+01
4.37237358e+01	-1.42457638e+01
4.54054184e+01	-1.42128658e+01
4.70871010e+01	-1.42010250e+01
4.87687836e+01	-1.41724911e+01
5.04504662e+01	-1.42108822e+01
5.21321487e+01	-1.43023739e+01
5.38138313e+01	-1.42535458e+01
5.54955139e+01	-1.41078548e+01
5.71771965e+01	-1.41804562e+01
5.88588791e+01	-1.40652828e+01
6.05405617e+01	-1.40632992e+01
6.22222443e+01	-1.39430599e+01
6.39039268e+01	-1.41010494e+01
6.55856094e+01	-1.41301937e+01
6.72672882e+01	-1.41565609e+01
6.89489670e+01	-1.41410885e+01
7.06306458e+01	-1.40608578e+01
7.23123245e+01	-1.39603024e+01
7.39940033e+01	-1.40164242e+01
7.56756821e+01	-1.39562435e+01
7.73573608e+01	-1.39417477e+01
7.90390396e+01	-1.39968014e+01
8.07207184e+01	-1.39970455e+01
8.24023972e+01	-1.38985958e+01
8.40840759e+01	-1.39962215e+01
8.57657547e+01	-1.38502865e+01
8.74474335e+01	-1.39270382e+01
8.91291122e+01	-1.39130306e+01
9.08107910e+01	-1.37399960e+01
9.24924698e+01	-1.38609982e+01
9.41741486e+01	-1.38951168e+01
9.58558273e+01	-1.39145260e+01
9.75375061e+01	-1.39060116e+01
9.92191849e+01	-1.37945004e+01
1.00900864e+02	-1.38065853e+01
1.02582542e+02	-1.37982540e+01
1.04264221e+02	-1.37773800e+01
1.05945900e+02	-1.38095455e+01
1.07627579e+02	-1.36757870e+01
1.09309258e+02	-1.36669064e+01
1.10990936e+02	-1.35893917e+01
1.12672615e+02	-1.36477413e+01
1.14354294e+02	-1.35044308e+01
1.16035973e+02	-1.35912228e+01
1.17717651e+02	-1.35667477e+01
1.19399330e+02	-1.35313473e+01
1.21081009e+02	-1.37425289e+01
1.22762688e+02	-1.37242184e+01
1.24444366e+02	-1.36742001e+01
1.26126045e+02	-1.36724300e+01
1.27807724e+02	-1.36174679e+01
1.29489410e+02	-1.35875607e+01
1.31171097e+02	-1.35625362e+01
1.32852783e+02	-1.35547543e+01
1.34534470e+02	-1.35658627e+01
1.36216156e+02	-1.34554501e+01
1.37897842e+02	-1.34077816e+01
1.39579529e+02	-1.34506893e+01
1.41261215e+02	-1.35005856e+01
1.42942902e+02	-1.33771725e+01
1.44624588e+02	-1.32871456e+01
1.46306274e+02	-1.33059750e+01
1.47987961e+02	-1.33599300e+01
1.49669647e+02	-1.32175045e+01
1.51351334e+02	-1.31709652e+01
1.53033020e+02	-1.30586910e+01
1.54714706e+02	-1.31331844e+01
1.56396393e+02	-1.31063290e+01
1.58078079e+02	-1.30911007e+01
1.59759766e+02	-1.30821896e+01
1.61441452e+02	-1.31657772e+01
1.63123138e+02	-1.30364742e+01
1.64804825e+02	-1.31131039e+01
1.66486511e+02	-1.30199337e+01
1.68168198e+02	-1.29511166e+01
1.69849884e+02	-1.28913326e+01
1.71531570e+02	-1.29741268e+01
1.73213257e+02	-1.28469906e+01
1.74894943e+02	-1.30064449e+01
1.76576630e+02	-1.27718258e+01
1.78258316e+02	-1.27788143e+01
1.79940002e+02	-1.26899471e+01
1.81621689e+02	-1.25985470e+01
1.83303375e+02	-1.26206112e+01
1.84985062e+02	-1.27022152e+01
1.86666748e+02	-1.27905941e+01
1.88348434e+02	-1.28695736e+01
1.90030121e+02	-1.28382626e+01
1.91711807e+02	-1.28356075e+01
1.93393494e+02	-1.28596249e+01
1.95075180e+02	-1.27890987e+01
1.96756866e+02	-1.26913509e+01
1.98438553e+02	-1.26825008e+01
2.00120239e+02	-1.26391354e+01
2.01801926e+02	-1.26263180e+01
2.03483612e+02	-1.24192867e+01
2.05165298e+02	-1.26370296e+01
2.06846985e+02	-1.27884884e+01
2.08528671e+02	-1.27473812e+01
2.10210358e+02	-1.27413387e+01
2.11892044e+02	-1.26411800e+01
2.13573730e+02	-1.26231136e+01
2.15255417e+02	-1.25485592e+01
2.16937103e+02	-1.25650997e+01
2.18618790e+02	-1.25846920e+01
2.20300476e+02	-1.25992184e+01
2.21982162e+02	-1.24128780e+01
2.23663849e+02	-1.24221249e+01
2.25345535e+02	-1.25966244e+01
2.27027222e+02	-1.25036068e+01
2.28708908e+02	-1.25306454e+01
2.30390594e+02	-1.24603329e+01
2.32072281e+02	-1.23781796e+01
2.33753967e+02	-1.22737179e+01
2.35435654e+02	-1.20279293e+01
2.37117340e+02	-1.22075863e+01
2.38799026e+02	-1.20583248e+01
2.40480713e+02	-1.19803524e+01
2.42162399e+02	-1.19595699e+01
2.43844086e+02	-1.19248409e+01
2.45525772e+02	-1.19702511e+01
2.47207458e+02	-1.18622799e+01
2.48889145e+02	-1.17399349e+01
2.50570831e+02	-1.18355160e+01
2.52252518e+02	-1.17302914e+01
2.53934204e+02	-1.16762753e+01
2.55615891e+02	-1.17014217e+01
2.57297577e+02	-1.16378231e+01
2.58979248e+02	-1.17283688e+01
2.60660919e+02	-1.17251339e+01
2.62342590e+02	-1.15406551e+01
2.64024261e+02	-1.17052059e+01
2.65705933e+02	-1.17529049e+01
2.67387604e+02	-1.16875973e+01
2.69069275e+02	-1.17884579e+01
2.70750946e+02	-1.17386227e+01
2.72432617e+02	-1.18410702e+01
2.74114288e+02	-1.16205196e+01
2.75795959e+02	-1.16315975e+01
2.77477631e+02	-1.17330990e+01
2.79159302e+02	-1.15730038e+01
2.80840973e+02	-1.14505367e+01
2.82522644e+02	-1.16265621e+01
2.84204315e+02	-1.15188351e+01
2.85885986e+02	-1.14307003e+01
2.87567657e+02	-1.13826046e+01
2.89249329e+02	-1.12285213e+01
2.90931000e+02	-1.11291866e+01
2.92612671e+02	-1.13567257e+01
2.94294342e+02	-1.14391232e+01
2.95976013e+02	-1.15763912e+01
2.97657684e+02	-1.14416866e+01
2.99339355e+02	-1.14887447e+01
3.01021027e+02	-1.14750423e+01
3.02702698e+02	-1.14656124e+01
3.04384369e+02	-1.14033871e+01
3.06066040e+02	-1.15773983e+01
3.07747711e+02	-1.14512081e+01
3.09429382e+02	-1.13040218e+01
3.11111053e+02	-1.12753658e+01
3.12792725e+02	-1.13326168e+01
3.14474396e+02	-1.13578243e+01
3.16156067e+02	-1.13367367e+01
3.17837738e+02	-1.13756161e+01
3.19519409e+02	-1.15411739e+01
3.21201080e+02	-1.14993649e+01
3.22882751e+02	-1.16202450e+01
3.24564423e+02	-1.16307735e+01
3.26246094e+02	-1.16600094e+01
3.27927765e+02	-1.16769161e+01
3.29609436e+02	-1.17250729e+01
3.31291107e+02	-1.16311398e+01
3.32972778e+02	-1.16159725e+01
3.34654449e+02	-1.16980953e+01
3.36336121e+02	-1.16336117e+01
3.38017792e+02	-1.15295162e+01
3.39699463e+02	-1.14945126e+01
3.41381134e+02	-1.14282589e+01
3.43062805e+02	-1.14714108e+01
3.44744476e+02	-1.15390377e+01
3.46426147e+02	-1.15384274e+01
3.48107819e+02	-1.14355831e+01
3.49789490e+02	-1.16836300e+01
3.51471161e+02	-1.15517635e+01
3.53152832e+02	-1.16009579e+01
3.54834503e+02	-1.15972042e+01
3.56516174e+02	-1.13802242e+01
3.58197845e+02	-1.13839779e+01
3.59879517e+02	-1.14698238e+01
3.61561188e+02	-1.13791561e+01
3.63242859e+02	-1.13370419e+01
3.64924530e+02	-1.13389034e+01
3.66606201e+02	-1.13317623e+01
3.68287872e+02	-1.13643551e+01
3.69969543e+02	-1.12280025e+01
3.71651215e+02	-1.12959957e+01
3.73332886e+02	-1.13060665e+01
3.75014557e+02	-1.11499691e+01
3.76696228e+02	-1.11588802e+01
3.78377899e+02	-1.10748959e+01
3.80059570e+02	-1.11105099e+01
3.81741241e+02	-1.09703732e+01
3.83422913e+02	-1.10606441e+01
3.85104584e+02	-1.10682125e+01
3.86786255e+02	-1.10370541e+01
3.88467926e+02	-1.09833126e+01
3.90149597e+02	-1.10633297e+01
3.91831268e+02	-1.09751949e+01
3.93512939e+02	-1.08894405e+01
3.95194611e+02	-1.09452877e+01
3.96876282e+02	-1.09188595e+01
3.98557953e+02	-1.06335812e+01
4.00239624e+02	-1.07725277e+01
4.01921295e+02	-1.07464657e+01
4.03602966e+02	-1.09052181e+01
4.05284637e+02	-1.08815670e+01
4.06966309e+02	-1.07403927e+01
4.08647980e+02	-1.08259029e+01
4.10329651e+02	-1.08763180e+01
4.12011322e+02	-1.07684078e+01
4.13692993e+02	-1.08210506e+01
4.15374664e+02	-1.08944759e+01
4.17056335e+02	-1.07738094e+01
4.18738007e+02	-1.06613216e+01
4.20419678e+02	-1.06193600e+01
4.22101349e+02	-1.05124569e+01
4.23783020e+02	-1.05889950e+01
4.25464691e+02	-1.05813961e+01
4.27146362e+02	-1.05081539e+01
4.28828033e+02	-1.04069576e+01
4.30509705e+02	-1.05176144e+01
4.32191376e+02	-1.04962826e+01
4.33873047e+02	-1.04597530e+01
4.35554718e+02	-1.05707150e+01
4.37236389e+02	-1.03459225e+01
4.38918060e+02	-1.02201595e+01
4.40599731e+02	-1.01028500e+01
4.42281403e+02	-1.02029171e+01
4.43963074e+02	-1.03332272e+01
4.45644745e+02	-1.03617611e+01
4.47326416e+02	-1.03488522e+01
4.49008087e+02	-1.04715328e+01
4.50689758e+02	-1.02637691e+01
4.52371429e+02	-1.02287350e+01
4.54053101e+02	-1.02927914e+01
4.55734772e+02	-1.02529964e+01
4.57416443e+02	-1.04990597e+01
4.59098114e+02	-1.05574703e+01
4.60779785e+02	-1.05820980e+01
4.62461456e+02	-1.03347530e+01
4.64143127e+02	-1.04443417e+01
4.65824799e+02	-1.04732418e+01
4.67506470e+02	-1.03203793e+01
4.69188141e+02	-1.03565121e+01
4.70869812e+02	-1.03659420e+01
4.72551483e+02	-1.05188351e+01
4.74233154e+02	-1.06272335e+01
4.75914825e+02	-1.04825191e+01
4.77596497e+02	-1.05163631e+01
4.79278168e+02	-1.06181698e+01
4.80959839e+02	-1.04274044e+01
4.82641510e+02	-1.04810848e+01
4.84323181e+02	-1.03837948e+01
4.86004852e+02	-1.03889828e+01
4.87686523e+02	-1.04068661e+01
4.89368195e+02	-1.04123592e+01
4.91049866e+02	-1.02941952e+01
4.92731537e+02	-1.04310055e+01
4.94413208e+02	-1.04106197e+01
4.96094879e+02	-1.04813290e+01
4.97776550e+02	-1.03430843e+01
4.99458221e+02	-1.02648067e+01
5.01139893e+02	-1.01513729e+01
5.02821564e+02	-1.02520504e+01
5.04503235e+02	-1.01583920e+01
5.06184906e+02	-9.99167442e+00
5.07866577e+02	-1.00488033e+01
5.09548248e+02	-9.90411949e+00
5.11229919e+02	-1.00504513e+01
5.12911621e+02	-1.00910702e+01
5.14593323e+02	-9.99790001e+00
5.16275024e+02	-1.00851498e+01
5.17956726e+02	-9.99915123e+00
5.19638428e+02	-1.00087643e+01
5.21320129e+02	-1.00507870e+01
5.23001831e+02	-1.01507320e+01
5.24683533e+02	-1.00661983e+01
5.26365234e+02	-9.94318199e+00
5.28046936e+02	-9.87717247e+00
5.29728638e+02	-9.99970055e+00
5.31410339e+02	-9.87637901e+00
5.33092041e+02	-9.93918419e+00
5.34773743e+02	-9.96262169e+00
5.36455444e+02	-9.83365440e+00
5.38137146e+02	-9.86490440e+00
5.39818848e+02	-9.86823082e+00
5.41500549e+02	-1.00242062e+01
5.43182251e+02	-1.00600643e+01
5.44863953e+02	-1.01369991e+01
5.46545654e+02	-1.01709347e+01
5.48227356e+02	-1.01763668e+01
5.49909058e+02	-1.02398434e+01
5.51590759e+02	-9.98416710e+00
5.53272461e+02	-1.00186520e+01
5.54954163e+02	-9.98264122e+00
5.56635864e+02	-1.00019283e+01
5.58317566e+02	-9.97003746e+00
5.59999268e+02	-1.00856686e+01
5.61680969e+02	-1.01119137e+01
5.63362671e+02	-1.00044308e+01
5.65044373e+02	-1.01438046e+01
5.66726074e+02	-1.01085262e+01
5.68407776e+02	-1.00883846e+01
5.70089478e+02	-1.00040646e+01
5.71771179e+02	-9.93283653e+00
5.73452881e+02	-9.72052574e+00
5.75134583e+02	-9.81046104e+00
5.76816284e+02	-9.87399864e+00
5.78497986e+02	-9.80292320e+00
5.80179688e+02	-9.77222252e+00
5.81861389e+02	-9.76001549e+00
5.83543091e+02	-9.88458824e+00
5.85224792e+02	-9.68283653e+00
5.86906494e+02	-9.64450645e+00
5.88588196e+02	-9.63272667e+00
5.90269897e+02	-9.56946373e+00
5.91951599e+02	-9.68466759e+00
5.93633301e+02	-9.68082237e+00
5.95315002e+02	-9.52216148e+00
5.96996704e+02	-9.62204552e+00
5.98678406e+02	-9.71274376e+00
6.00360107e+02	-9.49747276e+00
6.02041809e+02	-9.46317101e+00
6.03723511e+02	-9.45960045e+00
6.05405212e+02	-9.32672691e+00
6.07086914e+02	-9.40118980e+00
6.08768616e+02	-9.40671349e+00
6.10450317e+02	-9.46927452e+00
6.12132019e+02	-9.58124352e+00
6.13813721e+02	-9.44949913e+00
6.15495422e+02	-9.39615440e+00
6.17177124e+02	-9.42487144e+00
6.18858826e+02	-9.63959312e+00
6.20540527e+02	-9.55722618e+00
6.22222229e+02	-9.32697105e+00
6.23903931e+02	-9.36316490e+00
6.25585632e+02	-9.48682213e+00
6.27267334e+02	-9.48172569e+00
6.28949036e+02	-9.41788292e+00
6.30630737e+02	-9.41794395e+00
6.32312439e+02	-9.43808556e+00
6.33994141e+02	-9.42151451e+00
6.35675842e+02	-9.43765831e+00
6.37357544e+02	-9.39389610e+00
6.39039246e+02	-9.49539757e+00
6.40720947e+02	-9.55313683e+00
6.42402649e+02	-9.55365562e+00
6.44084351e+02	-9.46884727e+00
6.45766052e+02	-9.24310875e+00
6.47447754e+02	-9.30768394e+00
6.49129456e+02	-9.41419029e+00
6.50811157e+02	-9.38052940e+00
6.52492859e+02	-9.40234947e+00
6.54174561e+02	-9.50916100e+00
6.55856262e+02	-9.30978966e+00
6.57537964e+02	-9.21713829e+00
6.59219666e+02	-9.26959801e+00
6.60901367e+02	-9.37811852e+00
6.62583069e+02	-9.47620201e+00
6.64264771e+02	-9.43042564e+00
6.65946472e+02	-9.57117271e+00
6.67628174e+02	-9.55783653e+00
6.69309875e+02	-9.44836998e+00
6.70991577e+02	-9.32285118e+00
6.72673279e+02	-9.54495811e+00
6.74354980e+02	-9.53879356e+00
6.76036682e+02	-9.51175499e+00
6.77718384e+02	-9.67535973e+00
6.79400085e+02	-9.70899010e+00
6.81081787e+02	-9.61469078e+00
6.82763489e+02	-9.52469444e+00
6.84445190e+02	-9.52838707e+00
6.86126892e+02	-9.64591026e+00
6.87808594e+02	-9.60046959e+00
6.89490295e+02	-9.53568077e+00
6.91171997e+02	-9.42465782e+00
6.92853699e+02	-9.46396446e+00
6.94535400e+02	-9.42703819e+00
6.96217102e+02	-9.64246178e+00
6.97898804e+02	-9.60593224e+00
6.99580505e+02	-9.59790611e+00
7.01262207e+02	-9.52356529e+00
7.02943909e+02	-9.54126549e+00
7.04625610e+02	-9.46152306e+00
7.06307312e+02	-9.56674767e+00
7.07989014e+02	-9.59549522e+00
7.09670715e+02	-9.52158165e+00
7.11352417e+02	-9.35904503e+00
7.13034119e+02	-9.55142784e+00
7.14715820e+02	-9.42889977e+00
7.16397522e+02	-9.68210411e+00
7.18079224e+02	-9.64493370e+00
7.19760925e+02	-9.56058311e+00
7.21442627e+02	-9.63327599e+00
7.23124329e+02	-9.66534996e+00
7.24806030e+02	-9.59769249e+00
7.26487732e+02	-9.51450157e+00
7.28169434e+02	-9.56506920e+00
7.29851135e+02	-9.42023277e+00
7.31532837e+02	-9.40869713e+00
7.33214539e+02	-9.41574669e+00
7.34896240e+02	-9.61752892e+00
7.36577942e+02	-9.50687218e+00
7.38259644e+02	-9.52628136e+00
7.39941345e+02	-9.44330406e+00
7.41623047e+02	-9.46881676e+00
7.43304749e+02	-9.48377037e+00
7.44986450e+02	-9.54007530e+00
7.46668152e+02	-9.48435020e+00
7.48349854e+02	-9.38080406e+00
7.50031555e+02	-9.48489952e+00
7.51713257e+02	-9.37177086e+00
7.53394958e+02	-9.54956627e+00
7.55076660e+02	-9.39621544e+00
7.56758362e+02	-9.47974205e+00
7.58440063e+02	-9.28934288e+00
7.60121765e+02	-9.43997765e+00
7.61803467e+02	-9.31192589e+00
7.63485168e+02	-9.37973595e+00
7.65166870e+02	-9.40851402e+00
7.66848572e+02	-9.38055992e+00
7.68530273e+02	-9.37796593e+00
7.70211975e+02	-9.34982872e+00
7.71893677e+02	-9.46008873e+00
7.73575378e+02	-9.32166100e+00
7.75257080e+02	-9.22601891e+00
7.76938782e+02	-9.40292931e+00
7.78620483e+02	-9.32486534e+00
7.80302185e+02	-9.32669640e+00
7.81983887e+02	-9.37732506e+00
7.83665588e+02	-9.40726280e+00
7.85347290e+02	-9.32434654e+00
7.87028992e+02	-9.42719078e+00
7.88710693e+02	-9.35956383e+00
7.90392395e+02	-9.13614464e+00
7.92074097e+02	-9.20349693e+00
7.93755798e+02	-9.24643517e+00
7.95437500e+02	-9.15564537e+00
7.97119202e+02	-9.16080284e+00
7.98800903e+02	-9.20059776e+00
8.00482605e+02	-9.27194786e+00
8.02164307e+02	-9.22556114e+00
8.03846008e+02	-9.21530724e+00
8.05527710e+02	-9.23624229e+00
8.07209412e+02	-9.29547691e+00
8.08891113e+02	-9.21957970e+00
8.10572815e+02	-9.11713219e+00
8.12254517e+02	-9.21283531e+00
8.13936218e+02	-9.23853111e+00
8.15617920e+02	-9.27124596e+00
8.17299622e+02	-9.30902672e+00
8.18981323e+02	-9.37625694e+00
8.20663025e+02	-9.24402428e+00
8.22344727e+02	-9.29965782e+00
8.24026428e+02	-9.32184410e+00
8.25708130e+02	-9.35092735e+00
8.27389832e+02	-9.39240074e+00
8.29071533e+02	-9.12634850e+00
8.30753235e+02	-9.16202354e+00
8.32434937e+02	-9.25620079e+00
8.34116638e+02	-9.38382530e+00
8.35798340e+02	-9.31766319e+00
8.37480042e+02	-9.28415489e+00
8.39161743e+02	-9.34760094e+00
8.40843445e+02	-9.43643761e+00
8.42525146e+02	-9.40015221e+00
8.44206848e+02	-9.55353355e+00
8.45888550e+02	-9.51068687e+00
8.47570251e+02	-9.51990318e+00
8.49251953e+02	-9.55493736e+00
8.50933655e+02	-9.42368126e+00
8.52615356e+02	-9.37082481e+00
8.54297058e+02	-9.49405479e+00
8.55978760e+02	-9.38733482e+00
8.57660461e+02	-9.37442589e+00
8.59342163e+02	-9.41837120e+00
8.61023865e+02	-9.56763268e+00
8.62705566e+02	-9.38358116e+00
8.64387268e+02	-9.42951012e+00
8.66068970e+02	-9.45151329e+00
8.67750671e+02	-9.39963341e+00
8.69432373e+02	-9.28104210e+00
8.71114075e+02	-9.37329674e+00
8.72795776e+02	-9.35611534e+00
8.74477478e+02	-9.38608360e+00
8.76159180e+02	-9.45541954e+00
8.77840881e+02	-9.49350548e+00
8.79522583e+02	-9.48215294e+00
8.81204285e+02	-9.55084801e+00
8.82885986e+02	-9.31656456e+00
8.84567688e+02	-9.42914391e+00
8.86249390e+02	-9.34338951e+00
8.87931091e+02	-9.23062706e+00
8.89612793e+02	-9.12137413e+00
8.91294495e+02	-9.34351158e+00
8.92976196e+02	-9.16415977e+00
8.94657898e+02	-9.09805870e+00
8.96339600e+02	-9.12460899e+00
8.98021301e+02	-9.09973717e+00
8.99703003e+02	-9.05261803e+00
9.01384705e+02	-8.99991417e+00
9.03066406e+02	-9.15225792e+00
9.04748108e+02	-9.05982018e+00
9.06429810e+02	-9.05875206e+00
9.08111511e+02	-9.06455040e+00
9.09793213e+02	-9.00784874e+00
9.11474915e+02	-9.00769615e+00
9.13156616e+02	-9.02127647e+00
9.14838318e+02	-9.09827232e+00
9.16520020e+02	-9.01001549e+00
9.18201721e+02	-9.01328087e+00
9.19883423e+02	-9.11154747e+00
9.21565125e+02	-9.08633995e+00
9.23246826e+02	-9.04721642e+00
9.24928528e+02	-9.03915977e+00
9.26610229e+02	-9.02719688e+00
9.28291931e+02	-9.06485558e+00
9.29973633e+02	-9.00131798e+00
9.31655334e+02	-8.97144127e+00
9.33337036e+02	-8.93558311e+00
9.35018738e+02	-8.86896324e+00
9.36700439e+02	-8.83316612e+00
9.38382141e+02	-8.72705650e+00
9.40063843e+02	-8.75415611e+00
9.41745544e+02	-8.61099815e+00
9.43427246e+02	-8.73572350e+00
9.45108948e+02	-8.80643272e+00
9.46790649e+02	-8.74863243e+00
9.48472351e+02	-8.83911705e+00
9.50154053e+02	-8.82614708e+00
9.51835754e+02	-8.82654381e+00
9.53517456e+02	-8.80701256e+00
9.55199158e+02	-8.82007408e+00
9.56880859e+02	-8.76761436e+00
9.58562561e+02	-8.84024620e+00
9.60244263e+02	-8.75507164e+00
9.61925964e+02	-8.76715660e+00
9.63607666e+02	-8.68503380e+00
9.65289368e+02	-8.74112511e+00
9.66971069e+02	-8.66586876e+00
9.68652771e+02	-8.68613243e+00
9.70334473e+02	-8.65222740e+00
9.72016174e+02	-8.47888756e+00
9.73697876e+02	-8.65707970e+00
9.75379578e+02	-8.53970909e+00
9.77061279e+02	-8.49643517e+00
9.78742981e+02	-8.68405724e+00
9.80424683e+02	-8.61713219e+00
9.82106384e+02	-8.54642296e+00
9.83788086e+02	-8.70410728e+00
9.85469788e+02	-8.75128746e+00
9.87151489e+02	-8.60379601e+00
9.88833191e+02	-8.58774376e+00
9.90514893e+02	-8.53317833e+00
9.92196594e+02	-8.55838585e+00
9.93878296e+02	-8.70166588e+00
9.95559998e+02	-8.61481285e+00
9.97241699e+02	-8.56522179e+00
9.98923401e+02	-8.57663536e+00
1.00060510e+03	-8.56000328e+00
1.00228680e+03	-8.63376427e+00
1.00396851e+03	-8.56097984e+00
1.00565021e+03	-8.58246422e+00
1.00733191e+03	-8.58087730e+00
1.00901361e+03	-8.68265343e+00
1.01069531e+03	-8.53177452e+00
1.01237701e+03	-8.43475914e+00
1.01405872e+03	-8.69650841e+00
1.01574042e+03	-8.61368370e+00
1.01742212e+03	-8.80844688e+00
1.01910382e+03	-8.86536217e+00
1.02078552e+03	-8.82248497e+00
1.02246722e+03	-8.61206627e+00
1.02414893e+03	-8.56394005e+00
1.02583057e+03	-8.61914635e+00
1.02751221e+03	-8.75058556e+00
1.02919385e+03	-8.62302208e+00
1.03087549e+03	-8.57504845e+00
1.03255713e+03	-8.69128990e+00
1.03423877e+03	-8.56516075e+00
1.03592041e+03	-8.48758507e+00
1.03760205e+03	-8.53317833e+00
1.03928369e+03	-8.47510338e+00
1.04096533e+03	-8.54672813e+00
1.04264697e+03	-8.58753014e+00
1.04432861e+03	-8.64081383e+00
1.04601025e+03	-8.62409019e+00
1.04769189e+03	-8.77091026e+00
1.04937354e+03	-8.78723717e+00
1.05105518e+03	-8.74237633e+00
1.05273682e+03	-8.76166344e+00
1.05441846e+03	-8.72748375e+00
1.05610010e+03	-8.69779015e+00
1.05778174e+03	-8.74765587e+00
1.05946338e+03	-8.77435875e+00
1.06114502e+03	-8.73404503e+00
1.06282666e+03	-8.78580284e+00
1.06450830e+03	-8.93915367e+00
1.06618994e+03	-8.94516563e+00
1.06787158e+03	-8.87155724e+00
1.06955322e+03	-8.91834068e+00
1.07123486e+03	-8.92783165e+00
1.07291650e+03	-9.09564781e+00
1.07459814e+03	-9.01898766e+00
1.07627979e+03	-9.03595543e+00
1.07796143e+03	-8.83511925e+00
1.07964307e+03	-8.78470421e+00
1.08132471e+03	-8.79312706e+00
1.08300635e+03	-8.67841148e+00
1.08468799e+03	-8.69824791e+00
1.08636963e+03	-8.68485069e+00
1.08805127e+03	-8.86682701e+00
1.08973291e+03	-8.86807823e+00
1.09141455e+03	-8.83194542e+00
1.09309619e+03	-8.83298302e+00
1.09477783e+03	-8.77521324e+00
1.09645947e+03	-8.65912437e+00
1.09814111e+03	-8.79862022e+00
1.09982275e+03	-8.65427208e+00
1.10150439e+03	-8.67850304e+00
1.10318604e+03	-8.56293297e+00
1.10486768e+03	-8.69711876e+00
1.10654932e+03	-8.74384117e+00
1.10823096e+03	-8.50052452e+00
1.10991260e+03	-8.43271446e+00
1.11159424e+03	-8.35892296e+00
1.11327588e+03	-8.44876671e+00
1.11495752e+03	-8.63712120e+00
1.11663916e+03	-8.65286827e+00
1.11832080e+03	-8.66306114e+00
1.12000244e+03	-8.62756920e+00
1.12168408e+03	-8.56400108e+00
1.12336572e+03	-8.57813072e+00
1.12504736e+03	-8.55582237e+00
1.12672900e+03	-8.47153282e+00
1.12841064e+03	-8.63409996e+00
1.13009229e+03	-8.67581749e+00
1.13177393e+03	-8.74686241e+00
1.13345557e+03	-8.67746544e+00
1.13513721e+03	-8.61984825e+00
1.13681885e+03	-8.66116905e+00
1.13850049e+03	-8.70014000e+00
1.14018213e+03	-8.71576500e+00
1.14186377e+03	-8.75504112e+00
1.14354541e+03	-8.70914268e+00
1.14522705e+03	-8.57919884e+00
1.14690869e+03	-8.70358849e+00
1.14859033e+03	-8.78748131e+00
1.15027197e+03	-8.75665855e+00
1.15195361e+03	-8.75980186e+00
1.15363525e+03	-8.70203209e+00
1.15531689e+03	-8.75549889e+00
1.15699854e+03	-8.77991295e+00
1.15868018e+03	-8.75324059e+00
1.16036182e+03	-8.74542809e+00
1.16204346e+03	-8.66711998e+00
1.16372510e+03	-8.66074181e+00
1.16540674e+03	-8.71466637e+00
1.16708838e+03	-8.82221031e+00
1.16877002e+03	-8.77029991e+00
1.17045166e+03	-8.72635460e+00
1.17213330e+03	-8.75479698e+00
1.17381494e+03	-8.77161217e+00
1.17549658e+03	-8.64926720e+00
1.17717822e+03	-8.72412682e+00
1.17885986e+03	-8.75110435e+00
1.18054150e+03	-8.62625694e+00
1.18222314e+03	-8.55466270e+00
1.18390479e+03	-8.70209312e+00
1.18558643e+03	-8.69406700e+00
1.18726807e+03	-8.77249718e+00
1.18894971e+03	-8.74258995e+00
1.19063135e+03	-8.61823082e+00
1.19231299e+03	-8.58490562e+00
1.19399463e+03	-8.70645714e+00
1.19567627e+03	-8.62875938e+00
1.19735791e+03	-8.75809288e+00
1.19903955e+03	-8.67938805e+00
1.20072119e+03	-8.60355186e+00
1.20240283e+03	-8.72214317e+00
1.20408447e+03	-8.77170372e+00
1.20576611e+03	-8.71863365e+00
1.20744775e+03	-8.65091515e+00
1.20912939e+03	-8.62155724e+00
1.21081104e+03	-8.67142296e+00
1.21249268e+03	-8.65637779e+00
1.21417432e+03	-8.55631065e+00
1.21585596e+03	-8.58420372e+00
1.21753760e+03	-8.46433067e+00
1.21921924e+03	-8.53186607e+00
1.22090088e+03	-8.47989464e+00
1.22258252e+03	-8.44330406e+00
1.22426416e+03	-8.40695763e+00
1.22594580e+03	-8.36478233e+00
1.22762744e+03	-8.38290977e+00
1.22930908e+03	-8.31339073e+00
1.23099072e+03	-8.34265709e+00
1.23267236e+03	-8.20178795e+00
1.23435400e+03	-8.39444542e+00
1.23603564e+03	-8.37717247e+00
1.23771729e+03	-8.31351280e+00
1.23939893e+03	-8.45841026e+00
1.24108057e+03	-8.44602013e+00
1.24276221e+03	-8.41837120e+00
1.24444385e+03	-8.32834435e+00
1.24612549e+03	-8.33951378e+00
1.24780713e+03	-8.42319298e+00
1.24948877e+03	-8.42737389e+00
1.25117041e+03	-8.32285118e+00
1.25285205e+03	-8.19190025e+00
1.25453369e+03	-8.32233238e+00
1.25621533e+03	-8.26709557e+00
1.25789697e+03	-8.39587975e+00
1.25957861e+03	-8.44290733e+00
1.26126025e+03	-8.49820518e+00
1.26294189e+03	-8.55035973e+00
1.26462354e+03	-8.36304283e+00
1.26630518e+03	-8.40134239e+00
1.26798682e+03	-8.38644981e+00
1.26966846e+03	-8.51563072e+00
1.27135010e+03	-8.43930626e+00
1.27303174e+03	-8.36868858e+00
1.27471338e+03	-8.30069542e+00
1.27639502e+03	-8.38001060e+00
1.27807666e+03	-8.29266930e+00
1.27975830e+03	-8.39224815e+00
1.28143994e+03	-8.32370567e+00
1.28312158e+03	-8.32514000e+00
1.28480322e+03	-8.29739952e+00
1.28648486e+03	-8.36237144e+00
1.28816650e+03	-8.31488609e+00
1.28984814e+03	-8.27054405e+00
1.29152979e+03	-8.33725548e+00
1.29321143e+03	-8.31528282e+00
1.29489307e+03	-8.21869469e+00
1.29657471e+03	-8.26889610e+00
1.29825635e+03	-8.20899010e+00
1.29993799e+03	-8.21719933e+00
1.30161963e+03	-8.22342491e+00
1.30330127e+03	-8.28748131e+00
1.30498291e+03	-8.16950035e+00
1.30666455e+03	-8.27329063e+00
1.30834619e+03	-8.26920128e+00
1.31002783e+03	-8.32221031e+00
1.31170947e+03	-8.26639366e+00
1.31339111e+03	-8.27908897e+00
1.31507275e+03	-8.46036339e+00
1.31675439e+03	-8.44284630e+00
1.31843604e+03	-8.32874107e+00
1.32011768e+03	-8.25171471e+00
1.32179932e+03	-8.17429161e+00
1.32348096e+03	-8.11658287e+00
1.32516260e+03	-8.17001915e+00
1.32684424e+03	-8.26294518e+00
1.32852588e+03	-8.22559166e+00
1.33020752e+03	-8.21097374e+00
1.33188916e+03	-8.10880089e+00
1.33357080e+03	-8.07022667e+00
1.33525244e+03	-8.02243614e+00
1.33693408e+03	-7.94254160e+00
1.33861572e+03	-8.12735558e+00
1.34029736e+03	-8.05899620e+00
1.34197900e+03	-8.09537315e+00
1.34366064e+03	-8.07797813e+00
1.34534229e+03	-8.12412071e+00
1.34702393e+03	-8.05765343e+00
1.34870557e+03	-8.00794029e+00
1.35038721e+03	-8.04019737e+00
1.35206885e+03	-8.14649010e+00
1.35375049e+03	-8.13425255e+00
1.35543213e+03	-8.09598351e+00
1.35711377e+03	-8.15521812e+00
1.35879541e+03	-8.18515587e+00
1.36047705e+03	-8.28998375e+00
1.36215869e+03	-8.25974083e+00
1.36384033e+03	-8.14008141e+00
1.36552197e+03	-8.07819176e+00
1.36720361e+03	-8.09976768e+00
1.36888525e+03	-8.12650108e+00
1.37056689e+03	-8.14188194e+00
1.37224854e+03	-8.07343102e+00
1.37393018e+03	-8.04987144e+00
1.37561182e+03	-8.21079063e+00
1.37729346e+03	-8.26822472e+00
1.37897510e+03	-8.31351280e+00
1.38065674e+03	-8.13767052e+00
1.38233838e+03	-8.23206139e+00
1.38402002e+03	-8.20331383e+00
1.38570166e+03	-8.05832481e+00
1.38738330e+03	-8.16879845e+00
1.38906494e+03	-8.12573814e+00
1.39074658e+03	-8.17947960e+00
1.39242822e+03	-8.18082237e+00
1.39410986e+03	-8.15946007e+00
1.39579150e+03	-8.20725060e+00
1.39747314e+03	-8.11032677e+00
1.39915479e+03	-8.16486168e+00
1.40083643e+03	-8.32913780e+00
1.40251807e+03	-8.25302696e+00
1.40419971e+03	-8.07205772e+00
1.40588135e+03	-7.97006845e+00
1.40756299e+03	-7.96420908e+00
1.40924463e+03	-7.84537363e+00
1.41092627e+03	-8.05493736e+00
1.41260791e+03	-8.05505943e+00
1.41428955e+03	-7.95697641e+00
1.41597119e+03	-7.98895884e+00
1.41765283e+03	-8.08768272e+00
1.41933447e+03	-8.06628990e+00
1.42101611e+03	-7.92673349e+00
1.42269775e+03	-7.88297129e+00
1.42437939e+03	-8.02744102e+00
1.42606104e+03	-8.00482750e+00
1.42774268e+03	-8.02118492e+00
1.42942432e+03	-8.00607872e+00
1.43110596e+03	-7.99906015e+00
1.43278760e+03	-8.04355431e+00
1.43446924e+03	-7.94904184e+00
1.43615088e+03	-8.11774254e+00
1.43783252e+03	-8.00479698e+00
1.43951416e+03	-7.98584604e+00
1.44119580e+03	-7.98877573e+00
1.44287744e+03	-8.02707481e+00
1.44455908e+03	-8.07782555e+00
1.44624072e+03	-7.91611338e+00
1.44792236e+03	-8.06735802e+00
1.44960400e+03	-7.91361094e+00
1.45128564e+03	-8.13001060e+00
1.45296729e+03	-7.99960947e+00
1.45464893e+03	-7.94855356e+00
1.45633057e+03	-7.88812876e+00
1.45801221e+03	-7.78864145e+00
1.45969385e+03	-7.79093027e+00
1.46137549e+03	-7.80219126e+00
1.46305713e+03	-8.04623985e+00
1.46473877e+03	-7.90210581e+00
1.46642041e+03	-7.81897593e+00
1.46810205e+03	-7.87186289e+00
1.46978369e+03	-7.83423471e+00
1.47146533e+03	-7.79190683e+00
1.47314697e+03	-7.92679453e+00
1.47482861e+03	-7.92169809e+00
1.47651025e+03	-8.02457237e+00
1.47819189e+03	-7.88233042e+00
1.47987354e+03	-7.90454721e+00
1.48155518e+03	-7.87283945e+00
1.48323682e+03	-7.85635996e+00
1.48491846e+03	-7.89288950e+00
1.48660010e+03	-7.89813852e+00
1.48828174e+03	-7.95673227e+00
1.48996338e+03	-7.97897959e+00
1.49164502e+03	-8.06171227e+00
1.49332666e+03	-8.07358360e+00
1.49500830e+03	-8.08704185e+00
1.49668994e+03	-8.00852013e+00
1.49837158e+03	-7.99680185e+00
1.50005322e+03	-7.92886972e+00
1.50173486e+03	-7.91248178e+00
1.50341650e+03	-7.94806528e+00
1.50509814e+03	-7.88703012e+00
1.50677979e+03	-7.96774912e+00
1.50846143e+03	-8.10098839e+00
1.51014307e+03	-7.96546030e+00
1.51182471e+03	-7.91940928e+00
1.51350635e+03	-7.87796640e+00
1.51518799e+03	-7.81256723e+00
1.51686963e+03	-7.73746347e+00
1.51855127e+03	-7.65701914e+00
1.52023291e+03	-7.68256235e+00
1.52191455e+03	-7.65149546e+00
1.52359619e+03	-7.66101694e+00
1.52527783e+03	-7.58487558e+00
1.52695947e+03	-7.73038340e+00
1.52864111e+03	-7.70838022e+00
1.53032275e+03	-7.71011972e+00
1.53200439e+03	-7.73776865e+00
1.53368604e+03	-7.70755625e+00
1.53536768e+03	-7.92417002e+00
1.53704932e+03	-7.73636484e+00
1.53873096e+03	-7.68463755e+00
1.54041260e+03	-7.68387461e+00
1.54209424e+03	-7.66138315e+00
1.54377588e+03	-7.68387461e+00
1.54545752e+03	-7.64609385e+00
1.54713916e+03	-7.72421885e+00
1.54882080e+03	-7.78720713e+00
1.55050244e+03	-7.62625742e+00
1.55218408e+03	-7.78253794e+00
1.55386572e+03	-7.87393808e+00
1.55554736e+03	-7.59534311e+00
1.55722900e+03	-7.50916147e+00
1.55891064e+03	-7.56540537e+00
1.56059229e+03	-7.63400888e+00
1.56227393e+03	-7.66586924e+00
1.56395557e+03	-7.66922617e+00
1.56563721e+03	-7.77609873e+00
1.56731885e+03	-7.70468760e+00
1.56900049e+03	-7.84042978e+00
1.57068213e+03	-7.78732920e+00
1.57236377e+03	-7.82126474e+00
1.57404541e+03	-7.86212778e+00
1.57572705e+03	-7.80011606e+00
1.57740869e+03	-7.65961313e+00
1.57909033e+03	-7.59406137e+00
1.58077197e+03	-7.68878794e+00
1.58245361e+03	-7.66818857e+00
1.58413525e+03	-7.55417490e+00
1.58581689e+03	-7.50888681e+00
1.58749854e+03	-7.63095713e+00
1.58918018e+03	-7.72547007e+00
1.59086182e+03	-7.66681528e+00
1.59254346e+03	-7.69104624e+00
1.59422510e+03	-7.74713755e+00
1.59590674e+03	-7.69245005e+00
1.59758838e+03	-7.55856943e+00
1.59927002e+03	-7.70642710e+00
1.60095166e+03	-7.84531260e+00
1.60263330e+03	-7.72620249e+00
1.60431494e+03	-7.77310801e+00
1.60599658e+03	-7.80356455e+00
1.60767822e+03	-7.76816416e+00
1.60935986e+03	-7.79151011e+00
1.61104150e+03	-7.94086313e+00
1.61272314e+03	-7.91309214e+00
1.61440479e+03	-7.92264414e+00
1.61608643e+03	-7.90784311e+00
1.61776807e+03	-7.88513803e+00
1.61944971e+03	-7.87198496e+00
1.62113135e+03	-8.01227379e+00
1.62281299e+03	-7.95316172e+00
1.62449463e+03	-7.91614389e+00
1.62617627e+03	-7.78238535e+00
1.62785791e+03	-7.85068369e+00
1.62953955e+03	-8.05356407e+00
1.63122119e+03	-7.92746592e+00
1.63290283e+03	-7.87753916e+00
1.63458447e+03	-7.88358164e+00
1.63626611e+03	-7.73758554e+00
1.63794775e+03	-7.71872568e+00
1.63962939e+03	-7.62860727e+00
1.64131104e+03	-7.63754892e+00
1.64299268e+03	-7.65830088e+00
1.64467432e+03	-7.78095102e+00
1.64635596e+03	-7.71704721e+00
1.64803760e+03	-7.79205942e+00
1.64971924e+03	-7.71802378e+00
1.65140088e+03	-7.64481211e+00
1.65308252e+03	-7.53626108e+00
1.65476416e+03	-7.51447153e+00
1.65644580e+03	-7.42941904e+00
1.65812744e+03	-7.62979746e+00
1.65980908e+03	-7.49216318e+00
1.66149072e+03	-7.54300547e+00
1.66317236e+03	-7.49530649e+00
1.66485400e+03	-7.57514048e+00
1.66653564e+03	-7.65170908e+00
1.66821729e+03	-7.57181406e+00
1.66989893e+03	-7.58521128e+00
1.67158057e+03	-7.63611460e+00
1.67326221e+03	-7.55527353e+00
1.67494385e+03	-7.58893442e+00
1.67662549e+03	-7.59879160e+00
1.67830713e+03	-7.69565439e+00
1.67998877e+03	-7.75812387e+00
