# Supplementary material for: Study on effects of the train-induced airflow on the temperature field of single-track high-speed railway tunnels in cold regions
Source: Sci Rep. 2025 Aug 21;15:30713. doi: 10.1038/s41598-025-16068-4 (PMC12370937; doi:10.1038/s41598-025-16068-4)
Supplement: Supplementary file 1 — Supplementary Material 1 [file 41598_2025_16068_MOESM1_ESM.zip › Relevant document/Train frequency(data)/15min.xlsx]

## Sheet: 15min
[Name]
Series 1 at /LINE:Line 1
[Data]
Z [ m ]	Temperature [ C ]
0	-15
1.68168	-14.9404
3.36336	-14.9163
5.04504	-14.8943
6.72673	-14.8741
8.40841	-14.8488
10.0901	-14.789
11.7718	-14.7711
13.4535	-14.7414
15.1351	-14.7278
16.8168	-14.7158
18.4985	-14.6584
20.1802	-14.618
21.8619	-14.4986
23.5435	-14.5922
25.2252	-14.5227
26.9069	-14.4908
28.5886	-14.5242
30.2703	-14.454
31.952	-14.435
33.6336	-14.4203
35.3153	-14.412
36.997	-14.3198
38.6787	-14.2471
40.3604	-14.2169
42.0421	-14.2429
43.7237	-14.2458
45.4054	-14.2129
47.0871	-14.201
48.7688	-14.1725
50.4505	-14.2109
52.1321	-14.3024
53.8138	-14.2535
55.4955	-14.1079
57.1772	-14.1805
58.8589	-14.0653
60.5406	-14.0633
62.2222	-13.9431
63.9039	-14.101
65.5856	-14.1302
67.2673	-14.1566
68.949	-14.1411
70.6306	-14.0609
72.3123	-13.9603
73.994	-14.0164
75.6757	-13.9562
77.3574	-13.9417
79.039	-13.9968
80.7207	-13.997
82.4024	-13.8986
84.0841	-13.9962
85.7658	-13.8503
87.4474	-13.927
89.1291	-13.913
90.8108	-13.74
92.4925	-13.861
94.1741	-13.8951
95.8558	-13.9145
97.5375	-13.906
99.2192	-13.7945
100.901	-13.8066
102.583	-13.7983
104.264	-13.7774
105.946	-13.8095
107.628	-13.6758
109.309	-13.6669
110.991	-13.5894
112.673	-13.6477
114.354	-13.5044
116.036	-13.5912
117.718	-13.5667
119.399	-13.5313
121.081	-13.7425
122.763	-13.7242
124.444	-13.6742
126.126	-13.6724
127.808	-13.6175
129.489	-13.5876
131.171	-13.5625
132.853	-13.5548
134.534	-13.5659
136.216	-13.4555
137.898	-13.4078
139.58	-13.4507
141.261	-13.5006
142.943	-13.3772
144.625	-13.2871
146.306	-13.306
147.988	-13.3599
149.67	-13.2175
151.351	-13.171
153.033	-13.0587
154.715	-13.1332
156.396	-13.1063
158.078	-13.0911
159.76	-13.0822
161.441	-13.1658
163.123	-13.0365
164.805	-13.1131
166.487	-13.0199
168.168	-12.9511
169.85	-12.8913
171.532	-12.9741
173.213	-12.847
174.895	-13.0064
176.577	-12.7718
178.258	-12.7788
179.94	-12.6899
181.622	-12.5985
183.303	-12.6206
184.985	-12.7022
186.667	-12.7906
188.348	-12.8696
190.03	-12.8383
191.712	-12.8356
193.393	-12.8596
195.075	-12.7891
196.757	-12.6914
198.439	-12.6825
200.12	-12.6391
201.802	-12.6263
203.484	-12.4193
205.165	-12.637
206.847	-12.7885
208.529	-12.7474
210.21	-12.7413
211.892	-12.6412
213.574	-12.6231
215.255	-12.5486
216.937	-12.5651
218.619	-12.5847
220.3	-12.5992
221.982	-12.4129
223.664	-12.4221
225.346	-12.5966
227.027	-12.5036
228.709	-12.5306
230.391	-12.4603
232.072	-12.3782
233.754	-12.2737
235.436	-12.0279
237.117	-12.2076
238.799	-12.0583
240.481	-11.9804
242.162	-11.9596
243.844	-11.9248
245.526	-11.9703
247.207	-11.8623
248.889	-11.7399
250.571	-11.8355
252.253	-11.7303
253.934	-11.6763
255.616	-11.7014
257.298	-11.6378
258.979	-11.7284
260.661	-11.7251
262.343	-11.5407
264.024	-11.7052
265.706	-11.7529
267.388	-11.6876
269.069	-11.7885
270.751	-11.7386
272.433	-11.8411
274.114	-11.6205
275.796	-11.6316
277.478	-11.7331
279.159	-11.573
280.841	-11.4505
282.523	-11.6266
284.204	-11.5188
285.886	-11.4307
287.568	-11.3826
289.249	-11.2285
290.931	-11.1292
292.613	-11.3567
294.294	-11.4391
295.976	-11.5764
297.658	-11.4417
299.339	-11.4887
301.021	-11.475
302.703	-11.4656
304.384	-11.4034
306.066	-11.5774
307.748	-11.4512
309.429	-11.304
311.111	-11.2754
312.793	-11.3326
314.474	-11.3578
316.156	-11.3367
317.838	-11.3756
319.519	-11.5412
321.201	-11.4994
322.883	-11.6202
324.564	-11.6308
326.246	-11.66
327.928	-11.6769
329.609	-11.7251
331.291	-11.6311
332.973	-11.616
334.654	-11.6981
336.336	-11.6336
338.018	-11.5295
339.699	-11.4945
341.381	-11.4283
343.063	-11.4714
344.744	-11.539
346.426	-11.5384
348.108	-11.4356
349.789	-11.6836
351.471	-11.5518
353.153	-11.601
354.835	-11.5972
356.516	-11.3802
358.198	-11.384
359.88	-11.4698
361.561	-11.3792
363.243	-11.337
364.925	-11.3389
366.606	-11.3318
368.288	-11.3644
369.97	-11.228
371.651	-11.296
373.333	-11.3061
375.015	-11.15
376.696	-11.1589
378.378	-11.0749
380.06	-11.1105
381.741	-10.9704
383.423	-11.0606
385.105	-11.0682
386.786	-11.0371
388.468	-10.9833
390.15	-11.0633
391.831	-10.9752
393.513	-10.8894
395.195	-10.9453
396.876	-10.9189
398.558	-10.6336
400.24	-10.7725
401.921	-10.7465
403.603	-10.9052
405.285	-10.8816
406.966	-10.7404
408.648	-10.8259
410.33	-10.8763
412.011	-10.7684
413.693	-10.8211
415.375	-10.8945
417.056	-10.7738
418.738	-10.6613
420.42	-10.6194
422.101	-10.5125
423.783	-10.589
425.465	-10.5814
427.146	-10.5082
428.828	-10.407
430.51	-10.5176
432.191	-10.4963
433.873	-10.4598
435.555	-10.5707
437.236	-10.3459
438.918	-10.2202
440.6	-10.1029
442.281	-10.2029
443.963	-10.3332
445.645	-10.3618
447.326	-10.3489
449.008	-10.4715
450.69	-10.2638
452.371	-10.2287
454.053	-10.2928
455.735	-10.253
457.416	-10.4991
459.098	-10.5575
460.78	-10.5821
462.461	-10.3348
464.143	-10.4443
465.825	-10.4732
467.506	-10.3204
469.188	-10.3565
470.87	-10.3659
472.551	-10.5188
474.233	-10.6272
475.915	-10.4825
477.596	-10.5164
479.278	-10.6182
480.96	-10.4274
482.642	-10.4811
484.323	-10.3838
486.005	-10.389
487.687	-10.4069
489.368	-10.4124
491.05	-10.2942
492.732	-10.431
494.413	-10.4106
496.095	-10.4813
497.777	-10.3431
499.458	-10.2648
501.14	-10.1514
502.822	-10.2521
504.503	-10.1584
506.185	-9.99167
507.867	-10.0488
509.548	-9.90412
511.23	-10.0505
512.912	-10.0911
514.593	-9.9979
516.275	-10.0851
517.957	-9.99915
519.638	-10.0088
521.32	-10.0508
523.002	-10.1507
524.684	-10.0662
526.365	-9.94318
528.047	-9.87717
529.729	-9.9997
531.41	-9.87638
533.092	-9.93918
534.774	-9.96262
536.455	-9.83365
538.137	-9.8649
539.819	-9.86823
541.501	-10.0242
543.182	-10.0601
544.864	-10.137
546.546	-10.1709
548.227	-10.1764
549.909	-10.2398
551.591	-9.98417
553.272	-10.0187
554.954	-9.98264
556.636	-10.0019
558.318	-9.97004
559.999	-10.0857
561.681	-10.1119
563.363	-10.0044
565.044	-10.1438
566.726	-10.1085
568.408	-10.0884
570.089	-10.0041
571.771	-9.93284
573.453	-9.72053
575.135	-9.81046
576.816	-9.874
578.498	-9.80292
580.18	-9.77222
581.861	-9.76002
583.543	-9.88459
585.225	-9.68284
586.906	-9.64451
588.588	-9.63273
590.27	-9.56946
591.952	-9.68467
593.633	-9.68082
595.315	-9.52216
596.997	-9.62205
598.678	-9.71274
600.36	-9.49747
602.042	-9.46317
603.724	-9.4596
605.405	-9.32673
607.087	-9.40119
608.769	-9.40671
610.45	-9.46927
612.132	-9.58124
613.814	-9.4495
615.495	-9.39615
617.177	-9.42487
618.859	-9.63959
620.541	-9.55723
622.222	-9.32697
623.904	-9.36316
625.586	-9.48682
627.267	-9.48173
628.949	-9.41788
630.631	-9.41794
632.312	-9.43809
633.994	-9.42151
635.676	-9.43766
637.358	-9.3939
639.039	-9.4954
640.721	-9.55314
642.403	-9.55366
644.084	-9.46885
645.766	-9.24311
647.448	-9.30768
649.129	-9.41419
650.811	-9.38053
652.493	-9.40235
654.175	-9.50916
655.856	-9.30979
657.538	-9.21714
659.22	-9.2696
660.901	-9.37812
662.583	-9.4762
664.265	-9.43043
665.946	-9.57117
667.628	-9.55784
669.31	-9.44837
670.992	-9.32285
672.673	-9.54496
674.355	-9.53879
676.037	-9.51175
677.718	-9.67536
679.4	-9.70899
681.082	-9.61469
682.763	-9.52469
684.445	-9.52839
686.127	-9.64591
687.809	-9.60047
689.49	-9.53568
691.172	-9.42466
692.854	-9.46396
694.535	-9.42704
696.217	-9.64246
697.899	-9.60593
699.581	-9.59791
701.262	-9.52357
702.944	-9.54127
704.626	-9.46152
706.307	-9.56675
707.989	-9.5955
709.671	-9.52158
711.352	-9.35905
713.034	-9.55143
714.716	-9.4289
716.398	-9.6821
718.079	-9.64493
719.761	-9.56058
721.443	-9.63328
723.124	-9.66535
724.806	-9.59769
726.488	-9.5145
728.169	-9.56507
729.851	-9.42023
731.533	-9.4087
733.215	-9.41575
734.896	-9.61753
736.578	-9.50687
738.26	-9.52628
739.941	-9.4433
741.623	-9.46882
743.305	-9.48377
744.986	-9.54008
746.668	-9.48435
748.35	-9.3808
750.032	-9.4849
751.713	-9.37177
753.395	-9.54957
755.077	-9.39622
756.758	-9.47974
758.44	-9.28934
760.122	-9.43998
761.803	-9.31193
763.485	-9.37974
765.167	-9.40851
766.849	-9.38056
768.53	-9.37797
770.212	-9.34983
771.894	-9.46009
773.575	-9.32166
775.257	-9.22602
776.939	-9.40293
778.62	-9.32487
780.302	-9.3267
781.984	-9.37733
783.666	-9.40726
785.347	-9.32435
787.029	-9.42719
788.711	-9.35956
790.392	-9.13614
792.074	-9.2035
793.756	-9.24644
795.438	-9.15565
797.119	-9.1608
798.801	-9.2006
800.483	-9.27195
802.164	-9.22556
803.846	-9.21531
805.528	-9.23624
807.209	-9.29548
808.891	-9.21958
810.573	-9.11713
812.255	-9.21284
813.936	-9.23853
815.618	-9.27125
817.3	-9.30903
818.981	-9.37626
820.663	-9.24402
822.345	-9.29966
824.026	-9.32184
825.708	-9.35093
827.39	-9.3924
829.072	-9.12635
830.753	-9.16202
832.435	-9.2562
834.117	-9.38383
835.798	-9.31766
837.48	-9.28415
839.162	-9.3476
840.843	-9.43644
842.525	-9.40015
844.207	-9.55353
845.889	-9.51069
847.57	-9.5199
849.252	-9.55494
850.934	-9.42368
852.615	-9.37082
854.297	-9.49405
855.979	-9.38733
857.66	-9.37443
859.342	-9.41837
861.024	-9.56763
862.706	-9.38358
864.387	-9.42951
866.069	-9.45151
867.751	-9.39963
869.432	-9.28104
871.114	-9.3733
872.796	-9.35612
874.477	-9.38608
876.159	-9.45542
877.841	-9.49351
879.523	-9.48215
881.204	-9.55085
882.886	-9.31656
884.568	-9.42914
886.249	-9.34339
887.931	-9.23063
889.613	-9.12137
891.294	-9.34351
892.976	-9.16416
894.658	-9.09806
896.34	-9.12461
898.021	-9.09974
899.703	-9.05262
901.385	-8.99991
903.066	-9.15226
904.748	-9.05982
906.43	-9.05875
908.112	-9.06455
909.793	-9.00785
911.475	-9.0077
913.157	-9.02128
914.838	-9.09827
916.52	-9.01002
918.202	-9.01328
919.883	-9.11155
921.565	-9.08634
923.247	-9.04722
924.929	-9.03916
926.61	-9.0272
928.292	-9.06486
929.974	-9.00132
931.655	-8.97144
933.337	-8.93558
935.019	-8.86896
936.7	-8.83317
938.382	-8.72706
940.064	-8.75416
941.746	-8.611
943.427	-8.73572
945.109	-8.80643
946.791	-8.74863
948.472	-8.83912
950.154	-8.82615
951.836	-8.82654
953.517	-8.80701
955.199	-8.82007
956.881	-8.76761
958.563	-8.84025
960.244	-8.75507
961.926	-8.76716
963.608	-8.68503
965.289	-8.74113
966.971	-8.66587
968.653	-8.68613
970.334	-8.65223
972.016	-8.47889
973.698	-8.65708
975.38	-8.53971
977.061	-8.49644
978.743	-8.68406
980.425	-8.61713
982.106	-8.54642
983.788	-8.70411
985.47	-8.75129
987.151	-8.6038
988.833	-8.58774
990.515	-8.53318
992.197	-8.55839
993.878	-8.70167
995.56	-8.61481
997.242	-8.56522
998.923	-8.57664
1000.61	-8.56
1002.29	-8.63376
1003.97	-8.56098
1005.65	-8.58246
1007.33	-8.58088
1009.01	-8.68265
1010.7	-8.53177
1012.38	-8.43476
1014.06	-8.69651
1015.74	-8.61368
1017.42	-8.80845
1019.1	-8.86536
1020.79	-8.82248
1022.47	-8.61207
1024.15	-8.56394
1025.83	-8.61915
1027.51	-8.75059
1029.19	-8.62302
1030.88	-8.57505
1032.56	-8.69129
1034.24	-8.56516
1035.92	-8.48759
1037.6	-8.53318
1039.28	-8.4751
1040.97	-8.54673
1042.65	-8.58753
1044.33	-8.64081
1046.01	-8.62409
1047.69	-8.77091
1049.37	-8.78724
1051.06	-8.74238
1052.74	-8.76166
1054.42	-8.72748
1056.1	-8.69779
1057.78	-8.74766
1059.46	-8.77436
1061.15	-8.73405
1062.83	-8.7858
1064.51	-8.93915
1066.19	-8.94517
1067.87	-8.87156
1069.55	-8.91834
1071.23	-8.92783
1072.92	-9.09565
1074.6	-9.01899
1076.28	-9.03596
1077.96	-8.83512
1079.64	-8.7847
1081.32	-8.79313
1083.01	-8.67841
1084.69	-8.69825
1086.37	-8.68485
1088.05	-8.86683
1089.73	-8.86808
1091.41	-8.83195
1093.1	-8.83298
1094.78	-8.77521
1096.46	-8.65912
1098.14	-8.79862
1099.82	-8.65427
1101.5	-8.6785
1103.19	-8.56293
1104.87	-8.69712
1106.55	-8.74384
1108.23	-8.50052
1109.91	-8.43271
1111.59	-8.35892
1113.28	-8.44877
1114.96	-8.63712
1116.64	-8.65287
1118.32	-8.66306
1120	-8.62757
1121.68	-8.564
1123.37	-8.57813
1125.05	-8.55582
1126.73	-8.47153
1128.41	-8.6341
1130.09	-8.67582
1131.77	-8.74686
1133.46	-8.67747
1135.14	-8.61985
1136.82	-8.66117
1138.5	-8.70014
1140.18	-8.71576
1141.86	-8.75504
1143.55	-8.70914
1145.23	-8.5792
1146.91	-8.70359
1148.59	-8.78748
1150.27	-8.75666
1151.95	-8.7598
1153.64	-8.70203
1155.32	-8.7555
1157	-8.77991
1158.68	-8.75324
1160.36	-8.74543
1162.04	-8.66712
1163.73	-8.66074
1165.41	-8.71467
1167.09	-8.82221
1168.77	-8.7703
1170.45	-8.72635
1172.13	-8.7548
1173.81	-8.77161
1175.5	-8.64927
1177.18	-8.72413
1178.86	-8.7511
1180.54	-8.62626
1182.22	-8.55466
1183.9	-8.70209
1185.59	-8.69407
1187.27	-8.7725
1188.95	-8.74259
1190.63	-8.61823
1192.31	-8.58491
1193.99	-8.70646
1195.68	-8.62876
1197.36	-8.75809
1199.04	-8.67939
1200.72	-8.60355
1202.4	-8.72214
1204.08	-8.7717
1205.77	-8.71863
1207.45	-8.65092
1209.13	-8.62156
1210.81	-8.67142
1212.49	-8.65638
1214.17	-8.55631
1215.86	-8.5842
1217.54	-8.46433
1219.22	-8.53187
1220.9	-8.47989
1222.58	-8.4433
1224.26	-8.40696
1225.95	-8.36478
1227.63	-8.38291
1229.31	-8.31339
1230.99	-8.34266
1232.67	-8.20179
1234.35	-8.39445
1236.04	-8.37717
1237.72	-8.31351
1239.4	-8.45841
1241.08	-8.44602
1242.76	-8.41837
1244.44	-8.32834
1246.13	-8.33951
1247.81	-8.42319
1249.49	-8.42737
1251.17	-8.32285
1252.85	-8.1919
1254.53	-8.32233
1256.22	-8.2671
1257.9	-8.39588
1259.58	-8.44291
1261.26	-8.49821
1262.94	-8.55036
1264.62	-8.36304
1266.31	-8.40134
1267.99	-8.38645
1269.67	-8.51563
1271.35	-8.43931
1273.03	-8.36869
1274.71	-8.3007
1276.4	-8.38001
1278.08	-8.29267
1279.76	-8.39225
1281.44	-8.32371
1283.12	-8.32514
1284.8	-8.2974
1286.48	-8.36237
1288.17	-8.31489
1289.85	-8.27054
1291.53	-8.33726
1293.21	-8.31528
1294.89	-8.21869
1296.57	-8.2689
1298.26	-8.20899
1299.94	-8.2172
1301.62	-8.22342
1303.3	-8.28748
1304.98	-8.1695
1306.66	-8.27329
1308.35	-8.2692
1310.03	-8.32221
1311.71	-8.26639
1313.39	-8.27909
1315.07	-8.46036
1316.75	-8.44285
1318.44	-8.32874
1320.12	-8.25171
1321.8	-8.17429
1323.48	-8.11658
1325.16	-8.17002
1326.84	-8.26295
1328.53	-8.22559
1330.21	-8.21097
1331.89	-8.1088
1333.57	-8.07023
1335.25	-8.02244
1336.93	-7.94254
1338.62	-8.12736
1340.3	-8.059
1341.98	-8.09537
1343.66	-8.07798
1345.34	-8.12412
1347.02	-8.05765
1348.71	-8.00794
1350.39	-8.0402
1352.07	-8.14649
1353.75	-8.13425
1355.43	-8.09598
1357.11	-8.15522
1358.8	-8.18516
1360.48	-8.28998
1362.16	-8.25974
1363.84	-8.14008
1365.52	-8.07819
1367.2	-8.09977
1368.89	-8.1265
1370.57	-8.14188
1372.25	-8.07343
1373.93	-8.04987
1375.61	-8.21079
1377.29	-8.26822
1378.98	-8.31351
1380.66	-8.13767
1382.34	-8.23206
1384.02	-8.20331
1385.7	-8.05832
1387.38	-8.1688
1389.06	-8.12574
1390.75	-8.17948
1392.43	-8.18082
1394.11	-8.15946
1395.79	-8.20725
1397.47	-8.11033
1399.15	-8.16486
1400.84	-8.32914
1402.52	-8.25303
1404.2	-8.07206
1405.88	-7.97007
1407.56	-7.96421
1409.24	-7.84537
1410.93	-8.05494
1412.61	-8.05506
1414.29	-7.95698
1415.97	-7.98896
1417.65	-8.08768
1419.33	-8.06629
1421.02	-7.92673
1422.7	-7.88297
1424.38	-8.02744
1426.06	-8.00483
1427.74	-8.02118
1429.42	-8.00608
1431.11	-7.99906
1432.79	-8.04355
1434.47	-7.94904
1436.15	-8.11774
1437.83	-8.0048
1439.51	-7.98585
1441.2	-7.98878
1442.88	-8.02707
1444.56	-8.07783
1446.24	-7.91611
1447.92	-8.06736
1449.6	-7.91361
1451.29	-8.13001
1452.97	-7.99961
1454.65	-7.94855
1456.33	-7.88813
1458.01	-7.78864
1459.69	-7.79093
1461.38	-7.80219
1463.06	-8.04624
1464.74	-7.90211
1466.42	-7.81898
1468.1	-7.87186
1469.78	-7.83423
1471.47	-7.79191
1473.15	-7.92679
1474.83	-7.9217
1476.51	-8.02457
1478.19	-7.88233
1479.87	-7.90455
1481.56	-7.87284
1483.24	-7.85636
1484.92	-7.89289
1486.6	-7.89814
1488.28	-7.95673
1489.96	-7.97898
1491.65	-8.06171
1493.33	-8.07358
1495.01	-8.08704
1496.69	-8.00852
1498.37	-7.9968
1500.05	-7.92887
1501.73	-7.91248
1503.42	-7.94807
1505.1	-7.88703
1506.78	-7.96775
1508.46	-8.10099
1510.14	-7.96546
1511.82	-7.91941
1513.51	-7.87797
1515.19	-7.81257
1516.87	-7.73746
1518.55	-7.65702
1520.23	-7.68256
1521.91	-7.6515
1523.6	-7.66102
1525.28	-7.58488
1526.96	-7.73038
1528.64	-7.70838
1530.32	-7.71012
1532	-7.73777
1533.69	-7.70756
1535.37	-7.92417
1537.05	-7.73636
1538.73	-7.68464
1540.41	-7.68387
1542.09	-7.66138
1543.78	-7.68387
1545.46	-7.64609
1547.14	-7.72422
1548.82	-7.78721
1550.5	-7.62626
1552.18	-7.78254
1553.87	-7.87394
1555.55	-7.59534
1557.23	-7.50916
1558.91	-7.56541
1560.59	-7.63401
1562.27	-7.66587
1563.96	-7.66923
1565.64	-7.7761
1567.32	-7.70469
1569	-7.84043
1570.68	-7.78733
1572.36	-7.82126
1574.05	-7.86213
1575.73	-7.80012
1577.41	-7.65961
1579.09	-7.59406
1580.77	-7.68879
1582.45	-7.66819
1584.14	-7.55417
1585.82	-7.50889
1587.5	-7.63096
1589.18	-7.72547
1590.86	-7.66682
1592.54	-7.69105
1594.23	-7.74714
1595.91	-7.69245
1597.59	-7.55857
1599.27	-7.70643
1600.95	-7.84531
1602.63	-7.7262
1604.31	-7.77311
1606	-7.80356
1607.68	-7.76816
1609.36	-7.79151
1611.04	-7.94086
1612.72	-7.91309
1614.4	-7.92264
1616.09	-7.90784
1617.77	-7.88514
1619.45	-7.87198
1621.13	-8.01227
1622.81	-7.95316
1624.49	-7.91614
1626.18	-7.78239
1627.86	-7.85068
1629.54	-8.05356
1631.22	-7.92747
1632.9	-7.87754
1634.58	-7.88358
1636.27	-7.73759
1637.95	-7.71873
1639.63	-7.62861
1641.31	-7.63755
1642.99	-7.6583
1644.67	-7.78095
1646.36	-7.71705
1648.04	-7.79206
1649.72	-7.71802
1651.4	-7.64481
1653.08	-7.53626
1654.76	-7.51447
1656.45	-7.42942
1658.13	-7.6298
1659.81	-7.49216
1661.49	-7.54301
1663.17	-7.49531
1664.85	-7.57514
1666.54	-7.65171
1668.22	-7.57181
1669.9	-7.58521
1671.58	-7.63611
1673.26	-7.55527
1674.94	-7.58893
1676.63	-7.59879
1678.31	-7.69565
1679.99	-7.75812
