# Supplementary material for: Study on effects of the train-induced airflow on the temperature field of single-track high-speed railway tunnels in cold regions
Source: Sci Rep. 2025 Aug 21;15:30713. doi: 10.1038/s41598-025-16068-4 (PMC12370937; doi:10.1038/s41598-025-16068-4)
Supplement: Supplementary file 1 — Supplementary Material 1 [file 41598_2025_16068_MOESM1_ESM.zip › Relevant document/Train frequency(data)/20min.csv]

[Name]
Series 1 at /LINE:Line 1
[Data]
Z [ m ]	Temperature [ C ]
0.00000000e+00	-1.50000362e+01
1.68168163e+00	-1.49411373e+01
3.36336327e+00	-1.49173031e+01
5.04504490e+00	-1.48956051e+01
6.72672653e+00	-1.48756771e+01
8.40840816e+00	-1.48507137e+01
1.00900898e+01	-1.47916622e+01
1.17717714e+01	-1.47739620e+01
1.34534531e+01	-1.47445431e+01
1.51351347e+01	-1.47311764e+01
1.68168163e+01	-1.47193661e+01
1.84984970e+01	-1.46628780e+01
2.01801796e+01	-1.46228390e+01
2.18618622e+01	-1.45050411e+01
2.35435448e+01	-1.45974178e+01
2.52252274e+01	-1.45289669e+01
2.69069099e+01	-1.44972897e+01
2.85885925e+01	-1.45304012e+01
3.02702751e+01	-1.44611263e+01
3.19519577e+01	-1.44423275e+01
3.36336403e+01	-1.44278927e+01
3.53153229e+01	-1.44197750e+01
3.69970055e+01	-1.43286190e+01
3.86786880e+01	-1.42569942e+01
4.03603706e+01	-1.42268734e+01
4.20420532e+01	-1.42526608e+01
4.37237358e+01	-1.42555904e+01
4.54054184e+01	-1.42231503e+01
4.70871010e+01	-1.42114925e+01
4.87687836e+01	-1.41831722e+01
5.04504662e+01	-1.42210445e+01
5.21321487e+01	-1.43114071e+01
5.38138313e+01	-1.42631893e+01
5.54955139e+01	-1.41191769e+01
5.71771965e+01	-1.41909237e+01
5.88588791e+01	-1.40772457e+01
6.05405617e+01	-1.40752926e+01
6.22222443e+01	-1.39566097e+01
6.39039268e+01	-1.41122799e+01
6.55856094e+01	-1.41412411e+01
6.72672882e+01	-1.41673641e+01
6.89489670e+01	-1.41521053e+01
7.06306458e+01	-1.40729122e+01
7.23123245e+01	-1.39735775e+01
7.39940033e+01	-1.40287228e+01
7.56756821e+01	-1.39696407e+01
7.73573608e+01	-1.39547482e+01
7.90390396e+01	-1.40094357e+01
8.07207184e+01	-1.40097103e+01
8.24023972e+01	-1.39124813e+01
8.40840759e+01	-1.40087643e+01
8.57657547e+01	-1.38650875e+01
8.74474335e+01	-1.39407101e+01
8.91291122e+01	-1.39266720e+01
9.08107910e+01	-1.37563229e+01
9.24924698e+01	-1.38755856e+01
9.41741486e+01	-1.39092464e+01
9.58558273e+01	-1.39283504e+01
9.75375061e+01	-1.39199276e+01
9.92191849e+01	-1.38100033e+01
1.00900864e+02	-1.38220882e+01
1.02582542e+02	-1.38133297e+01
1.04264221e+02	-1.37929440e+01
1.05945900e+02	-1.38249264e+01
1.07627579e+02	-1.36928158e+01
1.09309258e+02	-1.36838741e+01
1.10990936e+02	-1.36075497e+01
1.12672615e+02	-1.36649837e+01
1.14354294e+02	-1.35234432e+01
1.16035973e+02	-1.36091366e+01
1.17717651e+02	-1.35850582e+01
1.19399330e+02	-1.35501461e+01
1.21081009e+02	-1.37586117e+01
1.22762688e+02	-1.37407284e+01
1.24444366e+02	-1.36913204e+01
1.26126045e+02	-1.36898861e+01
1.27807724e+02	-1.36354427e+01
1.29489410e+02	-1.36058102e+01
1.31171097e+02	-1.35810909e+01
1.32852783e+02	-1.35732479e+01
1.34534470e+02	-1.35843563e+01
1.36216156e+02	-1.34751644e+01
1.37897842e+02	-1.34283199e+01
1.39579529e+02	-1.34707088e+01
1.41261215e+02	-1.35199337e+01
1.42942902e+02	-1.33980160e+01
1.44624588e+02	-1.33090878e+01
1.46306274e+02	-1.33278561e+01
1.47987961e+02	-1.33810787e+01
1.49669647e+02	-1.32401485e+01
1.51351334e+02	-1.31942501e+01
1.53033020e+02	-1.30829525e+01
1.54714706e+02	-1.31564693e+01
1.56396393e+02	-1.31296139e+01
1.58078079e+02	-1.31147823e+01
1.59759766e+02	-1.31060238e+01
1.61441452e+02	-1.31887875e+01
1.63123138e+02	-1.30608883e+01
1.64804825e+02	-1.31367855e+01
1.66486511e+02	-1.30443172e+01
1.68168198e+02	-1.29767818e+01
1.69849884e+02	-1.29172115e+01
1.71531570e+02	-1.29991817e+01
1.73213257e+02	-1.28728695e+01
1.74894943e+02	-1.30306149e+01
1.76576630e+02	-1.27986813e+01
1.78258316e+02	-1.28053646e+01
1.79940002e+02	-1.27171383e+01
1.81621689e+02	-1.26264706e+01
1.83303375e+02	-1.26485958e+01
1.84985062e+02	-1.27292843e+01
1.86666748e+02	-1.28169003e+01
1.88348434e+02	-1.28947506e+01
1.90030121e+02	-1.28636532e+01
1.91711807e+02	-1.28613033e+01
1.93393494e+02	-1.28851376e+01
1.95075180e+02	-1.28150692e+01
1.96756866e+02	-1.27179623e+01
1.98438553e+02	-1.27092037e+01
2.00120239e+02	-1.26665096e+01
2.01801926e+02	-1.26541500e+01
2.03483612e+02	-1.24487667e+01
2.05165298e+02	-1.26639462e+01
2.06846985e+02	-1.28143978e+01
2.08528671e+02	-1.27742672e+01
2.10210358e+02	-1.27681942e+01
2.11892044e+02	-1.26692562e+01
2.13573730e+02	-1.26514339e+01
2.15255417e+02	-1.25771847e+01
2.16937103e+02	-1.25935726e+01
2.18618790e+02	-1.26129513e+01
2.20300476e+02	-1.26271725e+01
2.21982162e+02	-1.24431820e+01
2.23663849e+02	-1.24523373e+01
2.25345535e+02	-1.26250362e+01
2.27027222e+02	-1.25330868e+01
2.28708908e+02	-1.25596981e+01
2.30390594e+02	-1.24898739e+01
2.32072281e+02	-1.24089413e+01
2.33753967e+02	-1.23050900e+01
2.35435654e+02	-1.20612545e+01
2.37117340e+02	-1.22394466e+01
2.38799026e+02	-1.20911312e+01
2.40480713e+02	-1.20136471e+01
2.42162399e+02	-1.19928036e+01
2.43844086e+02	-1.19580441e+01
2.45525772e+02	-1.20031185e+01
2.47207458e+02	-1.18959713e+01
2.48889145e+02	-1.17736263e+01
2.50570831e+02	-1.18683834e+01
2.52252518e+02	-1.17644405e+01
2.53934204e+02	-1.17105465e+01
2.55615891e+02	-1.17353268e+01
2.57297577e+02	-1.16721554e+01
2.58979248e+02	-1.17618160e+01
2.60660919e+02	-1.17588253e+01
2.62342590e+02	-1.15749569e+01
2.64024261e+02	-1.17383480e+01
2.65705933e+02	-1.17859249e+01
2.67387604e+02	-1.17211056e+01
2.69069275e+02	-1.18212032e+01
2.70750946e+02	-1.17716732e+01
2.72432617e+02	-1.18732052e+01
2.74114288e+02	-1.16542721e+01
2.75795959e+02	-1.16646481e+01
2.77477631e+02	-1.17660580e+01
2.79159302e+02	-1.16065426e+01
2.80840973e+02	-1.14852352e+01
2.82522644e+02	-1.16597652e+01
2.84204315e+02	-1.15523739e+01
2.85885986e+02	-1.14653378e+01
2.87567657e+02	-1.14171505e+01
2.89249329e+02	-1.12644100e+01
2.90931000e+02	-1.11657162e+01
2.92612671e+02	-1.13919735e+01
2.94294342e+02	-1.14739132e+01
2.95976013e+02	-1.16101131e+01
2.97657684e+02	-1.14764156e+01
2.99339355e+02	-1.15234127e+01
3.01021027e+02	-1.15096798e+01
3.02702698e+02	-1.14999752e+01
3.04384369e+02	-1.14381771e+01
3.06066040e+02	-1.16112728e+01
3.07747711e+02	-1.14863338e+01
3.09429382e+02	-1.13398495e+01
3.11111053e+02	-1.13114986e+01
3.12792725e+02	-1.13682308e+01
3.14474396e+02	-1.13931942e+01
3.16156067e+02	-1.13722897e+01
3.17837738e+02	-1.14107723e+01
3.19519409e+02	-1.15757198e+01
3.21201080e+02	-1.15336971e+01
3.22882751e+02	-1.16537838e+01
3.24564423e+02	-1.16641598e+01
3.26246094e+02	-1.16933956e+01
3.27927765e+02	-1.17101498e+01
3.29609436e+02	-1.17580929e+01
3.31291107e+02	-1.16650143e+01
3.32972778e+02	-1.16499386e+01
3.34654449e+02	-1.17312679e+01
3.36336121e+02	-1.16669674e+01
3.38017792e+02	-1.15636654e+01
3.39699463e+02	-1.15285091e+01
3.41381134e+02	-1.14628048e+01
3.43062805e+02	-1.15058651e+01
3.44744476e+02	-1.15726986e+01
3.46426147e+02	-1.15721188e+01
3.48107819e+02	-1.14701900e+01
3.49789490e+02	-1.17160397e+01
3.51471161e+02	-1.15855160e+01
3.53152832e+02	-1.16343746e+01
3.54834503e+02	-1.16303463e+01
3.56516174e+02	-1.14147701e+01
3.58197845e+02	-1.14187984e+01
3.59879517e+02	-1.15039425e+01
3.61561188e+02	-1.14141293e+01
3.63242859e+02	-1.13726254e+01
3.64924530e+02	-1.13740902e+01
3.66606201e+02	-1.13669186e+01
3.68287872e+02	-1.13993587e+01
3.69969543e+02	-1.12637081e+01
3.71651215e+02	-1.13312740e+01
3.73332886e+02	-1.13411007e+01
3.75014557e+02	-1.11860409e+01
3.76696228e+02	-1.11948299e+01
3.78377899e+02	-1.11111202e+01
3.80059570e+02	-1.11460323e+01
3.81741241e+02	-1.10073605e+01
3.83422913e+02	-1.10967159e+01
3.85104584e+02	-1.11041012e+01
3.86786255e+02	-1.10730648e+01
3.88467926e+02	-1.10198421e+01
3.90149597e+02	-1.10992489e+01
3.91831268e+02	-1.10113888e+01
3.93512939e+02	-1.09260006e+01
3.95194611e+02	-1.09812374e+01
3.96876282e+02	-1.09551754e+01
3.98557953e+02	-1.06712399e+01
4.00239624e+02	-1.08090267e+01
4.01921295e+02	-1.07833004e+01
4.03602966e+02	-1.09411678e+01
4.05284637e+02	-1.09176388e+01
4.06966309e+02	-1.07771053e+01
4.08647980e+02	-1.08617001e+01
4.10329651e+02	-1.09120235e+01
4.12011322e+02	-1.08052425e+01
4.13692993e+02	-1.08571835e+01
4.15374664e+02	-1.09301510e+01
4.17056335e+02	-1.08110714e+01
4.18738007e+02	-1.06985836e+01
4.20419678e+02	-1.06563168e+01
4.22101349e+02	-1.05508175e+01
4.23783020e+02	-1.06270809e+01
4.25464691e+02	-1.06194210e+01
4.27146362e+02	-1.05463619e+01
4.28828033e+02	-1.04456539e+01
4.30509705e+02	-1.05553646e+01
4.32191376e+02	-1.05345821e+01
4.33873047e+02	-1.04980526e+01
4.35554718e+02	-1.06078854e+01
4.37236389e+02	-1.03843441e+01
4.38918060e+02	-1.02592831e+01
4.40599731e+02	-1.01426449e+01
4.42281403e+02	-1.02421322e+01
4.43963074e+02	-1.03717709e+01
4.45644745e+02	-1.03996334e+01
4.47326416e+02	-1.03870907e+01
4.49008087e+02	-1.05087032e+01
4.50689758e+02	-1.03025875e+01
4.52371429e+02	-1.02674313e+01
4.54053101e+02	-1.03316708e+01
4.55734772e+02	-1.02922726e+01
4.57416443e+02	-1.05368099e+01
4.59098114e+02	-1.05945187e+01
4.60779785e+02	-1.06197872e+01
4.62461456e+02	-1.03740902e+01
4.64143127e+02	-1.04830379e+01
4.65824799e+02	-1.05116940e+01
4.67506470e+02	-1.03592587e+01
4.69188141e+02	-1.03952389e+01
4.70869812e+02	-1.04046688e+01
4.72551483e+02	-1.05561886e+01
4.74233154e+02	-1.06642513e+01
4.75914825e+02	-1.05198727e+01
4.77596497e+02	-1.05536251e+01
4.79278168e+02	-1.06548519e+01
4.80959839e+02	-1.04653378e+01
4.82641510e+02	-1.05188961e+01
4.84323181e+02	-1.04220028e+01
4.86004852e+02	-1.04270382e+01
4.87686523e+02	-1.04448605e+01
4.89368195e+02	-1.04506893e+01
4.91049866e+02	-1.03329830e+01
4.92731537e+02	-1.04690914e+01
4.94413208e+02	-1.04484615e+01
4.96094879e+02	-1.05190487e+01
4.97776550e+02	-1.03816586e+01
4.99458221e+02	-1.03035030e+01
5.01139893e+02	-1.01908321e+01
5.02821564e+02	-1.02909603e+01
5.04503235e+02	-1.01976681e+01
5.06184906e+02	-1.00318661e+01
5.07866577e+02	-1.00883236e+01
5.09548248e+02	-9.94464684e+00
5.11229919e+02	-1.00904293e+01
5.12911621e+02	-1.01303768e+01
5.14593323e+02	-1.00376644e+01
5.16275024e+02	-1.01246090e+01
5.17956726e+02	-1.00388546e+01
5.19638428e+02	-1.00488644e+01
5.21320129e+02	-1.00903683e+01
5.23001831e+02	-1.01901913e+01
5.24683533e+02	-1.01057491e+01
5.26365234e+02	-9.98367882e+00
5.28046936e+02	-9.91852379e+00
5.29728638e+02	-1.00400143e+01
5.31410339e+02	-9.91727257e+00
5.33092041e+02	-9.97995567e+00
5.34773743e+02	-1.00034847e+01
5.36455444e+02	-9.87509727e+00
5.38137146e+02	-9.90683556e+00
5.39818848e+02	-9.91028404e+00
5.41500549e+02	-1.00654659e+01
5.43182251e+02	-1.01015377e+01
5.44863953e+02	-1.01780453e+01
5.46545654e+02	-1.02115536e+01
5.48227356e+02	-1.02171688e+01
5.49909058e+02	-1.02804012e+01
5.51590759e+02	-1.00268002e+01
5.53272461e+02	-1.00607052e+01
5.54954163e+02	-1.00252743e+01
5.56635864e+02	-1.00447445e+01
5.58317566e+02	-1.00130367e+01
5.59999268e+02	-1.01278133e+01
5.61680969e+02	-1.01537228e+01
5.63362671e+02	-1.00472164e+01
5.65044373e+02	-1.01855831e+01
5.66726074e+02	-1.01509762e+01
5.68407776e+02	-1.01312008e+01
5.70089478e+02	-1.00469723e+01
5.71771179e+02	-9.97629356e+00
5.73452881e+02	-9.76447105e+00
5.75134583e+02	-9.85446739e+00
5.76816284e+02	-9.91769981e+00
5.78497986e+02	-9.84696007e+00
5.80179688e+02	-9.81659508e+00
5.81861389e+02	-9.80444908e+00
5.83543091e+02	-9.92838097e+00
5.85224792e+02	-9.72861290e+00
5.86906494e+02	-9.68958092e+00
5.88588196e+02	-9.67838097e+00
5.90269897e+02	-9.61554527e+00
5.91951599e+02	-9.73026085e+00
5.93633301e+02	-9.72611046e+00
5.95315002e+02	-9.56857872e+00
5.96996704e+02	-9.66843224e+00
5.98678406e+02	-9.75870323e+00
6.00360107e+02	-9.54480553e+00
6.02041809e+02	-9.50971031e+00
6.03723511e+02	-9.50613976e+00
6.05405212e+02	-9.37424278e+00
6.07086914e+02	-9.44821739e+00
6.08768616e+02	-9.45371056e+00
6.10450317e+02	-9.51572227e+00
6.12132019e+02	-9.62735558e+00
6.13813721e+02	-9.49661827e+00
6.15495422e+02	-9.44315147e+00
6.17177124e+02	-9.47186852e+00
6.18858826e+02	-9.68567467e+00
6.20540527e+02	-9.60410118e+00
6.22222229e+02	-9.37454796e+00
6.23903931e+02	-9.41028404e+00
6.25585632e+02	-9.53293419e+00
6.27267334e+02	-9.52768517e+00
6.28949036e+02	-9.46396446e+00
6.30630737e+02	-9.46426964e+00
6.32312439e+02	-9.48425865e+00
6.33994141e+02	-9.46790123e+00
6.35675842e+02	-9.48373985e+00
6.37357544e+02	-9.44043541e+00
6.39039246e+02	-9.54108238e+00
6.40720947e+02	-9.59824181e+00
6.42402649e+02	-9.59934044e+00
6.44084351e+02	-9.51477623e+00
6.45766052e+02	-9.28955650e+00
6.47447754e+02	-9.35373497e+00
6.49129456e+02	-9.45926476e+00
6.50811157e+02	-9.42557335e+00
6.52492859e+02	-9.44840050e+00
6.54174561e+02	-9.55435753e+00
6.55856262e+02	-9.35559654e+00
6.57537964e+02	-9.26334190e+00
6.59219666e+02	-9.31555748e+00
6.60901367e+02	-9.42322350e+00
6.62583069e+02	-9.52084923e+00
6.64264771e+02	-9.47571373e+00
6.65946472e+02	-9.61581993e+00
6.67628174e+02	-9.60291100e+00
6.69309875e+02	-9.49387169e+00
6.70991577e+02	-9.36841393e+00
6.72673279e+02	-9.58942223e+00
6.74354980e+02	-9.58341026e+00
6.76036682e+02	-9.55664635e+00
6.77718384e+02	-9.71906090e+00
6.79400085e+02	-9.75259972e+00
6.81081787e+02	-9.65872765e+00
6.82763489e+02	-9.56921959e+00
6.84445190e+02	-9.57297325e+00
6.86126892e+02	-9.68991661e+00
6.87808594e+02	-9.64484215e+00
6.89490295e+02	-9.58041954e+00
6.91171997e+02	-9.47015953e+00
6.92853699e+02	-9.50870323e+00
6.94535400e+02	-9.47186852e+00
6.96217102e+02	-9.68594933e+00
6.97898804e+02	-9.64996910e+00
6.99580505e+02	-9.64151573e+00
7.01262207e+02	-9.56751060e+00
7.02943909e+02	-9.58490562e+00
7.04625610e+02	-9.50552940e+00
7.06307312e+02	-9.60999107e+00
7.07989014e+02	-9.63879967e+00
7.09670715e+02	-9.56540489e+00
7.11352417e+02	-9.40295982e+00
7.13034119e+02	-9.59406090e+00
7.14715820e+02	-9.47208214e+00
7.16397522e+02	-9.72366905e+00
7.18079224e+02	-9.68726158e+00
7.19760925e+02	-9.60300255e+00
7.21442627e+02	-9.67496300e+00
7.23124329e+02	-9.70688438e+00
7.24806030e+02	-9.63925743e+00
7.26487732e+02	-9.55609703e+00
7.28169434e+02	-9.60642052e+00
7.29851135e+02	-9.46185875e+00
7.31532837e+02	-9.45029259e+00
7.33214539e+02	-9.45715904e+00
7.34896240e+02	-9.65765953e+00
7.36577942e+02	-9.54804039e+00
7.38259644e+02	-9.56662560e+00
7.39941345e+02	-9.48395348e+00
7.41623047e+02	-9.50909996e+00
7.43304749e+02	-9.52402306e+00
7.44986450e+02	-9.58011436e+00
7.46668152e+02	-9.52432823e+00
7.48349854e+02	-9.42099571e+00
7.50031555e+02	-9.52411461e+00
7.51713257e+02	-9.41217613e+00
7.53394958e+02	-9.58872032e+00
7.55076660e+02	-9.43643761e+00
7.56758362e+02	-9.51926231e+00
7.58440063e+02	-9.32974815e+00
7.60121765e+02	-9.47934532e+00
7.61803467e+02	-9.35193443e+00
7.63485168e+02	-9.41928673e+00
7.65166870e+02	-9.44742393e+00
7.66848572e+02	-9.42038536e+00
7.68530273e+02	-9.41757774e+00
7.70211975e+02	-9.38953209e+00
7.71893677e+02	-9.49905968e+00
7.73575378e+02	-9.36157799e+00
7.75257080e+02	-9.26569176e+00
7.76938782e+02	-9.44147301e+00
7.78620483e+02	-9.36371422e+00
7.80302185e+02	-9.36554527e+00
7.81983887e+02	-9.41608238e+00
7.83665588e+02	-9.44562340e+00
7.85347290e+02	-9.36279869e+00
7.87028992e+02	-9.46478844e+00
7.88710693e+02	-9.39697838e+00
7.90392395e+02	-9.17471886e+00
7.92074097e+02	-9.24173546e+00
7.93755798e+02	-9.28427696e+00
7.95437500e+02	-9.19382286e+00
7.97119202e+02	-9.19891930e+00
7.98800903e+02	-9.23825645e+00
8.00482605e+02	-9.30899620e+00
8.02164307e+02	-9.26273155e+00
8.03846008e+02	-9.25229454e+00
8.05527710e+02	-9.27249718e+00
8.07209412e+02	-9.33148766e+00
8.08891113e+02	-9.25571251e+00
8.10572815e+02	-9.15396690e+00
8.12254517e+02	-9.24875450e+00
8.13936218e+02	-9.27414513e+00
8.15617920e+02	-9.30612755e+00
8.17299622e+02	-9.34345055e+00
8.18981323e+02	-9.40994835e+00
8.20663025e+02	-9.27838707e+00
8.22344727e+02	-9.33331871e+00
8.24026428e+02	-9.35523033e+00
8.25708130e+02	-9.38361168e+00
8.27389832e+02	-9.42493248e+00
8.29071533e+02	-9.16055870e+00
8.30753235e+02	-9.19568443e+00
8.32434937e+02	-9.28906822e+00
8.34116638e+02	-9.41568565e+00
8.35798340e+02	-9.35010338e+00
8.37480042e+02	-9.31665611e+00
8.39161743e+02	-9.37958336e+00
8.40843445e+02	-9.46759605e+00
8.42525146e+02	-9.43155479e+00
8.44206848e+02	-9.58344078e+00
8.45888550e+02	-9.54111290e+00
8.47570251e+02	-9.55026817e+00
8.49251953e+02	-9.58487511e+00
8.50933655e+02	-9.45456505e+00
8.52615356e+02	-9.40201378e+00
8.54297058e+02	-9.52417564e+00
8.55978760e+02	-9.41782188e+00
8.57660461e+02	-9.40530968e+00
8.59342163e+02	-9.44870567e+00
8.61023865e+02	-9.59699059e+00
8.62705566e+02	-9.41397667e+00
8.64387268e+02	-9.45920372e+00
8.66068970e+02	-9.48120689e+00
8.67750671e+02	-9.42957115e+00
8.69432373e+02	-9.31174278e+00
8.71114075e+02	-9.40357018e+00
8.72795776e+02	-9.38626671e+00
8.74477478e+02	-9.41596031e+00
8.76159180e+02	-9.48477745e+00
8.77840881e+02	-9.52222252e+00
8.79522583e+02	-9.51071739e+00
8.81204285e+02	-9.57871056e+00
8.82885986e+02	-9.34586143e+00
8.84567688e+02	-9.45718956e+00
8.86249390e+02	-9.37195396e+00
8.87931091e+02	-9.25986290e+00
8.89612793e+02	-9.15097618e+00
8.91294495e+02	-9.37106895e+00
8.92976196e+02	-9.19275475e+00
8.94657898e+02	-9.12677574e+00
8.96339600e+02	-9.15317345e+00
8.98021301e+02	-9.12817955e+00
8.99703003e+02	-9.08173180e+00
9.01384705e+02	-9.02866173e+00
9.03066406e+02	-9.17963219e+00
9.04748108e+02	-9.08780479e+00
9.06429810e+02	-9.08676720e+00
9.08111511e+02	-9.09219933e+00
9.09793213e+02	-9.03555870e+00
9.11474915e+02	-9.03522301e+00
9.13156616e+02	-9.04852867e+00
9.14838318e+02	-9.12515831e+00
9.16520020e+02	-9.03742027e+00
9.18201721e+02	-9.04007530e+00
9.19883423e+02	-9.13736534e+00
9.21565125e+02	-9.11224937e+00
9.23246826e+02	-9.07355309e+00
9.24928528e+02	-9.06534386e+00
9.26610229e+02	-9.05338097e+00
9.28291931e+02	-9.09009361e+00
9.29973633e+02	-9.02692223e+00
9.31655334e+02	-8.99725914e+00
9.33337036e+02	-8.96149254e+00
9.35018738e+02	-8.89517784e+00
9.36700439e+02	-8.85873985e+00
9.38382141e+02	-8.75302696e+00
9.40063843e+02	-8.77972984e+00
9.41745544e+02	-8.63702965e+00
9.43427246e+02	-8.76090050e+00
9.45108948e+02	-8.83075523e+00
9.46790649e+02	-8.77326012e+00
9.48472351e+02	-8.86316490e+00
9.50154053e+02	-8.84988976e+00
9.51835754e+02	-8.85025597e+00
9.53517456e+02	-8.83093834e+00
9.55199158e+02	-8.84399986e+00
9.56880859e+02	-8.79163170e+00
9.58562561e+02	-8.86392784e+00
9.60244263e+02	-8.77915001e+00
9.61925964e+02	-8.79132652e+00
9.63607666e+02	-8.70950890e+00
9.65289368e+02	-8.76453209e+00
9.66971069e+02	-8.68964195e+00
9.68652771e+02	-8.71018028e+00
9.70334473e+02	-8.67667198e+00
9.72016174e+02	-8.50418663e+00
9.73697876e+02	-8.68076134e+00
9.75379578e+02	-8.56473351e+00
9.77061279e+02	-8.52176476e+00
9.78742981e+02	-8.70779991e+00
9.80424683e+02	-8.64069176e+00
9.82106384e+02	-8.57001305e+00
9.83788086e+02	-8.72638512e+00
9.85469788e+02	-8.77310753e+00
9.87151489e+02	-8.62601280e+00
9.88833191e+02	-8.61038780e+00
9.90514893e+02	-8.55600548e+00
9.92196594e+02	-8.58048058e+00
9.93878296e+02	-8.72293663e+00
9.95559998e+02	-8.63605309e+00
9.97241699e+02	-8.58633995e+00
9.98923401e+02	-8.59750938e+00
1.00060510e+03	-8.58063316e+00
1.00228680e+03	-8.65430260e+00
1.00396851e+03	-8.58118248e+00
1.00565021e+03	-8.60220909e+00
1.00733191e+03	-8.60111046e+00
1.00901361e+03	-8.70181847e+00
1.01069531e+03	-8.55258751e+00
1.01237701e+03	-8.45624352e+00
1.01405872e+03	-8.71582603e+00
1.01574042e+03	-8.63348961e+00
1.01742212e+03	-8.82687950e+00
1.01910382e+03	-8.88324547e+00
1.02078552e+03	-8.84061241e+00
1.02246722e+03	-8.63168907e+00
1.02414893e+03	-8.58341026e+00
1.02583057e+03	-8.63867760e+00
1.02751221e+03	-8.76840782e+00
1.02919385e+03	-8.64078331e+00
1.03087549e+03	-8.59329796e+00
1.03255713e+03	-8.70950890e+00
1.03423877e+03	-8.58359337e+00
1.03592041e+03	-8.50690269e+00
1.03760205e+03	-8.55173302e+00
1.03928369e+03	-8.49414635e+00
1.04096533e+03	-8.56525230e+00
1.04264697e+03	-8.60541344e+00
1.04432861e+03	-8.65823936e+00
1.04601025e+03	-8.64212608e+00
1.04769189e+03	-8.78781700e+00
1.04937354e+03	-8.80341148e+00
1.05105518e+03	-8.75873375e+00
1.05273682e+03	-8.77802086e+00
1.05441846e+03	-8.74417686e+00
1.05610010e+03	-8.71445274e+00
1.05778174e+03	-8.76349449e+00
1.05946338e+03	-8.79013634e+00
1.06114502e+03	-8.74988365e+00
1.06282666e+03	-8.80130577e+00
1.06450830e+03	-8.95337486e+00
1.06618994e+03	-8.95969200e+00
1.06787158e+03	-8.88654137e+00
1.06955322e+03	-8.93301964e+00
1.07123486e+03	-8.94266319e+00
1.07291650e+03	-9.10919762e+00
1.07459814e+03	-9.03265953e+00
1.07627979e+03	-9.04907799e+00
1.07796143e+03	-8.85019493e+00
1.07964307e+03	-8.80020714e+00
1.08132471e+03	-8.80814171e+00
1.08300635e+03	-8.69443321e+00
1.08468799e+03	-8.71442223e+00
1.08636963e+03	-8.70084190e+00
1.08805127e+03	-8.88156700e+00
1.08973291e+03	-8.88202477e+00
1.09141455e+03	-8.84638023e+00
1.09309619e+03	-8.84747887e+00
1.09477783e+03	-8.79083824e+00
1.09645947e+03	-8.67566490e+00
1.09814111e+03	-8.81369591e+00
1.09982275e+03	-8.66953087e+00
1.10150439e+03	-8.69388390e+00
1.10318604e+03	-8.57895470e+00
1.10486768e+03	-8.71210289e+00
1.10654932e+03	-8.75812340e+00
1.10823096e+03	-8.51682091e+00
1.10991260e+03	-8.44980431e+00
1.11159424e+03	-8.37659264e+00
1.11327588e+03	-8.46530724e+00
1.11495752e+03	-8.65228844e+00
1.11663916e+03	-8.66812706e+00
1.11832080e+03	-8.67792320e+00
1.12000244e+03	-8.64304161e+00
1.12168408e+03	-8.57935143e+00
1.12336572e+03	-8.59403038e+00
1.12504736e+03	-8.57199669e+00
1.12672900e+03	-8.48825645e+00
1.12841064e+03	-8.64911461e+00
1.13009229e+03	-8.69055748e+00
1.13177393e+03	-8.76105309e+00
1.13345557e+03	-8.69220543e+00
1.13513721e+03	-8.63458824e+00
1.13681885e+03	-8.67560387e+00
1.13850049e+03	-8.71454430e+00
1.14018213e+03	-8.73038292e+00
1.14186377e+03	-8.76883507e+00
1.14354541e+03	-8.72354698e+00
1.14522705e+03	-8.59448814e+00
1.14690869e+03	-8.71784019e+00
1.14859033e+03	-8.80093956e+00
1.15027197e+03	-8.77026939e+00
1.15195361e+03	-8.77387047e+00
1.15363525e+03	-8.71646690e+00
1.15531689e+03	-8.76968956e+00
1.15699854e+03	-8.79379845e+00
1.15868018e+03	-8.76752281e+00
1.16036182e+03	-8.75949669e+00
1.16204346e+03	-8.68161583e+00
1.16372510e+03	-8.67581749e+00
1.16540674e+03	-8.72955894e+00
1.16708838e+03	-8.83597374e+00
1.16877002e+03	-8.78473473e+00
1.17045166e+03	-8.74069786e+00
1.17213330e+03	-8.76932335e+00
1.17381494e+03	-8.78586388e+00
1.17549658e+03	-8.66525841e+00
1.17717822e+03	-8.73920250e+00
1.17885986e+03	-8.76547813e+00
1.18054150e+03	-8.64206505e+00
1.18222314e+03	-8.57135582e+00
1.18390479e+03	-8.71701622e+00
1.18558643e+03	-8.70899010e+00
1.18726807e+03	-8.78705406e+00
1.18894971e+03	-8.75705528e+00
1.19063135e+03	-8.63406944e+00
1.19231299e+03	-8.60092735e+00
1.19399463e+03	-8.72162437e+00
1.19567627e+03	-8.64453697e+00
1.19735791e+03	-8.77252769e+00
1.19903955e+03	-8.69363976e+00
1.20072119e+03	-8.61896324e+00
1.20240283e+03	-8.73645592e+00
1.20408447e+03	-8.78568077e+00
1.20576611e+03	-8.73337364e+00
1.20744775e+03	-8.66608238e+00
1.20912939e+03	-8.63690758e+00
1.21081104e+03	-8.68613243e+00
1.21249268e+03	-8.67096519e+00
1.21417432e+03	-8.57217979e+00
1.21585596e+03	-8.59992027e+00
1.21753760e+03	-8.48013878e+00
1.21921924e+03	-8.54730797e+00
1.22090088e+03	-8.49625206e+00
1.22258252e+03	-8.45950890e+00
1.22426416e+03	-8.42325401e+00
1.22594580e+03	-8.38123131e+00
1.22762744e+03	-8.39929771e+00
1.22930908e+03	-8.33032799e+00
1.23099072e+03	-8.35935020e+00
1.23267236e+03	-8.21951866e+00
1.23435400e+03	-8.41000938e+00
1.23603564e+03	-8.39371300e+00
1.23771729e+03	-8.33029747e+00
1.23939893e+03	-8.47342491e+00
1.24108057e+03	-8.46103477e+00
1.24276221e+03	-8.43332481e+00
1.24444385e+03	-8.34424400e+00
1.24612549e+03	-8.35489464e+00
1.24780713e+03	-8.43778038e+00
1.24948877e+03	-8.44186974e+00
1.25117041e+03	-8.33756065e+00
1.25285205e+03	-8.20667076e+00
1.25453369e+03	-8.33600426e+00
1.25621533e+03	-8.28119469e+00
1.25789697e+03	-8.40848351e+00
1.25957861e+03	-8.45514488e+00
1.26126025e+03	-8.50998497e+00
1.26294189e+03	-8.56149864e+00
1.26462354e+03	-8.37531090e+00
1.26630518e+03	-8.41324425e+00
1.26798682e+03	-8.39865685e+00
1.26966846e+03	-8.52661705e+00
1.27135010e+03	-8.45017052e+00
1.27303174e+03	-8.37994957e+00
1.27471338e+03	-8.31253624e+00
1.27639502e+03	-8.39063072e+00
1.27807666e+03	-8.30386925e+00
1.27975830e+03	-8.40219688e+00
1.28143994e+03	-8.33441734e+00
1.28312158e+03	-8.33545494e+00
1.28480322e+03	-8.30774498e+00
1.28648486e+03	-8.37241173e+00
1.28816650e+03	-8.32480431e+00
1.28984814e+03	-8.28049278e+00
1.29152979e+03	-8.34625816e+00
1.29321143e+03	-8.32471275e+00
1.29489307e+03	-8.22907066e+00
1.29657471e+03	-8.27805138e+00
1.29825635e+03	-8.21835899e+00
1.29993799e+03	-8.22626305e+00
1.30161963e+03	-8.23206139e+00
1.30330127e+03	-8.29581261e+00
1.30498291e+03	-8.17841148e+00
1.30666455e+03	-8.28101158e+00
1.30834619e+03	-8.27689171e+00
1.31002783e+03	-8.32938194e+00
1.31170947e+03	-8.27365685e+00
1.31339111e+03	-8.28653526e+00
1.31507275e+03	-8.46594810e+00
1.31675439e+03	-8.44836998e+00
1.31843604e+03	-8.33572960e+00
1.32011768e+03	-8.25891685e+00
1.32179932e+03	-8.18216515e+00
1.32348096e+03	-8.12442589e+00
1.32516260e+03	-8.17709923e+00
1.32684424e+03	-8.26956749e+00
1.32852588e+03	-8.23242760e+00
1.33020752e+03	-8.21857262e+00
1.33188916e+03	-8.11673546e+00
1.33357080e+03	-8.07816124e+00
1.33525244e+03	-8.03092003e+00
1.33693408e+03	-7.95139170e+00
1.33861572e+03	-8.13419151e+00
1.34029736e+03	-8.06601524e+00
1.34197900e+03	-8.10227013e+00
1.34366064e+03	-8.08508873e+00
1.34534229e+03	-8.13062096e+00
1.34702393e+03	-8.06473351e+00
1.34870557e+03	-8.01471519e+00
1.35038721e+03	-8.04727745e+00
1.35206885e+03	-8.15222740e+00
1.35375049e+03	-8.13977623e+00
1.35543213e+03	-8.10220909e+00
1.35711377e+03	-8.16065025e+00
1.35879541e+03	-8.18982506e+00
1.36047705e+03	-8.29343224e+00
1.36215869e+03	-8.26352501e+00
1.36384033e+03	-8.14514732e+00
1.36552197e+03	-8.08432579e+00
1.36720361e+03	-8.10519981e+00
1.36888525e+03	-8.13165855e+00
1.37056689e+03	-8.14670372e+00
1.37224854e+03	-8.07898521e+00
1.37393018e+03	-8.05548668e+00
1.37561182e+03	-8.21460533e+00
1.37729346e+03	-8.27139854e+00
1.37897510e+03	-8.31595421e+00
1.38065674e+03	-8.14172935e+00
1.38233838e+03	-8.23514366e+00
1.38402002e+03	-8.20645714e+00
1.38570166e+03	-8.06235313e+00
1.38738330e+03	-8.17111778e+00
1.38906494e+03	-8.12833214e+00
1.39074658e+03	-8.18131065e+00
1.39242822e+03	-8.18274498e+00
1.39410986e+03	-8.16138268e+00
1.39579150e+03	-8.20853233e+00
1.39747314e+03	-8.11185265e+00
1.39915479e+03	-8.16559410e+00
1.40083643e+03	-8.32800865e+00
1.40251807e+03	-8.25269127e+00
1.40419971e+03	-8.07309532e+00
1.40588135e+03	-7.97202158e+00
1.40756299e+03	-7.96634531e+00
1.40924463e+03	-7.84769297e+00
1.41092627e+03	-8.05463219e+00
1.41260791e+03	-8.05487633e+00
1.41428955e+03	-7.95722055e+00
1.41597119e+03	-7.98886728e+00
1.41765283e+03	-8.08664513e+00
1.41933447e+03	-8.06546593e+00
1.42101611e+03	-7.92743540e+00
1.42269775e+03	-7.88364267e+00
1.42437939e+03	-8.02637291e+00
1.42606104e+03	-8.00363731e+00
1.42774268e+03	-8.01917076e+00
1.42942432e+03	-8.00452232e+00
1.43110596e+03	-7.99716806e+00
1.43278760e+03	-8.04181480e+00
1.43446924e+03	-7.94779062e+00
1.43615088e+03	-8.11438560e+00
1.43783252e+03	-8.00287437e+00
1.43951416e+03	-7.98435068e+00
1.44119580e+03	-7.98621225e+00
1.44287744e+03	-8.02426720e+00
1.44455908e+03	-8.07465172e+00
1.44624072e+03	-7.91431284e+00
1.44792236e+03	-8.06369591e+00
1.44960400e+03	-7.91129160e+00
1.45128564e+03	-8.12552452e+00
1.45296729e+03	-7.99597788e+00
1.45464893e+03	-7.94577646e+00
1.45633057e+03	-7.88590097e+00
1.45801221e+03	-7.78726816e+00
1.45969385e+03	-7.78916025e+00
1.46137549e+03	-7.79932261e+00
1.46305713e+03	-8.04114342e+00
1.46473877e+03	-7.89884043e+00
1.46642041e+03	-7.81619883e+00
1.46810205e+03	-7.86862803e+00
1.46978369e+03	-7.83109140e+00
1.47146533e+03	-7.78949594e+00
1.47314697e+03	-7.92243052e+00
1.47482861e+03	-7.91724253e+00
1.47651025e+03	-8.01856041e+00
1.47819189e+03	-7.87814951e+00
1.47987354e+03	-7.90021372e+00
1.48155518e+03	-7.86865854e+00
1.48323682e+03	-7.85227060e+00
1.48491846e+03	-7.88818979e+00
1.48660010e+03	-7.89325571e+00
1.48828174e+03	-7.95166636e+00
1.48996338e+03	-7.97376108e+00
1.49164502e+03	-8.05502892e+00
1.49332666e+03	-8.06693077e+00
1.49500830e+03	-8.08005333e+00
1.49668994e+03	-8.00238609e+00
1.49837158e+03	-7.99027109e+00
1.50005322e+03	-7.92236948e+00
1.50173486e+03	-7.90595102e+00
1.50341650e+03	-7.94061899e+00
1.50509814e+03	-7.87998056e+00
1.50677979e+03	-7.95941782e+00
1.50846143e+03	-8.09030724e+00
1.51014307e+03	-7.95612192e+00
1.51182471e+03	-7.91000986e+00
1.51350635e+03	-7.86853647e+00
1.51518799e+03	-7.80365610e+00
1.51686963e+03	-7.72922373e+00
1.51855127e+03	-7.64880991e+00
1.52023291e+03	-7.67404795e+00
1.52191455e+03	-7.64221811e+00
1.52359619e+03	-7.65280771e+00
1.52527783e+03	-7.57691050e+00
1.52695947e+03	-7.72012949e+00
1.52864111e+03	-7.69791269e+00
1.53032275e+03	-7.69949961e+00
1.53200439e+03	-7.72644663e+00
1.53368604e+03	-7.69672251e+00
1.53536768e+03	-7.91080332e+00
1.53704932e+03	-7.72431040e+00
1.53873096e+03	-7.67270517e+00
1.54041260e+03	-7.67136240e+00
1.54209424e+03	-7.64908457e+00
1.54377588e+03	-7.67081308e+00
1.54545752e+03	-7.63284922e+00
1.54713916e+03	-7.70978403e+00
1.54882080e+03	-7.77188730e+00
1.55050244e+03	-7.61258554e+00
1.55218408e+03	-7.76691294e+00
1.55386572e+03	-7.85642099e+00
1.55554736e+03	-7.58090830e+00
1.55722900e+03	-7.49539804e+00
1.55891064e+03	-7.55084848e+00
1.56059229e+03	-7.61841440e+00
1.56227393e+03	-7.64920664e+00
1.56395557e+03	-7.65256357e+00
1.56563721e+03	-7.75812387e+00
1.56731885e+03	-7.68671274e+00
1.56900049e+03	-7.82172251e+00
1.57068213e+03	-7.76853037e+00
1.57236377e+03	-7.80225229e+00
1.57404541e+03	-7.84198618e+00
1.57572705e+03	-7.78040171e+00
1.57740869e+03	-7.64176035e+00
1.57909033e+03	-7.57721567e+00
1.58077197e+03	-7.67062998e+00
1.58245361e+03	-7.64996958e+00
1.58413525e+03	-7.53726816e+00
1.58581689e+03	-7.49219370e+00
1.58749854e+03	-7.61215830e+00
1.58918018e+03	-7.70523691e+00
1.59086182e+03	-7.64761972e+00
1.59254346e+03	-7.67139292e+00
1.59422510e+03	-7.72681284e+00
1.59590674e+03	-7.67227793e+00
1.59758838e+03	-7.53870249e+00
1.59927002e+03	-7.68475962e+00
1.60095166e+03	-7.82221079e+00
1.60263330e+03	-7.70358896e+00
1.60431494e+03	-7.75018930e+00
1.60599658e+03	-7.78043222e+00
1.60767822e+03	-7.74490976e+00
1.60935986e+03	-7.76837778e+00
1.61104150e+03	-7.91589975e+00
1.61272314e+03	-7.88919687e+00
1.61440479e+03	-7.89841318e+00
1.61608643e+03	-7.88431406e+00
1.61776807e+03	-7.86163950e+00
1.61944971e+03	-7.84900522e+00
1.62113135e+03	-7.98633432e+00
1.62281299e+03	-7.92795420e+00
1.62449463e+03	-7.89041758e+00
1.62617627e+03	-7.75882578e+00
1.62785791e+03	-7.82596445e+00
1.62953955e+03	-8.02582359e+00
1.63122119e+03	-7.90158701e+00
1.63290283e+03	-7.85217905e+00
1.63458447e+03	-7.85693979e+00
1.63626611e+03	-7.71320200e+00
1.63794775e+03	-7.69452524e+00
1.63962939e+03	-7.60565805e+00
1.64131104e+03	-7.61347055e+00
1.64299268e+03	-7.63349009e+00
1.64467432e+03	-7.75534678e+00
1.64635596e+03	-7.69098520e+00
1.64803760e+03	-7.76450205e+00
1.64971924e+03	-7.69217539e+00
1.65140088e+03	-7.62042856e+00
1.65308252e+03	-7.51343393e+00
1.65476416e+03	-7.49130869e+00
1.65644580e+03	-7.40714121e+00
1.65812744e+03	-7.60568857e+00
1.65980908e+03	-7.46787119e+00
1.66149072e+03	-7.51828623e+00
1.66317236e+03	-7.47009897e+00
1.66485400e+03	-7.55002451e+00
1.66653564e+03	-7.62555552e+00
1.66821729e+03	-7.54562998e+00
1.66989893e+03	-7.55902719e+00
1.67158057e+03	-7.60977793e+00
1.67326221e+03	-7.52982187e+00
1.67494385e+03	-7.56235361e+00
1.67662549e+03	-7.57205820e+00
1.67830713e+03	-7.66754770e+00
1.67998877e+03	-7.72879648e+00
