# Supplementary material for: Study on effects of the train-induced airflow on the temperature field of single-track high-speed railway tunnels in cold regions
Source: Sci Rep. 2025 Aug 21;15:30713. doi: 10.1038/s41598-025-16068-4 (PMC12370937; doi:10.1038/s41598-025-16068-4)
Supplement: Supplementary file 1 — Supplementary Material 1 [file 41598_2025_16068_MOESM1_ESM.zip › Relevant document/Train frequency(data)/20min.xlsx]

## Sheet: 20min
[Name]
Series 1 at /LINE:Line 1
[Data]
Z [ m ]	Temperature [ C ]
0	-15
1.68168	-14.9411
3.36336	-14.9173
5.04504	-14.8956
6.72673	-14.8757
8.40841	-14.8507
10.0901	-14.7917
11.7718	-14.774
13.4535	-14.7445
15.1351	-14.7312
16.8168	-14.7194
18.4985	-14.6629
20.1802	-14.6228
21.8619	-14.505
23.5435	-14.5974
25.2252	-14.529
26.9069	-14.4973
28.5886	-14.5304
30.2703	-14.4611
31.952	-14.4423
33.6336	-14.4279
35.3153	-14.4198
36.997	-14.3286
38.6787	-14.257
40.3604	-14.2269
42.0421	-14.2527
43.7237	-14.2556
45.4054	-14.2232
47.0871	-14.2115
48.7688	-14.1832
50.4505	-14.221
52.1321	-14.3114
53.8138	-14.2632
55.4955	-14.1192
57.1772	-14.1909
58.8589	-14.0772
60.5406	-14.0753
62.2222	-13.9566
63.9039	-14.1123
65.5856	-14.1412
67.2673	-14.1674
68.949	-14.1521
70.6306	-14.0729
72.3123	-13.9736
73.994	-14.0287
75.6757	-13.9696
77.3574	-13.9547
79.039	-14.0094
80.7207	-14.0097
82.4024	-13.9125
84.0841	-14.0088
85.7658	-13.8651
87.4474	-13.9407
89.1291	-13.9267
90.8108	-13.7563
92.4925	-13.8756
94.1741	-13.9092
95.8558	-13.9284
97.5375	-13.9199
99.2192	-13.81
100.901	-13.8221
102.583	-13.8133
104.264	-13.7929
105.946	-13.8249
107.628	-13.6928
109.309	-13.6839
110.991	-13.6075
112.673	-13.665
114.354	-13.5234
116.036	-13.6091
117.718	-13.5851
119.399	-13.5501
121.081	-13.7586
122.763	-13.7407
124.444	-13.6913
126.126	-13.6899
127.808	-13.6354
129.489	-13.6058
131.171	-13.5811
132.853	-13.5732
134.534	-13.5844
136.216	-13.4752
137.898	-13.4283
139.58	-13.4707
141.261	-13.5199
142.943	-13.398
144.625	-13.3091
146.306	-13.3279
147.988	-13.3811
149.67	-13.2401
151.351	-13.1943
153.033	-13.083
154.715	-13.1565
156.396	-13.1296
158.078	-13.1148
159.76	-13.106
161.441	-13.1888
163.123	-13.0609
164.805	-13.1368
166.487	-13.0443
168.168	-12.9768
169.85	-12.9172
171.532	-12.9992
173.213	-12.8729
174.895	-13.0306
176.577	-12.7987
178.258	-12.8054
179.94	-12.7171
181.622	-12.6265
183.303	-12.6486
184.985	-12.7293
186.667	-12.8169
188.348	-12.8948
190.03	-12.8637
191.712	-12.8613
193.393	-12.8851
195.075	-12.8151
196.757	-12.718
198.439	-12.7092
200.12	-12.6665
201.802	-12.6541
203.484	-12.4488
205.165	-12.6639
206.847	-12.8144
208.529	-12.7743
210.21	-12.7682
211.892	-12.6693
213.574	-12.6514
215.255	-12.5772
216.937	-12.5936
218.619	-12.613
220.3	-12.6272
221.982	-12.4432
223.664	-12.4523
225.346	-12.625
227.027	-12.5331
228.709	-12.5597
230.391	-12.4899
232.072	-12.4089
233.754	-12.3051
235.436	-12.0613
237.117	-12.2394
238.799	-12.0911
240.481	-12.0136
242.162	-11.9928
243.844	-11.958
245.526	-12.0031
247.207	-11.896
248.889	-11.7736
250.571	-11.8684
252.253	-11.7644
253.934	-11.7105
255.616	-11.7353
257.298	-11.6722
258.979	-11.7618
260.661	-11.7588
262.343	-11.575
264.024	-11.7383
265.706	-11.7859
267.388	-11.7211
269.069	-11.8212
270.751	-11.7717
272.433	-11.8732
274.114	-11.6543
275.796	-11.6646
277.478	-11.7661
279.159	-11.6065
280.841	-11.4852
282.523	-11.6598
284.204	-11.5524
285.886	-11.4653
287.568	-11.4172
289.249	-11.2644
290.931	-11.1657
292.613	-11.392
294.294	-11.4739
295.976	-11.6101
297.658	-11.4764
299.339	-11.5234
301.021	-11.5097
302.703	-11.5
304.384	-11.4382
306.066	-11.6113
307.748	-11.4863
309.429	-11.3398
311.111	-11.3115
312.793	-11.3682
314.474	-11.3932
316.156	-11.3723
317.838	-11.4108
319.519	-11.5757
321.201	-11.5337
322.883	-11.6538
324.564	-11.6642
326.246	-11.6934
327.928	-11.7101
329.609	-11.7581
331.291	-11.665
332.973	-11.6499
334.654	-11.7313
336.336	-11.667
338.018	-11.5637
339.699	-11.5285
341.381	-11.4628
343.063	-11.5059
344.744	-11.5727
346.426	-11.5721
348.108	-11.4702
349.789	-11.716
351.471	-11.5855
353.153	-11.6344
354.835	-11.6303
356.516	-11.4148
358.198	-11.4188
359.88	-11.5039
361.561	-11.4141
363.243	-11.3726
364.925	-11.3741
366.606	-11.3669
368.288	-11.3994
369.97	-11.2637
371.651	-11.3313
373.333	-11.3411
375.015	-11.186
376.696	-11.1948
378.378	-11.1111
380.06	-11.146
381.741	-11.0074
383.423	-11.0967
385.105	-11.1041
386.786	-11.0731
388.468	-11.0198
390.15	-11.0992
391.831	-11.0114
393.513	-10.926
395.195	-10.9812
396.876	-10.9552
398.558	-10.6712
400.24	-10.809
401.921	-10.7833
403.603	-10.9412
405.285	-10.9176
406.966	-10.7771
408.648	-10.8617
410.33	-10.912
412.011	-10.8052
413.693	-10.8572
415.375	-10.9302
417.056	-10.8111
418.738	-10.6986
420.42	-10.6563
422.101	-10.5508
423.783	-10.6271
425.465	-10.6194
427.146	-10.5464
428.828	-10.4457
430.51	-10.5554
432.191	-10.5346
433.873	-10.4981
435.555	-10.6079
437.236	-10.3843
438.918	-10.2593
440.6	-10.1426
442.281	-10.2421
443.963	-10.3718
445.645	-10.3996
447.326	-10.3871
449.008	-10.5087
450.69	-10.3026
452.371	-10.2674
454.053	-10.3317
455.735	-10.2923
457.416	-10.5368
459.098	-10.5945
460.78	-10.6198
462.461	-10.3741
464.143	-10.483
465.825	-10.5117
467.506	-10.3593
469.188	-10.3952
470.87	-10.4047
472.551	-10.5562
474.233	-10.6643
475.915	-10.5199
477.596	-10.5536
479.278	-10.6549
480.96	-10.4653
482.642	-10.5189
484.323	-10.422
486.005	-10.427
487.687	-10.4449
489.368	-10.4507
491.05	-10.333
492.732	-10.4691
494.413	-10.4485
496.095	-10.519
497.777	-10.3817
499.458	-10.3035
501.14	-10.1908
502.822	-10.291
504.503	-10.1977
506.185	-10.0319
507.867	-10.0883
509.548	-9.94465
511.23	-10.0904
512.912	-10.1304
514.593	-10.0377
516.275	-10.1246
517.957	-10.0389
519.638	-10.0489
521.32	-10.0904
523.002	-10.1902
524.684	-10.1057
526.365	-9.98368
528.047	-9.91852
529.729	-10.04
531.41	-9.91727
533.092	-9.97996
534.774	-10.0035
536.455	-9.8751
538.137	-9.90684
539.819	-9.91028
541.501	-10.0655
543.182	-10.1015
544.864	-10.178
546.546	-10.2116
548.227	-10.2172
549.909	-10.2804
551.591	-10.0268
553.272	-10.0607
554.954	-10.0253
556.636	-10.0447
558.318	-10.013
559.999	-10.1278
561.681	-10.1537
563.363	-10.0472
565.044	-10.1856
566.726	-10.151
568.408	-10.1312
570.089	-10.047
571.771	-9.97629
573.453	-9.76447
575.135	-9.85447
576.816	-9.9177
578.498	-9.84696
580.18	-9.8166
581.861	-9.80445
583.543	-9.92838
585.225	-9.72861
586.906	-9.68958
588.588	-9.67838
590.27	-9.61555
591.952	-9.73026
593.633	-9.72611
595.315	-9.56858
596.997	-9.66843
598.678	-9.7587
600.36	-9.54481
602.042	-9.50971
603.724	-9.50614
605.405	-9.37424
607.087	-9.44822
608.769	-9.45371
610.45	-9.51572
612.132	-9.62736
613.814	-9.49662
615.495	-9.44315
617.177	-9.47187
618.859	-9.68567
620.541	-9.6041
622.222	-9.37455
623.904	-9.41028
625.586	-9.53293
627.267	-9.52769
628.949	-9.46396
630.631	-9.46427
632.312	-9.48426
633.994	-9.4679
635.676	-9.48374
637.358	-9.44044
639.039	-9.54108
640.721	-9.59824
642.403	-9.59934
644.084	-9.51478
645.766	-9.28956
647.448	-9.35373
649.129	-9.45926
650.811	-9.42557
652.493	-9.4484
654.175	-9.55436
655.856	-9.3556
657.538	-9.26334
659.22	-9.31556
660.901	-9.42322
662.583	-9.52085
664.265	-9.47571
665.946	-9.61582
667.628	-9.60291
669.31	-9.49387
670.992	-9.36841
672.673	-9.58942
674.355	-9.58341
676.037	-9.55665
677.718	-9.71906
679.4	-9.7526
681.082	-9.65873
682.763	-9.56922
684.445	-9.57297
686.127	-9.68992
687.809	-9.64484
689.49	-9.58042
691.172	-9.47016
692.854	-9.5087
694.535	-9.47187
696.217	-9.68595
697.899	-9.64997
699.581	-9.64152
701.262	-9.56751
702.944	-9.58491
704.626	-9.50553
706.307	-9.60999
707.989	-9.6388
709.671	-9.5654
711.352	-9.40296
713.034	-9.59406
714.716	-9.47208
716.398	-9.72367
718.079	-9.68726
719.761	-9.603
721.443	-9.67496
723.124	-9.70688
724.806	-9.63926
726.488	-9.5561
728.169	-9.60642
729.851	-9.46186
731.533	-9.45029
733.215	-9.45716
734.896	-9.65766
736.578	-9.54804
738.26	-9.56663
739.941	-9.48395
741.623	-9.5091
743.305	-9.52402
744.986	-9.58011
746.668	-9.52433
748.35	-9.421
750.032	-9.52411
751.713	-9.41218
753.395	-9.58872
755.077	-9.43644
756.758	-9.51926
758.44	-9.32975
760.122	-9.47935
761.803	-9.35193
763.485	-9.41929
765.167	-9.44742
766.849	-9.42039
768.53	-9.41758
770.212	-9.38953
771.894	-9.49906
773.575	-9.36158
775.257	-9.26569
776.939	-9.44147
778.62	-9.36371
780.302	-9.36555
781.984	-9.41608
783.666	-9.44562
785.347	-9.3628
787.029	-9.46479
788.711	-9.39698
790.392	-9.17472
792.074	-9.24174
793.756	-9.28428
795.438	-9.19382
797.119	-9.19892
798.801	-9.23826
800.483	-9.309
802.164	-9.26273
803.846	-9.25229
805.528	-9.2725
807.209	-9.33149
808.891	-9.25571
810.573	-9.15397
812.255	-9.24875
813.936	-9.27415
815.618	-9.30613
817.3	-9.34345
818.981	-9.40995
820.663	-9.27839
822.345	-9.33332
824.026	-9.35523
825.708	-9.38361
827.39	-9.42493
829.072	-9.16056
830.753	-9.19568
832.435	-9.28907
834.117	-9.41569
835.798	-9.3501
837.48	-9.31666
839.162	-9.37958
840.843	-9.4676
842.525	-9.43155
844.207	-9.58344
845.889	-9.54111
847.57	-9.55027
849.252	-9.58488
850.934	-9.45457
852.615	-9.40201
854.297	-9.52418
855.979	-9.41782
857.66	-9.40531
859.342	-9.44871
861.024	-9.59699
862.706	-9.41398
864.387	-9.4592
866.069	-9.48121
867.751	-9.42957
869.432	-9.31174
871.114	-9.40357
872.796	-9.38627
874.477	-9.41596
876.159	-9.48478
877.841	-9.52222
879.523	-9.51072
881.204	-9.57871
882.886	-9.34586
884.568	-9.45719
886.249	-9.37195
887.931	-9.25986
889.613	-9.15098
891.294	-9.37107
892.976	-9.19275
894.658	-9.12678
896.34	-9.15317
898.021	-9.12818
899.703	-9.08173
901.385	-9.02866
903.066	-9.17963
904.748	-9.0878
906.43	-9.08677
908.112	-9.0922
909.793	-9.03556
911.475	-9.03522
913.157	-9.04853
914.838	-9.12516
916.52	-9.03742
918.202	-9.04008
919.883	-9.13737
921.565	-9.11225
923.247	-9.07355
924.929	-9.06534
926.61	-9.05338
928.292	-9.09009
929.974	-9.02692
931.655	-8.99726
933.337	-8.96149
935.019	-8.89518
936.7	-8.85874
938.382	-8.75303
940.064	-8.77973
941.746	-8.63703
943.427	-8.7609
945.109	-8.83076
946.791	-8.77326
948.472	-8.86316
950.154	-8.84989
951.836	-8.85026
953.517	-8.83094
955.199	-8.844
956.881	-8.79163
958.563	-8.86393
960.244	-8.77915
961.926	-8.79133
963.608	-8.70951
965.289	-8.76453
966.971	-8.68964
968.653	-8.71018
970.334	-8.67667
972.016	-8.50419
973.698	-8.68076
975.38	-8.56473
977.061	-8.52176
978.743	-8.7078
980.425	-8.64069
982.106	-8.57001
983.788	-8.72639
985.47	-8.77311
987.151	-8.62601
988.833	-8.61039
990.515	-8.55601
992.197	-8.58048
993.878	-8.72294
995.56	-8.63605
997.242	-8.58634
998.923	-8.59751
1000.61	-8.58063
1002.29	-8.6543
1003.97	-8.58118
1005.65	-8.60221
1007.33	-8.60111
1009.01	-8.70182
1010.7	-8.55259
1012.38	-8.45624
1014.06	-8.71583
1015.74	-8.63349
1017.42	-8.82688
1019.1	-8.88325
1020.79	-8.84061
1022.47	-8.63169
1024.15	-8.58341
1025.83	-8.63868
1027.51	-8.76841
1029.19	-8.64078
1030.88	-8.5933
1032.56	-8.70951
1034.24	-8.58359
1035.92	-8.5069
1037.6	-8.55173
1039.28	-8.49415
1040.97	-8.56525
1042.65	-8.60541
1044.33	-8.65824
1046.01	-8.64213
1047.69	-8.78782
1049.37	-8.80341
1051.06	-8.75873
1052.74	-8.77802
1054.42	-8.74418
1056.1	-8.71445
1057.78	-8.76349
1059.46	-8.79014
1061.15	-8.74988
1062.83	-8.80131
1064.51	-8.95337
1066.19	-8.95969
1067.87	-8.88654
1069.55	-8.93302
1071.23	-8.94266
1072.92	-9.1092
1074.6	-9.03266
1076.28	-9.04908
1077.96	-8.85019
1079.64	-8.80021
1081.32	-8.80814
1083.01	-8.69443
1084.69	-8.71442
1086.37	-8.70084
1088.05	-8.88157
1089.73	-8.88202
1091.41	-8.84638
1093.1	-8.84748
1094.78	-8.79084
1096.46	-8.67566
1098.14	-8.8137
1099.82	-8.66953
1101.5	-8.69388
1103.19	-8.57895
1104.87	-8.7121
1106.55	-8.75812
1108.23	-8.51682
1109.91	-8.4498
1111.59	-8.37659
1113.28	-8.46531
1114.96	-8.65229
1116.64	-8.66813
1118.32	-8.67792
1120	-8.64304
1121.68	-8.57935
1123.37	-8.59403
1125.05	-8.572
1126.73	-8.48826
1128.41	-8.64911
1130.09	-8.69056
1131.77	-8.76105
1133.46	-8.69221
1135.14	-8.63459
1136.82	-8.6756
1138.5	-8.71454
1140.18	-8.73038
1141.86	-8.76884
1143.55	-8.72355
1145.23	-8.59449
1146.91	-8.71784
1148.59	-8.80094
1150.27	-8.77027
1151.95	-8.77387
1153.64	-8.71647
1155.32	-8.76969
1157	-8.7938
1158.68	-8.76752
1160.36	-8.7595
1162.04	-8.68162
1163.73	-8.67582
1165.41	-8.72956
1167.09	-8.83597
1168.77	-8.78473
1170.45	-8.7407
1172.13	-8.76932
1173.81	-8.78586
1175.5	-8.66526
1177.18	-8.7392
1178.86	-8.76548
1180.54	-8.64207
1182.22	-8.57136
1183.9	-8.71702
1185.59	-8.70899
1187.27	-8.78705
1188.95	-8.75706
1190.63	-8.63407
1192.31	-8.60093
1193.99	-8.72162
1195.68	-8.64454
1197.36	-8.77253
1199.04	-8.69364
1200.72	-8.61896
1202.4	-8.73646
1204.08	-8.78568
1205.77	-8.73337
1207.45	-8.66608
1209.13	-8.63691
1210.81	-8.68613
1212.49	-8.67097
1214.17	-8.57218
1215.86	-8.59992
1217.54	-8.48014
1219.22	-8.54731
1220.9	-8.49625
1222.58	-8.45951
1224.26	-8.42325
1225.95	-8.38123
1227.63	-8.3993
1229.31	-8.33033
1230.99	-8.35935
1232.67	-8.21952
1234.35	-8.41001
1236.04	-8.39371
1237.72	-8.3303
1239.4	-8.47342
1241.08	-8.46103
1242.76	-8.43332
1244.44	-8.34424
1246.13	-8.35489
1247.81	-8.43778
1249.49	-8.44187
1251.17	-8.33756
1252.85	-8.20667
1254.53	-8.336
1256.22	-8.28119
1257.9	-8.40848
1259.58	-8.45514
1261.26	-8.50998
1262.94	-8.5615
1264.62	-8.37531
1266.31	-8.41324
1267.99	-8.39866
1269.67	-8.52662
1271.35	-8.45017
1273.03	-8.37995
1274.71	-8.31254
1276.4	-8.39063
1278.08	-8.30387
1279.76	-8.4022
1281.44	-8.33442
1283.12	-8.33545
1284.8	-8.30774
1286.48	-8.37241
1288.17	-8.3248
1289.85	-8.28049
1291.53	-8.34626
1293.21	-8.32471
1294.89	-8.22907
1296.57	-8.27805
1298.26	-8.21836
1299.94	-8.22626
1301.62	-8.23206
1303.3	-8.29581
1304.98	-8.17841
1306.66	-8.28101
1308.35	-8.27689
1310.03	-8.32938
1311.71	-8.27366
1313.39	-8.28654
1315.07	-8.46595
1316.75	-8.44837
1318.44	-8.33573
1320.12	-8.25892
1321.8	-8.18217
1323.48	-8.12443
1325.16	-8.1771
1326.84	-8.26957
1328.53	-8.23243
1330.21	-8.21857
1331.89	-8.11674
1333.57	-8.07816
1335.25	-8.03092
1336.93	-7.95139
1338.62	-8.13419
1340.3	-8.06602
1341.98	-8.10227
1343.66	-8.08509
1345.34	-8.13062
1347.02	-8.06473
1348.71	-8.01472
1350.39	-8.04728
1352.07	-8.15223
1353.75	-8.13978
1355.43	-8.10221
1357.11	-8.16065
1358.8	-8.18983
1360.48	-8.29343
1362.16	-8.26353
1363.84	-8.14515
1365.52	-8.08433
1367.2	-8.1052
1368.89	-8.13166
1370.57	-8.1467
1372.25	-8.07899
1373.93	-8.05549
1375.61	-8.21461
1377.29	-8.2714
1378.98	-8.31595
1380.66	-8.14173
1382.34	-8.23514
1384.02	-8.20646
1385.7	-8.06235
1387.38	-8.17112
1389.06	-8.12833
1390.75	-8.18131
1392.43	-8.18274
1394.11	-8.16138
1395.79	-8.20853
1397.47	-8.11185
1399.15	-8.16559
1400.84	-8.32801
1402.52	-8.25269
1404.2	-8.0731
1405.88	-7.97202
1407.56	-7.96635
1409.24	-7.84769
1410.93	-8.05463
1412.61	-8.05488
1414.29	-7.95722
1415.97	-7.98887
1417.65	-8.08665
1419.33	-8.06547
1421.02	-7.92744
1422.7	-7.88364
1424.38	-8.02637
1426.06	-8.00364
1427.74	-8.01917
1429.42	-8.00452
1431.11	-7.99717
1432.79	-8.04181
1434.47	-7.94779
1436.15	-8.11439
1437.83	-8.00287
1439.51	-7.98435
1441.2	-7.98621
1442.88	-8.02427
1444.56	-8.07465
1446.24	-7.91431
1447.92	-8.0637
1449.6	-7.91129
1451.29	-8.12552
1452.97	-7.99598
1454.65	-7.94578
1456.33	-7.8859
1458.01	-7.78727
1459.69	-7.78916
1461.38	-7.79932
1463.06	-8.04114
1464.74	-7.89884
1466.42	-7.8162
1468.1	-7.86863
1469.78	-7.83109
1471.47	-7.7895
1473.15	-7.92243
1474.83	-7.91724
1476.51	-8.01856
1478.19	-7.87815
1479.87	-7.90021
1481.56	-7.86866
1483.24	-7.85227
1484.92	-7.88819
1486.6	-7.89326
1488.28	-7.95167
1489.96	-7.97376
1491.65	-8.05503
1493.33	-8.06693
1495.01	-8.08005
1496.69	-8.00239
1498.37	-7.99027
1500.05	-7.92237
1501.73	-7.90595
1503.42	-7.94062
1505.1	-7.87998
1506.78	-7.95942
1508.46	-8.09031
1510.14	-7.95612
1511.82	-7.91001
1513.51	-7.86854
1515.19	-7.80366
1516.87	-7.72922
1518.55	-7.64881
1520.23	-7.67405
1521.91	-7.64222
1523.6	-7.65281
1525.28	-7.57691
1526.96	-7.72013
1528.64	-7.69791
1530.32	-7.6995
1532	-7.72645
1533.69	-7.69672
1535.37	-7.9108
1537.05	-7.72431
1538.73	-7.67271
1540.41	-7.67136
1542.09	-7.64908
1543.78	-7.67081
1545.46	-7.63285
1547.14	-7.70978
1548.82	-7.77189
1550.5	-7.61259
1552.18	-7.76691
1553.87	-7.85642
1555.55	-7.58091
1557.23	-7.4954
1558.91	-7.55085
1560.59	-7.61841
1562.27	-7.64921
1563.96	-7.65256
1565.64	-7.75812
1567.32	-7.68671
1569	-7.82172
1570.68	-7.76853
1572.36	-7.80225
1574.05	-7.84199
1575.73	-7.7804
1577.41	-7.64176
1579.09	-7.57722
1580.77	-7.67063
1582.45	-7.64997
1584.14	-7.53727
1585.82	-7.49219
1587.5	-7.61216
1589.18	-7.70524
1590.86	-7.64762
1592.54	-7.67139
1594.23	-7.72681
1595.91	-7.67228
1597.59	-7.5387
1599.27	-7.68476
1600.95	-7.82221
1602.63	-7.70359
1604.31	-7.75019
1606	-7.78043
1607.68	-7.74491
1609.36	-7.76838
1611.04	-7.9159
1612.72	-7.8892
1614.4	-7.89841
1616.09	-7.88431
1617.77	-7.86164
1619.45	-7.84901
1621.13	-7.98633
1622.81	-7.92795
1624.49	-7.89042
1626.18	-7.75883
1627.86	-7.82596
1629.54	-8.02582
1631.22	-7.90159
1632.9	-7.85218
1634.58	-7.85694
1636.27	-7.7132
1637.95	-7.69453
1639.63	-7.60566
1641.31	-7.61347
1642.99	-7.63349
1644.67	-7.75535
1646.36	-7.69099
1648.04	-7.7645
1649.72	-7.69218
1651.4	-7.62043
1653.08	-7.51343
1654.76	-7.49131
1656.45	-7.40714
1658.13	-7.60569
1659.81	-7.46787
1661.49	-7.51829
1663.17	-7.4701
1664.85	-7.55002
1666.54	-7.62556
1668.22	-7.54563
1669.9	-7.55903
1671.58	-7.60978
1673.26	-7.52982
1674.94	-7.56235
1676.63	-7.57206
1678.31	-7.66755
1679.99	-7.7288
