# Supplementary material for: Study on effects of the train-induced airflow on the temperature field of single-track high-speed railway tunnels in cold regions
Source: Sci Rep. 2025 Aug 21;15:30713. doi: 10.1038/s41598-025-16068-4 (PMC12370937; doi:10.1038/s41598-025-16068-4)
Supplement: Supplementary file 1 — Supplementary Material 1 [file 41598_2025_16068_MOESM1_ESM.zip › Relevant document/Train frequency(data)/30min.csv]

[Name]
Series 1 at /LINE:Line 1
[Data]
Z [ m ]	Temperature [ C ]
0.00000000e+00	-1.50000362e+01
1.68168163e+00	-1.49423885e+01
3.36336327e+00	-1.49191036e+01
5.04504490e+00	-1.48979244e+01
6.72672653e+00	-1.48783932e+01
8.40840816e+00	-1.48540096e+01
1.00900898e+01	-1.47963009e+01
1.17717714e+01	-1.47791195e+01
1.34534531e+01	-1.47501583e+01
1.51351347e+01	-1.47371883e+01
1.68168163e+01	-1.47256222e+01
1.84984970e+01	-1.46706905e+01
2.01801796e+01	-1.46315060e+01
2.18618622e+01	-1.45163631e+01
2.35435448e+01	-1.46066036e+01
2.52252274e+01	-1.45400143e+01
2.69069099e+01	-1.45087643e+01
2.85885925e+01	-1.45413265e+01
3.02702751e+01	-1.44738216e+01
3.19519577e+01	-1.44553890e+01
3.36336403e+01	-1.44412594e+01
3.53153229e+01	-1.44335079e+01
3.69970055e+01	-1.43443356e+01
3.86786880e+01	-1.42744198e+01
4.03603706e+01	-1.42446651e+01
4.20420532e+01	-1.42699337e+01
4.37237358e+01	-1.42728634e+01
4.54054184e+01	-1.42412167e+01
4.70871010e+01	-1.42299252e+01
4.87687836e+01	-1.42020931e+01
5.04504662e+01	-1.42390499e+01
5.21321487e+01	-1.43273678e+01
5.38138313e+01	-1.42802792e+01
5.54955139e+01	-1.41392879e+01
5.71771965e+01	-1.42094784e+01
5.88588791e+01	-1.40983944e+01
6.05405617e+01	-1.40965633e+01
6.22222443e+01	-1.39805355e+01
6.39039268e+01	-1.41322384e+01
6.55856094e+01	-1.41606808e+01
6.72672882e+01	-1.41864071e+01
6.89489670e+01	-1.41716366e+01
7.06306458e+01	-1.40941525e+01
7.23123245e+01	-1.39968929e+01
7.39940033e+01	-1.40503902e+01
7.56756821e+01	-1.39934444e+01
7.73573608e+01	-1.39778805e+01
7.90390396e+01	-1.40317745e+01
8.07207184e+01	-1.40319881e+01
8.24023972e+01	-1.39368343e+01
8.40840759e+01	-1.40307980e+01
8.57657547e+01	-1.38908749e+01
8.74474335e+01	-1.39644833e+01
8.91291122e+01	-1.39504452e+01
9.08107910e+01	-1.37846127e+01
9.24924698e+01	-1.39010067e+01
9.41741486e+01	-1.39338131e+01
9.58558273e+01	-1.39523678e+01
9.75375061e+01	-1.39441586e+01
9.92191849e+01	-1.38367672e+01
1.00900864e+02	-1.38488216e+01
1.02582542e+02	-1.38394222e+01
1.04264221e+02	-1.38197689e+01
1.05945900e+02	-1.38511410e+01
1.07627579e+02	-1.37219296e+01
1.09309258e+02	-1.37128048e+01
1.10990936e+02	-1.36384029e+01
1.12672615e+02	-1.36943417e+01
1.14354294e+02	-1.35557613e+01
1.16035973e+02	-1.36395626e+01
1.17717651e+02	-1.36159725e+01
1.19399330e+02	-1.35818233e+01
1.21081009e+02	-1.37856197e+01
1.22762688e+02	-1.37683163e+01
1.24444366e+02	-1.37198544e+01
1.26126045e+02	-1.37188778e+01
1.27807724e+02	-1.36652889e+01
1.29489410e+02	-1.36360531e+01
1.31171097e+02	-1.36117611e+01
1.32852783e+02	-1.36037350e+01
1.34534470e+02	-1.36147823e+01
1.36216156e+02	-1.35074215e+01
1.37897842e+02	-1.34618282e+01
1.39579529e+02	-1.35032711e+01
1.41261215e+02	-1.35513668e+01
1.42942902e+02	-1.34317989e+01
1.44624588e+02	-1.33447933e+01
1.46306274e+02	-1.33631344e+01
1.47987961e+02	-1.34151363e+01
1.49669647e+02	-1.32766476e+01
1.51351334e+02	-1.32318783e+01
1.53033020e+02	-1.31222897e+01
1.54714706e+02	-1.31940060e+01
1.56396393e+02	-1.31672115e+01
1.58078079e+02	-1.31528683e+01
1.59759766e+02	-1.31442623e+01
1.61441452e+02	-1.32256222e+01
1.63123138e+02	-1.31000118e+01
1.64804825e+02	-1.31745968e+01
1.66486511e+02	-1.30833187e+01
1.68168198e+02	-1.30179806e+01
1.69849884e+02	-1.29588680e+01
1.71531570e+02	-1.30394039e+01
1.73213257e+02	-1.29147701e+01
1.74894943e+02	-1.30696163e+01
1.76576630e+02	-1.28422909e+01
1.78258316e+02	-1.28483639e+01
1.79940002e+02	-1.27614193e+01
1.81621689e+02	-1.26720943e+01
1.83303375e+02	-1.26940975e+01
1.84985062e+02	-1.27733822e+01
1.86666748e+02	-1.28595638e+01
1.88348434e+02	-1.29354916e+01
1.90030121e+02	-1.29050045e+01
1.91711807e+02	-1.29030819e+01
1.93393494e+02	-1.29266109e+01
1.95075180e+02	-1.28576412e+01
1.96756866e+02	-1.27618160e+01
1.98438553e+02	-1.27532101e+01
2.00120239e+02	-1.27115841e+01
2.01801926e+02	-1.26999264e+01
2.03483612e+02	-1.24975338e+01
2.05165298e+02	-1.27083492e+01
2.06846985e+02	-1.28566952e+01
2.08528671e+02	-1.28182735e+01
2.10210358e+02	-1.28120480e+01
2.11892044e+02	-1.27150936e+01
2.13573730e+02	-1.26975765e+01
2.15255417e+02	-1.26240597e+01
2.16937103e+02	-1.26401119e+01
2.18618790e+02	-1.26593380e+01
2.20300476e+02	-1.26728268e+01
2.21982162e+02	-1.24928646e+01
2.23663849e+02	-1.25018368e+01
2.25345535e+02	-1.26712704e+01
2.27027222e+02	-1.25811520e+01
2.28708908e+02	-1.26070919e+01
2.30390594e+02	-1.25381527e+01
2.32072281e+02	-1.24591427e+01
2.33753967e+02	-1.23566341e+01
2.35435654e+02	-1.21161861e+01
2.37117340e+02	-1.22916317e+01
2.38799026e+02	-1.21451778e+01
2.40480713e+02	-1.20686703e+01
2.42162399e+02	-1.20478878e+01
2.43844086e+02	-1.20133419e+01
2.45525772e+02	-1.20576534e+01
2.47207458e+02	-1.19522457e+01
2.48889145e+02	-1.18302670e+01
2.50570831e+02	-1.19235592e+01
2.52252518e+02	-1.18218746e+01
2.53934204e+02	-1.17683468e+01
2.55615891e+02	-1.17926388e+01
2.57297577e+02	-1.17301998e+01
2.58979248e+02	-1.18183956e+01
2.60660919e+02	-1.18158932e+01
2.62342590e+02	-1.16335506e+01
2.64024261e+02	-1.17947140e+01
2.65705933e+02	-1.18420773e+01
2.67387604e+02	-1.17784176e+01
2.69069275e+02	-1.18770504e+01
2.70750946e+02	-1.18282528e+01
2.72432617e+02	-1.19280453e+01
2.74114288e+02	-1.17122555e+01
2.75795959e+02	-1.17216549e+01
2.77477631e+02	-1.18226070e+01
2.79159302e+02	-1.16646175e+01
2.80840973e+02	-1.15453243e+01
2.82522644e+02	-1.17171383e+01
2.84204315e+02	-1.16105404e+01
2.85885986e+02	-1.15252743e+01
2.87567657e+02	-1.14769650e+01
2.89249329e+02	-1.13266964e+01
2.90931000e+02	-1.12293148e+01
2.92612671e+02	-1.14530392e+01
2.94294342e+02	-1.15339718e+01
2.95976013e+02	-1.16683407e+01
2.97657684e+02	-1.15363827e+01
2.99339355e+02	-1.15830441e+01
3.01021027e+02	-1.15693417e+01
3.02702698e+02	-1.15593014e+01
3.04384369e+02	-1.14982967e+01
3.06066040e+02	-1.16694088e+01
3.07747711e+02	-1.15466976e+01
3.09429382e+02	-1.14018307e+01
3.11111053e+02	-1.13739681e+01
3.12792725e+02	-1.14298153e+01
3.14474396e+02	-1.14544125e+01
3.16156067e+02	-1.14338131e+01
3.17837738e+02	-1.14715328e+01
3.19519409e+02	-1.16351681e+01
3.21201080e+02	-1.15930538e+01
3.22882751e+02	-1.17119503e+01
3.24564423e+02	-1.17221737e+01
3.26246094e+02	-1.17512264e+01
3.27927765e+02	-1.17679501e+01
3.29609436e+02	-1.18155880e+01
3.31291107e+02	-1.17243404e+01
3.32972778e+02	-1.17095699e+01
3.34654449e+02	-1.17895565e+01
3.36336121e+02	-1.17260799e+01
3.38017792e+02	-1.16244869e+01
3.39699463e+02	-1.15893917e+01
3.41381134e+02	-1.15248775e+01
3.43062805e+02	-1.15677242e+01
3.44744476e+02	-1.16332760e+01
3.46426147e+02	-1.16329098e+01
3.48107819e+02	-1.15325985e+01
3.49789490e+02	-1.17746029e+01
3.51471161e+02	-1.16465816e+01
3.53152832e+02	-1.16949520e+01
3.54834503e+02	-1.16904354e+01
3.56516174e+02	-1.14776058e+01
3.58197845e+02	-1.14819698e+01
3.59879517e+02	-1.15659542e+01
3.61561188e+02	-1.14776974e+01
3.63242859e+02	-1.14373531e+01
3.64924530e+02	-1.14381466e+01
3.66606201e+02	-1.14308834e+01
3.68287872e+02	-1.14630795e+01
3.69969543e+02	-1.13288326e+01
3.71651215e+02	-1.13956356e+01
3.73332886e+02	-1.14052181e+01
3.75014557e+02	-1.12523556e+01
3.76696228e+02	-1.12609615e+01
3.78377899e+02	-1.11780453e+01
3.80059570e+02	-1.12119808e+01
3.81741241e+02	-1.10759029e+01
3.83422913e+02	-1.11640377e+01
3.85104584e+02	-1.11711788e+01
3.86786255e+02	-1.11406612e+01
3.88467926e+02	-1.10885067e+01
3.90149597e+02	-1.11670284e+01
3.91831268e+02	-1.10798702e+01
3.93512939e+02	-1.09954281e+01
3.95194611e+02	-1.10496578e+01
3.96876282e+02	-1.10244503e+01
3.98557953e+02	-1.07433224e+01
4.00239624e+02	-1.08790340e+01
4.01921295e+02	-1.08543453e+01
4.03602966e+02	-1.10108089e+01
4.05284637e+02	-1.09874630e+01
4.06966309e+02	-1.08483639e+01
4.08647980e+02	-1.09314022e+01
4.10329651e+02	-1.09816952e+01
4.12011322e+02	-1.08770504e+01
4.13692993e+02	-1.09278316e+01
4.15374664e+02	-1.09999142e+01
4.17056335e+02	-1.08833675e+01
4.18738007e+02	-1.07713375e+01
4.20419678e+02	-1.07286129e+01
4.22101349e+02	-1.06254635e+01
4.23783020e+02	-1.07013302e+01
4.25464691e+02	-1.06937008e+01
4.27146362e+02	-1.06209469e+01
4.28828033e+02	-1.05210934e+01
4.30509705e+02	-1.06293087e+01
4.32191376e+02	-1.06093197e+01
4.33873047e+02	-1.05731869e+01
4.35554718e+02	-1.06810055e+01
4.37236389e+02	-1.04596920e+01
4.38918060e+02	-1.03358822e+01
4.40599731e+02	-1.02206783e+01
4.42281403e+02	-1.03191891e+01
4.43963074e+02	-1.04475155e+01
4.45644745e+02	-1.04741879e+01
4.47326416e+02	-1.04621334e+01
4.49008087e+02	-1.05820065e+01
4.50689758e+02	-1.03785152e+01
4.52371429e+02	-1.03433590e+01
4.54053101e+02	-1.04077511e+01
4.55734772e+02	-1.03691769e+01
4.57416443e+02	-1.06113033e+01
4.59098114e+02	-1.06677608e+01
4.60779785e+02	-1.06935787e+01
4.62461456e+02	-1.04509640e+01
4.64143127e+02	-1.05585690e+01
4.65824799e+02	-1.05868282e+01
4.67506470e+02	-1.04354305e+01
4.69188141e+02	-1.04710445e+01
4.70869812e+02	-1.04805660e+01
4.72551483e+02	-1.06299191e+01
4.74233154e+02	-1.07377377e+01
4.75914825e+02	-1.05939388e+01
4.77596497e+02	-1.06274166e+01
4.79278168e+02	-1.07278500e+01
4.80959839e+02	-1.05406551e+01
4.82641510e+02	-1.05939388e+01
4.84323181e+02	-1.04978695e+01
4.86004852e+02	-1.05026608e+01
4.87686523e+02	-1.05205441e+01
4.89368195e+02	-1.05267086e+01
4.91049866e+02	-1.04100399e+01
4.92731537e+02	-1.05448971e+01
4.94413208e+02	-1.05239010e+01
4.96094879e+02	-1.05943050e+01
4.97776550e+02	-1.04583797e+01
4.99458221e+02	-1.03804989e+01
5.01139893e+02	-1.02690792e+01
5.02821564e+02	-1.03680477e+01
5.04503235e+02	-1.02755489e+01
5.06184906e+02	-1.01114864e+01
5.07866577e+02	-1.01666012e+01
5.09548248e+02	-1.00245113e+01
5.11229919e+02	-1.01690426e+01
5.12911621e+02	-1.02079220e+01
5.14593323e+02	-1.01159420e+01
5.16275024e+02	-1.02016964e+01
5.17956726e+02	-1.01163387e+01
5.19638428e+02	-1.01265926e+01
5.21320129e+02	-1.01671200e+01
5.23001831e+02	-1.02663631e+01
5.24683533e+02	-1.01818295e+01
5.26365234e+02	-1.00607662e+01
5.28046936e+02	-9.99658775e+00
5.29728638e+02	-1.01160030e+01
5.31410339e+02	-9.99362755e+00
5.33092041e+02	-1.00554867e+01
5.34773743e+02	-1.00788021e+01
5.36455444e+02	-9.95123863e+00
5.38137146e+02	-9.98316002e+00
5.39818848e+02	-9.98621178e+00
5.41500549e+02	-1.01397457e+01
5.43182251e+02	-1.01756649e+01
5.44863953e+02	-1.02508907e+01
5.46545654e+02	-1.02832699e+01
5.48227356e+02	-1.02888546e+01
5.49909058e+02	-1.03511105e+01
5.51590759e+02	-1.01005917e+01
5.53272461e+02	-1.01330929e+01
5.54954163e+02	-1.00980892e+01
5.56635864e+02	-1.01172848e+01
5.58317566e+02	-1.00857296e+01
5.59999268e+02	-1.01987667e+01
5.61680969e+02	-1.02236996e+01
5.63362671e+02	-1.01185665e+01
5.65044373e+02	-1.02548885e+01
5.66726074e+02	-1.02212276e+01
5.68407776e+02	-1.02016354e+01
5.70089478e+02	-1.01175900e+01
5.71771179e+02	-1.00475216e+01
5.73452881e+02	-9.83673668e+00
5.75134583e+02	-9.92651939e+00
5.76816284e+02	-9.98920250e+00
5.78497986e+02	-9.91876793e+00
5.80179688e+02	-9.88879967e+00
5.81861389e+02	-9.87637901e+00
5.83543091e+02	-9.99896812e+00
5.85224792e+02	-9.80212975e+00
5.86906494e+02	-9.76175499e+00
5.88588196e+02	-9.75125694e+00
5.90269897e+02	-9.68878746e+00
5.91951599e+02	-9.80234337e+00
5.93633301e+02	-9.79761314e+00
5.95315002e+02	-9.64163780e+00
5.96996704e+02	-9.74097252e+00
5.98678406e+02	-9.83023643e+00
6.00360107e+02	-9.61835289e+00
6.02041809e+02	-9.58215904e+00
6.03723511e+02	-9.57834435e+00
6.05405212e+02	-9.44782066e+00
6.07086914e+02	-9.52094078e+00
6.08768616e+02	-9.52612877e+00
6.10450317e+02	-9.58719444e+00
6.12132019e+02	-9.69809532e+00
6.13813721e+02	-9.56903648e+00
6.15495422e+02	-9.51535606e+00
6.17177124e+02	-9.54407310e+00
6.18858826e+02	-9.75617027e+00
6.20540527e+02	-9.67612267e+00
6.22222229e+02	-9.44788170e+00
6.23903931e+02	-9.48273277e+00
6.25585632e+02	-9.60361290e+00
6.27267334e+02	-9.59839439e+00
6.28949036e+02	-9.53482628e+00
6.30630737e+02	-9.53546715e+00
6.32312439e+02	-9.55524254e+00
6.33994141e+02	-9.53928185e+00
6.35675842e+02	-9.55469322e+00
6.37357544e+02	-9.51206017e+00
6.39039246e+02	-9.61133385e+00
6.40720947e+02	-9.66766930e+00
6.42402649e+02	-9.66968346e+00
6.44084351e+02	-9.58576012e+00
6.45766052e+02	-9.36145592e+00
6.47447754e+02	-9.42508507e+00
6.49129456e+02	-9.52918053e+00
6.50811157e+02	-9.49551964e+00
6.52492859e+02	-9.51968956e+00
6.54174561e+02	-9.62430382e+00
6.55856262e+02	-9.42679405e+00
6.57537964e+02	-9.33527184e+00
6.59219666e+02	-9.38730431e+00
6.60901367e+02	-9.49362755e+00
6.62583069e+02	-9.59055138e+00
6.64264771e+02	-9.54648399e+00
6.65946472e+02	-9.68561363e+00
6.67628174e+02	-9.67343712e+00
6.69309875e+02	-9.56528282e+00
6.70991577e+02	-9.44031334e+00
6.72673279e+02	-9.65936852e+00
6.74354980e+02	-9.65387535e+00
6.76036682e+02	-9.62759972e+00
6.77718384e+02	-9.78806114e+00
6.79400085e+02	-9.82150841e+00
6.81081787e+02	-9.72867393e+00
6.82763489e+02	-9.64011192e+00
6.84445190e+02	-9.64426231e+00
6.86126892e+02	-9.76019859e+00
6.87808594e+02	-9.71591759e+00
6.89490295e+02	-9.65234947e+00
6.91171997e+02	-9.54370689e+00
6.92853699e+02	-9.58124352e+00
6.94535400e+02	-9.54483604e+00
6.96217102e+02	-9.75675011e+00
6.97898804e+02	-9.72180748e+00
6.99580505e+02	-9.71292686e+00
7.01262207e+02	-9.63974571e+00
7.02943909e+02	-9.65686607e+00
7.04625610e+02	-9.57837486e+00
7.06307312e+02	-9.68164635e+00
7.07989014e+02	-9.71088219e+00
7.09670715e+02	-9.63864708e+00
7.11352417e+02	-9.47665977e+00
7.13034119e+02	-9.66586876e+00
7.14715820e+02	-9.54517174e+00
7.16397522e+02	-9.79428673e+00
7.18079224e+02	-9.75940514e+00
7.19760925e+02	-9.67569542e+00
7.21442627e+02	-9.74667931e+00
7.23124329e+02	-9.77863121e+00
7.24806030e+02	-9.71130943e+00
7.26487732e+02	-9.62857628e+00
7.28169434e+02	-9.67865562e+00
7.29851135e+02	-9.53497887e+00
7.31532837e+02	-9.52365685e+00
7.33214539e+02	-9.53043175e+00
7.34896240e+02	-9.72894859e+00
7.36577942e+02	-9.62134361e+00
7.38259644e+02	-9.63889122e+00
7.39941345e+02	-9.55698204e+00
7.41623047e+02	-9.58179283e+00
7.43304749e+02	-9.59680748e+00
7.44986450e+02	-9.65274620e+00
7.46668152e+02	-9.59720421e+00
7.48349854e+02	-9.49451256e+00
7.50031555e+02	-9.59622765e+00
7.51713257e+02	-9.48657799e+00
7.53394958e+02	-9.66101646e+00
7.55076660e+02	-9.51074791e+00
7.56758362e+02	-9.59250450e+00
7.58440063e+02	-9.40457726e+00
7.60121765e+02	-9.55267906e+00
7.61803467e+02	-9.42648888e+00
7.63485168e+02	-9.49323082e+00
7.65166870e+02	-9.52051353e+00
7.66848572e+02	-9.49503136e+00
7.68530273e+02	-9.49197960e+00
7.70211975e+02	-9.46414757e+00
7.71893677e+02	-9.57263756e+00
7.73575378e+02	-9.43677330e+00
7.75257080e+02	-9.34085655e+00
7.76938782e+02	-9.51477623e+00
7.78620483e+02	-9.43778038e+00
7.80302185e+02	-9.43997765e+00
7.81983887e+02	-9.49066734e+00
7.83665588e+02	-9.51990318e+00
7.85347290e+02	-9.43778038e+00
7.87028992e+02	-9.53879356e+00
7.88710693e+02	-9.47147179e+00
7.90392395e+02	-9.25144005e+00
7.92074097e+02	-9.31842613e+00
7.93755798e+02	-9.36069298e+00
7.95437500e+02	-9.27109337e+00
7.97119202e+02	-9.27686119e+00
7.98800903e+02	-9.31598473e+00
8.00482605e+02	-9.38629723e+00
8.02164307e+02	-9.34097862e+00
8.03846008e+02	-9.33057213e+00
8.05527710e+02	-9.35004234e+00
8.07209412e+02	-9.40918541e+00
8.08891113e+02	-9.33395958e+00
8.10572815e+02	-9.23386192e+00
8.12254517e+02	-9.32739830e+00
8.13936218e+02	-9.35278893e+00
8.15617920e+02	-9.38431358e+00
8.17299622e+02	-9.42130089e+00
8.18981323e+02	-9.48715782e+00
8.20663025e+02	-9.35690880e+00
8.22344727e+02	-9.41132164e+00
8.24026428e+02	-9.43295860e+00
8.25708130e+02	-9.46048546e+00
8.27389832e+02	-9.50180626e+00
8.29071533e+02	-9.24002647e+00
8.30753235e+02	-9.27469444e+00
8.32434937e+02	-9.36710167e+00
8.34116638e+02	-9.49280357e+00
8.35798340e+02	-9.42822838e+00
8.37480042e+02	-9.39499474e+00
8.39161743e+02	-9.45758629e+00
8.40843445e+02	-9.54471397e+00
8.42525146e+02	-9.50952721e+00
8.44206848e+02	-9.65958214e+00
8.45888550e+02	-9.61820030e+00
8.47570251e+02	-9.62763023e+00
8.49251953e+02	-9.66180992e+00
8.50933655e+02	-9.53287315e+00
8.52615356e+02	-9.48093224e+00
8.54297058e+02	-9.60190392e+00
8.55978760e+02	-9.49625206e+00
8.57660461e+02	-9.48438072e+00
8.59342163e+02	-9.52713585e+00
8.61023865e+02	-9.67410851e+00
8.62705566e+02	-9.49265099e+00
8.64387268e+02	-9.53735924e+00
8.66068970e+02	-9.55951500e+00
8.67750671e+02	-9.50812340e+00
8.69432373e+02	-9.39151573e+00
8.71114075e+02	-9.48297691e+00
8.72795776e+02	-9.46558189e+00
8.74477478e+02	-9.49497032e+00
8.76159180e+02	-9.56339073e+00
8.77840881e+02	-9.60037804e+00
8.79522583e+02	-9.58914757e+00
8.81204285e+02	-9.65680504e+00
8.82885986e+02	-9.42615318e+00
8.84567688e+02	-9.53619957e+00
8.86249390e+02	-9.45194054e+00
8.87931091e+02	-9.34107018e+00
8.89612793e+02	-9.23306847e+00
8.91294495e+02	-9.45075035e+00
8.92976196e+02	-9.27417564e+00
8.94657898e+02	-9.20923424e+00
8.96339600e+02	-9.23569298e+00
8.98021301e+02	-9.21137047e+00
8.99703003e+02	-9.16647911e+00
9.01384705e+02	-9.11328697e+00
9.03066406e+02	-9.26352501e+00
9.04748108e+02	-9.17261314e+00
9.06429810e+02	-9.17206383e+00
9.08111511e+02	-9.17740440e+00
9.09793213e+02	-9.12152672e+00
9.11474915e+02	-9.12106895e+00
9.13156616e+02	-9.13416100e+00
9.14838318e+02	-9.21048546e+00
9.16520020e+02	-9.12354088e+00
9.18201721e+02	-9.12546349e+00
9.19883423e+02	-9.22186852e+00
9.21565125e+02	-9.19708824e+00
9.23246826e+02	-9.15921593e+00
9.24928528e+02	-9.15131187e+00
9.26610229e+02	-9.13965416e+00
9.28291931e+02	-9.17581749e+00
9.29973633e+02	-9.11359215e+00
9.31655334e+02	-9.08435631e+00
9.33337036e+02	-9.04883385e+00
9.35018738e+02	-8.98358727e+00
9.36700439e+02	-8.94647789e+00
9.38382141e+02	-8.84186363e+00
9.40063843e+02	-8.86789513e+00
9.41745544e+02	-8.72546959e+00
9.43427246e+02	-8.84894371e+00
9.45108948e+02	-8.91815758e+00
9.46790649e+02	-8.86127281e+00
9.48472351e+02	-8.95102501e+00
9.50154053e+02	-8.93793297e+00
9.51835754e+02	-8.93817711e+00
9.53517456e+02	-8.91895103e+00
9.55199158e+02	-8.93210411e+00
9.56880859e+02	-8.87988853e+00
9.58562561e+02	-8.95151329e+00
9.60244263e+02	-8.86765099e+00
9.61925964e+02	-8.87973595e+00
9.63607666e+02	-8.79871178e+00
9.65289368e+02	-8.85257530e+00
9.66971069e+02	-8.77817345e+00
9.68652771e+02	-8.79910851e+00
9.70334473e+02	-8.76563072e+00
9.72016174e+02	-8.59329796e+00
9.73697876e+02	-8.76868248e+00
9.75379578e+02	-8.65421104e+00
9.77061279e+02	-8.61170006e+00
9.78742981e+02	-8.79645348e+00
9.80424683e+02	-8.72876549e+00
9.82106384e+02	-8.65833092e+00
9.83788086e+02	-8.81433678e+00
9.85469788e+02	-8.86108971e+00
9.87151489e+02	-8.71420860e+00
9.88833191e+02	-8.70001793e+00
9.90514893e+02	-8.64572716e+00
9.92196594e+02	-8.66943932e+00
9.93878296e+02	-8.81207848e+00
9.95559998e+02	-8.72528648e+00
9.97241699e+02	-8.67566490e+00
9.98923401e+02	-8.68750572e+00
1.00060510e+03	-8.67099571e+00
1.00228680e+03	-8.74469566e+00
1.00396851e+03	-8.67200279e+00
1.00565021e+03	-8.69287682e+00
1.00733191e+03	-8.69251060e+00
1.00901361e+03	-8.79315758e+00
1.01069531e+03	-8.64526939e+00
1.01237701e+03	-8.54932213e+00
1.01405872e+03	-8.80753136e+00
1.01574042e+03	-8.72568321e+00
1.01742212e+03	-8.91769981e+00
1.01910382e+03	-8.97397423e+00
1.02078552e+03	-8.93146324e+00
1.02246722e+03	-8.72388268e+00
1.02414893e+03	-8.67511559e+00
1.02583057e+03	-8.73041344e+00
1.02751221e+03	-8.85892296e+00
1.02919385e+03	-8.73111534e+00
1.03087549e+03	-8.68353844e+00
1.03255713e+03	-8.80020714e+00
1.03423877e+03	-8.67468834e+00
1.03592041e+03	-8.59827232e+00
1.03760205e+03	-8.64255333e+00
1.03928369e+03	-8.58539391e+00
1.04096533e+03	-8.65634727e+00
1.04264697e+03	-8.69666100e+00
1.04432861e+03	-8.74915123e+00
1.04601025e+03	-8.73373985e+00
1.04769189e+03	-8.87866783e+00
1.04937354e+03	-8.89410973e+00
1.05105518e+03	-8.84970665e+00
1.05273682e+03	-8.86899376e+00
1.05441846e+03	-8.83545494e+00
1.05610010e+03	-8.80618858e+00
1.05778174e+03	-8.85446739e+00
1.05946338e+03	-8.88144493e+00
1.06114502e+03	-8.84165001e+00
1.06282666e+03	-8.89243126e+00
1.06450830e+03	-9.04331017e+00
1.06618994e+03	-9.04962730e+00
1.06787158e+03	-8.97736168e+00
1.06955322e+03	-9.02332115e+00
1.07123486e+03	-9.03302574e+00
1.07291650e+03	-9.19870567e+00
1.07459814e+03	-9.12241173e+00
1.07627979e+03	-9.13797569e+00
1.07796143e+03	-8.94180870e+00
1.07964307e+03	-8.89182091e+00
1.08132471e+03	-8.89883995e+00
1.08300635e+03	-8.78574181e+00
1.08468799e+03	-8.80545616e+00
1.08636963e+03	-8.79120445e+00
1.08805127e+03	-8.97113609e+00
1.08973291e+03	-8.97107506e+00
1.09141455e+03	-8.93582726e+00
1.09309619e+03	-8.93713951e+00
1.09477783e+03	-8.88107872e+00
1.09645947e+03	-8.76672935e+00
1.09814111e+03	-8.90353966e+00
1.09982275e+03	-8.75958824e+00
1.10150439e+03	-8.78424644e+00
1.10318604e+03	-8.67026329e+00
1.10486768e+03	-8.80274010e+00
1.10654932e+03	-8.84824181e+00
1.10823096e+03	-8.60828209e+00
1.10991260e+03	-8.54092979e+00
1.11159424e+03	-8.46753502e+00
1.11327588e+03	-8.55637169e+00
1.11495752e+03	-8.74210167e+00
1.11663916e+03	-8.75769615e+00
1.11832080e+03	-8.76779747e+00
1.12000244e+03	-8.73334312e+00
1.12168408e+03	-8.66980553e+00
1.12336572e+03	-8.68451500e+00
1.12504736e+03	-8.66275597e+00
1.12672900e+03	-8.57877159e+00
1.12841064e+03	-8.73880577e+00
1.13009229e+03	-8.78070641e+00
1.13177393e+03	-8.85068321e+00
1.13345557e+03	-8.78293419e+00
1.13513721e+03	-8.72531700e+00
1.13681885e+03	-8.76608849e+00
1.13850049e+03	-8.80512047e+00
1.14018213e+03	-8.82126427e+00
1.14186377e+03	-8.85892296e+00
1.14354541e+03	-8.81427574e+00
1.14522705e+03	-8.68695641e+00
1.14690869e+03	-8.80945396e+00
1.14859033e+03	-8.89154625e+00
1.15027197e+03	-8.86148643e+00
1.15195361e+03	-8.86487389e+00
1.15363525e+03	-8.80808067e+00
1.15531689e+03	-8.86063194e+00
1.15699854e+03	-8.88486290e+00
1.15868018e+03	-8.85880089e+00
1.16036182e+03	-8.85016441e+00
1.16204346e+03	-8.77301598e+00
1.16372510e+03	-8.76730919e+00
1.16540674e+03	-8.82071495e+00
1.16708838e+03	-8.92575645e+00
1.16877002e+03	-8.87534142e+00
1.17045166e+03	-8.83176231e+00
1.17213330e+03	-8.85977745e+00
1.17381494e+03	-8.87634850e+00
1.17549658e+03	-8.75693321e+00
1.17717822e+03	-8.82941246e+00
1.17885986e+03	-8.85501671e+00
1.18054150e+03	-8.73279381e+00
1.18222314e+03	-8.66348839e+00
1.18390479e+03	-8.80695152e+00
1.18558643e+03	-8.79916954e+00
1.18726807e+03	-8.87625694e+00
1.18894971e+03	-8.84680748e+00
1.19063135e+03	-8.72406578e+00
1.19231299e+03	-8.69113731e+00
1.19399463e+03	-8.81079674e+00
1.19567627e+03	-8.73401451e+00
1.19735791e+03	-8.86142540e+00
1.19903955e+03	-8.78360558e+00
1.20072119e+03	-8.70950890e+00
1.20240283e+03	-8.82559776e+00
1.20408447e+03	-8.87485313e+00
1.20576611e+03	-8.82291222e+00
1.20744775e+03	-8.75577354e+00
1.20912939e+03	-8.72711754e+00
1.21081104e+03	-8.77609825e+00
1.21249268e+03	-8.76096153e+00
1.21417432e+03	-8.66403770e+00
1.21585596e+03	-8.69049644e+00
1.21753760e+03	-8.57077599e+00
1.21921924e+03	-8.63812828e+00
1.22090088e+03	-8.58661461e+00
1.22258252e+03	-8.55035973e+00
1.22426416e+03	-8.51425743e+00
1.22594580e+03	-8.47272301e+00
1.22762744e+03	-8.49075890e+00
1.22930908e+03	-8.42203331e+00
1.23099072e+03	-8.45059776e+00
1.23267236e+03	-8.31097984e+00
1.23435400e+03	-8.49994469e+00
1.23603564e+03	-8.48493004e+00
1.23771729e+03	-8.42154503e+00
1.23939893e+03	-8.56357384e+00
1.24108057e+03	-8.55090904e+00
1.24276221e+03	-8.52356529e+00
1.24444385e+03	-8.43472862e+00
1.24612549e+03	-8.44550133e+00
1.24780713e+03	-8.52841759e+00
1.24948877e+03	-8.53195763e+00
1.25117041e+03	-8.42774010e+00
1.25285205e+03	-8.29755211e+00
1.25453369e+03	-8.42636681e+00
1.25621533e+03	-8.37161827e+00
1.25789697e+03	-8.49841881e+00
1.25957861e+03	-8.54495811e+00
1.26126025e+03	-8.59955406e+00
1.26294189e+03	-8.65152550e+00
1.26462354e+03	-8.46625328e+00
1.26630518e+03	-8.50412560e+00
1.26798682e+03	-8.49008751e+00
1.26966846e+03	-8.61658287e+00
1.27135010e+03	-8.54089928e+00
1.27303174e+03	-8.47086143e+00
1.27471338e+03	-8.40402794e+00
1.27639502e+03	-8.48193932e+00
1.27807666e+03	-8.39563560e+00
1.27975830e+03	-8.49329185e+00
1.28143994e+03	-8.42590904e+00
1.28312158e+03	-8.42764854e+00
1.28480322e+03	-8.40033531e+00
1.28648486e+03	-8.46506310e+00
1.28816650e+03	-8.41815758e+00
1.28984814e+03	-8.37396812e+00
1.29152979e+03	-8.44009972e+00
1.29321143e+03	-8.41855431e+00
1.29489307e+03	-8.32324791e+00
1.29657471e+03	-8.37180138e+00
1.29825635e+03	-8.31305504e+00
1.29993799e+03	-8.32083702e+00
1.30161963e+03	-8.32611656e+00
1.30330127e+03	-8.38974571e+00
1.30498291e+03	-8.27353477e+00
1.30666455e+03	-8.37558556e+00
1.30834619e+03	-8.37119102e+00
1.31002783e+03	-8.42300987e+00
1.31170947e+03	-8.36829185e+00
1.31339111e+03	-8.38092613e+00
1.31507275e+03	-8.55985069e+00
1.31675439e+03	-8.54233360e+00
1.31843604e+03	-8.42978477e+00
1.32011768e+03	-8.35324669e+00
1.32179932e+03	-8.27615929e+00
1.32348096e+03	-8.21842003e+00
1.32516260e+03	-8.27084923e+00
1.32684424e+03	-8.36359215e+00
1.32852588e+03	-8.32645226e+00
1.33020752e+03	-8.31262779e+00
1.33188916e+03	-8.21060753e+00
1.33357080e+03	-8.17224693e+00
1.33525244e+03	-8.12454796e+00
1.33693408e+03	-8.04529381e+00
1.33861572e+03	-8.22717857e+00
1.34029736e+03	-8.15994835e+00
1.34197900e+03	-8.19580650e+00
1.34366064e+03	-8.17792320e+00
1.34534229e+03	-8.22302818e+00
1.34702393e+03	-8.15811729e+00
1.34870557e+03	-8.10785484e+00
1.35038721e+03	-8.14060020e+00
1.35206885e+03	-8.24445152e+00
1.35375049e+03	-8.23221397e+00
1.35543213e+03	-8.19486046e+00
1.35711377e+03	-8.25266075e+00
1.35879541e+03	-8.28116417e+00
1.36047705e+03	-8.38373375e+00
1.36215869e+03	-8.35416222e+00
1.36384033e+03	-8.23663902e+00
1.36552197e+03	-8.17642784e+00
1.36720361e+03	-8.19659996e+00
1.36888525e+03	-8.22296715e+00
1.37056689e+03	-8.23734093e+00
1.37224854e+03	-8.16998863e+00
1.37393018e+03	-8.14682579e+00
1.37561182e+03	-8.30502892e+00
1.37729346e+03	-8.36203575e+00
1.37897510e+03	-8.40625572e+00
1.38065674e+03	-8.23340416e+00
1.38233838e+03	-8.32620811e+00
1.38402002e+03	-8.29800987e+00
1.38570166e+03	-8.15479088e+00
1.38738330e+03	-8.26270103e+00
1.38906494e+03	-8.22000694e+00
1.39074658e+03	-8.27295494e+00
1.39242822e+03	-8.27490807e+00
1.39410986e+03	-8.25354576e+00
1.39579150e+03	-8.30026817e+00
1.39747314e+03	-8.20407677e+00
1.39915479e+03	-8.25775719e+00
1.40083643e+03	-8.41922569e+00
1.40251807e+03	-8.34448814e+00
1.40419971e+03	-8.16565514e+00
1.40588135e+03	-8.06418419e+00
1.40756299e+03	-8.05805016e+00
1.40924463e+03	-7.94019175e+00
1.41092627e+03	-8.14658165e+00
1.41260791e+03	-8.14703941e+00
1.41428955e+03	-8.04944420e+00
1.41597119e+03	-8.08145714e+00
1.41765283e+03	-8.17841148e+00
1.41933447e+03	-8.15753746e+00
1.42101611e+03	-8.01950645e+00
1.42269775e+03	-7.97571421e+00
1.42437939e+03	-8.11792564e+00
1.42606104e+03	-8.09525108e+00
1.42774268e+03	-8.11041832e+00
1.42942432e+03	-8.09580040e+00
1.43110596e+03	-8.08856773e+00
1.43278760e+03	-8.13385582e+00
1.43446924e+03	-8.03934288e+00
1.43615088e+03	-8.20520592e+00
1.43783252e+03	-8.09454918e+00
1.43951416e+03	-8.07620811e+00
1.44119580e+03	-8.07758141e+00
1.44287744e+03	-8.11502647e+00
1.44455908e+03	-8.16592979e+00
1.44624072e+03	-8.00647545e+00
1.44792236e+03	-8.15491295e+00
1.44960400e+03	-8.00324059e+00
1.45128564e+03	-8.21582603e+00
1.45296729e+03	-8.08719444e+00
1.45464893e+03	-8.03613853e+00
1.45633057e+03	-7.97629404e+00
1.45801221e+03	-7.87760019e+00
1.45969385e+03	-7.87940073e+00
1.46137549e+03	-7.88977671e+00
1.46305713e+03	-8.13110924e+00
1.46473877e+03	-7.98935556e+00
1.46642041e+03	-7.90598154e+00
1.46810205e+03	-7.95853281e+00
1.46978369e+03	-7.92084360e+00
1.47146533e+03	-7.87949228e+00
1.47314697e+03	-8.01138878e+00
1.47482861e+03	-8.00604820e+00
1.47651025e+03	-8.10657310e+00
1.47819189e+03	-7.96701670e+00
1.47987354e+03	-7.98920298e+00
1.48155518e+03	-7.95722055e+00
1.48323682e+03	-7.94159555e+00
1.48491846e+03	-7.97699594e+00
1.48660010e+03	-7.98163462e+00
1.48828174e+03	-8.03967857e+00
1.48996338e+03	-8.06177330e+00
1.49164502e+03	-8.14273643e+00
1.49332666e+03	-8.15476036e+00
1.49500830e+03	-8.16831017e+00
1.49668994e+03	-8.09116173e+00
1.49837158e+03	-8.07889366e+00
1.50005322e+03	-8.01099205e+00
1.50173486e+03	-7.99469614e+00
1.50341650e+03	-8.02905846e+00
1.50509814e+03	-7.96875620e+00
1.50677979e+03	-8.04764366e+00
1.50846143e+03	-8.17807579e+00
1.51014307e+03	-8.04483604e+00
1.51182471e+03	-7.99893808e+00
1.51350635e+03	-7.95786142e+00
1.51518799e+03	-7.89310312e+00
1.51686963e+03	-7.81851816e+00
1.51855127e+03	-7.73859262e+00
1.52023291e+03	-7.76395273e+00
1.52191455e+03	-7.73154306e+00
1.52359619e+03	-7.74259043e+00
1.52527783e+03	-7.66675425e+00
1.52695947e+03	-7.80957651e+00
1.52864111e+03	-7.78797007e+00
1.53032275e+03	-7.78909922e+00
1.53200439e+03	-7.81653452e+00
1.53368604e+03	-7.78659678e+00
1.53536768e+03	-8.00055504e+00
1.53704932e+03	-7.81534433e+00
1.53873096e+03	-7.76376963e+00
1.54041260e+03	-7.76257944e+00
1.54209424e+03	-7.73963022e+00
1.54377588e+03	-7.76132822e+00
1.54545752e+03	-7.72482920e+00
1.54713916e+03	-7.80106211e+00
1.54882080e+03	-7.86359262e+00
1.55050244e+03	-7.70450449e+00
1.55218408e+03	-7.85843515e+00
1.55386572e+03	-7.94806528e+00
1.55554736e+03	-7.67319345e+00
1.55722900e+03	-7.58847666e+00
1.55891064e+03	-7.64310312e+00
1.56059229e+03	-7.71094370e+00
1.56227393e+03	-7.74185801e+00
1.56395557e+03	-7.74515390e+00
1.56563721e+03	-7.85034800e+00
1.56731885e+03	-7.77939463e+00
1.56900049e+03	-7.91464853e+00
1.57068213e+03	-7.86185312e+00
1.57236377e+03	-7.89450693e+00
1.57404541e+03	-7.93424082e+00
1.57572705e+03	-7.87302256e+00
1.57740869e+03	-7.73523569e+00
1.57909033e+03	-7.67053843e+00
1.58077197e+03	-7.76306772e+00
1.58245361e+03	-7.74228525e+00
1.58413525e+03	-7.62940073e+00
1.58581689e+03	-7.58365488e+00
1.58749854e+03	-7.70429087e+00
1.58918018e+03	-7.79691172e+00
1.59086182e+03	-7.73941660e+00
1.59254346e+03	-7.76291513e+00
1.59422510e+03	-7.81781626e+00
1.59590674e+03	-7.76318979e+00
1.59758838e+03	-7.62991953e+00
1.59927002e+03	-7.77503061e+00
1.60095166e+03	-7.91187143e+00
1.60263330e+03	-7.79477549e+00
1.60431494e+03	-7.84085703e+00
1.60599658e+03	-7.87076426e+00
1.60767822e+03	-7.83597422e+00
1.60935986e+03	-7.85932016e+00
1.61104150e+03	-8.00656700e+00
1.61272314e+03	-7.98038340e+00
1.61440479e+03	-7.98947763e+00
1.61608643e+03	-7.97531748e+00
1.61776807e+03	-7.95276499e+00
1.61944971e+03	-7.94016123e+00
1.62113135e+03	-8.07745934e+00
1.62281299e+03	-8.01972008e+00
1.62449463e+03	-7.98291636e+00
1.62617627e+03	-7.85211802e+00
1.62785791e+03	-7.91889048e+00
1.62953955e+03	-8.11765099e+00
1.63122119e+03	-7.99472666e+00
1.63290283e+03	-7.94583750e+00
1.63458447e+03	-7.95111704e+00
1.63626611e+03	-7.80734873e+00
1.63794775e+03	-7.78916025e+00
1.63962939e+03	-7.70010996e+00
1.64131104e+03	-7.70728159e+00
1.64299268e+03	-7.72781992e+00
1.64467432e+03	-7.84851694e+00
1.64635596e+03	-7.78482676e+00
1.64803760e+03	-7.85849619e+00
1.64971924e+03	-7.78580332e+00
1.65140088e+03	-7.71420908e+00
1.65308252e+03	-7.60733652e+00
1.65476416e+03	-7.58515024e+00
1.65644580e+03	-7.50116587e+00
1.65812744e+03	-7.69846201e+00
1.65980908e+03	-7.56213999e+00
1.66149072e+03	-7.61240244e+00
1.66317236e+03	-7.56513071e+00
1.66485400e+03	-7.64456797e+00
1.66653564e+03	-7.71970224e+00
1.66821729e+03	-7.64060068e+00
1.66989893e+03	-7.65402842e+00
1.67158057e+03	-7.70429087e+00
1.67326221e+03	-7.62406015e+00
1.67494385e+03	-7.65686655e+00
1.67662549e+03	-7.66702890e+00
1.67830713e+03	-7.76227427e+00
1.67998877e+03	-7.82379770e+00
