# Supplementary material for: Study on effects of the train-induced airflow on the temperature field of single-track high-speed railway tunnels in cold regions
Source: Sci Rep. 2025 Aug 21;15:30713. doi: 10.1038/s41598-025-16068-4 (PMC12370937; doi:10.1038/s41598-025-16068-4)
Supplement: Supplementary file 1 — Supplementary Material 1 [file 41598_2025_16068_MOESM1_ESM.zip › Relevant document/Train frequency(data)/30min.xlsx]

## Sheet: 30min
[Name]
Series 1 at /LINE:Line 1
[Data]
Z [ m ]	Temperature [ C ]
0	-15
1.68168	-14.9424
3.36336	-14.9191
5.04504	-14.8979
6.72673	-14.8784
8.40841	-14.854
10.0901	-14.7963
11.7718	-14.7791
13.4535	-14.7502
15.1351	-14.7372
16.8168	-14.7256
18.4985	-14.6707
20.1802	-14.6315
21.8619	-14.5164
23.5435	-14.6066
25.2252	-14.54
26.9069	-14.5088
28.5886	-14.5413
30.2703	-14.4738
31.952	-14.4554
33.6336	-14.4413
35.3153	-14.4335
36.997	-14.3443
38.6787	-14.2744
40.3604	-14.2447
42.0421	-14.2699
43.7237	-14.2729
45.4054	-14.2412
47.0871	-14.2299
48.7688	-14.2021
50.4505	-14.239
52.1321	-14.3274
53.8138	-14.2803
55.4955	-14.1393
57.1772	-14.2095
58.8589	-14.0984
60.5406	-14.0966
62.2222	-13.9805
63.9039	-14.1322
65.5856	-14.1607
67.2673	-14.1864
68.949	-14.1716
70.6306	-14.0942
72.3123	-13.9969
73.994	-14.0504
75.6757	-13.9934
77.3574	-13.9779
79.039	-14.0318
80.7207	-14.032
82.4024	-13.9368
84.0841	-14.0308
85.7658	-13.8909
87.4474	-13.9645
89.1291	-13.9504
90.8108	-13.7846
92.4925	-13.901
94.1741	-13.9338
95.8558	-13.9524
97.5375	-13.9442
99.2192	-13.8368
100.901	-13.8488
102.583	-13.8394
104.264	-13.8198
105.946	-13.8511
107.628	-13.7219
109.309	-13.7128
110.991	-13.6384
112.673	-13.6943
114.354	-13.5558
116.036	-13.6396
117.718	-13.616
119.399	-13.5818
121.081	-13.7856
122.763	-13.7683
124.444	-13.7199
126.126	-13.7189
127.808	-13.6653
129.489	-13.6361
131.171	-13.6118
132.853	-13.6037
134.534	-13.6148
136.216	-13.5074
137.898	-13.4618
139.58	-13.5033
141.261	-13.5514
142.943	-13.4318
144.625	-13.3448
146.306	-13.3631
147.988	-13.4151
149.67	-13.2766
151.351	-13.2319
153.033	-13.1223
154.715	-13.194
156.396	-13.1672
158.078	-13.1529
159.76	-13.1443
161.441	-13.2256
163.123	-13.1
164.805	-13.1746
166.487	-13.0833
168.168	-13.018
169.85	-12.9589
171.532	-13.0394
173.213	-12.9148
174.895	-13.0696
176.577	-12.8423
178.258	-12.8484
179.94	-12.7614
181.622	-12.6721
183.303	-12.6941
184.985	-12.7734
186.667	-12.8596
188.348	-12.9355
190.03	-12.905
191.712	-12.9031
193.393	-12.9266
195.075	-12.8576
196.757	-12.7618
198.439	-12.7532
200.12	-12.7116
201.802	-12.6999
203.484	-12.4975
205.165	-12.7083
206.847	-12.8567
208.529	-12.8183
210.21	-12.812
211.892	-12.7151
213.574	-12.6976
215.255	-12.6241
216.937	-12.6401
218.619	-12.6593
220.3	-12.6728
221.982	-12.4929
223.664	-12.5018
225.346	-12.6713
227.027	-12.5812
228.709	-12.6071
230.391	-12.5382
232.072	-12.4591
233.754	-12.3566
235.436	-12.1162
237.117	-12.2916
238.799	-12.1452
240.481	-12.0687
242.162	-12.0479
243.844	-12.0133
245.526	-12.0577
247.207	-11.9522
248.889	-11.8303
250.571	-11.9236
252.253	-11.8219
253.934	-11.7683
255.616	-11.7926
257.298	-11.7302
258.979	-11.8184
260.661	-11.8159
262.343	-11.6336
264.024	-11.7947
265.706	-11.8421
267.388	-11.7784
269.069	-11.8771
270.751	-11.8283
272.433	-11.928
274.114	-11.7123
275.796	-11.7217
277.478	-11.8226
279.159	-11.6646
280.841	-11.5453
282.523	-11.7171
284.204	-11.6105
285.886	-11.5253
287.568	-11.477
289.249	-11.3267
290.931	-11.2293
292.613	-11.453
294.294	-11.534
295.976	-11.6683
297.658	-11.5364
299.339	-11.583
301.021	-11.5693
302.703	-11.5593
304.384	-11.4983
306.066	-11.6694
307.748	-11.5467
309.429	-11.4018
311.111	-11.374
312.793	-11.4298
314.474	-11.4544
316.156	-11.4338
317.838	-11.4715
319.519	-11.6352
321.201	-11.5931
322.883	-11.712
324.564	-11.7222
326.246	-11.7512
327.928	-11.768
329.609	-11.8156
331.291	-11.7243
332.973	-11.7096
334.654	-11.7896
336.336	-11.7261
338.018	-11.6245
339.699	-11.5894
341.381	-11.5249
343.063	-11.5677
344.744	-11.6333
346.426	-11.6329
348.108	-11.5326
349.789	-11.7746
351.471	-11.6466
353.153	-11.695
354.835	-11.6904
356.516	-11.4776
358.198	-11.482
359.88	-11.566
361.561	-11.4777
363.243	-11.4374
364.925	-11.4381
366.606	-11.4309
368.288	-11.4631
369.97	-11.3288
371.651	-11.3956
373.333	-11.4052
375.015	-11.2524
376.696	-11.261
378.378	-11.178
380.06	-11.212
381.741	-11.0759
383.423	-11.164
385.105	-11.1712
386.786	-11.1407
388.468	-11.0885
390.15	-11.167
391.831	-11.0799
393.513	-10.9954
395.195	-11.0497
396.876	-11.0245
398.558	-10.7433
400.24	-10.879
401.921	-10.8543
403.603	-11.0108
405.285	-10.9875
406.966	-10.8484
408.648	-10.9314
410.33	-10.9817
412.011	-10.8771
413.693	-10.9278
415.375	-10.9999
417.056	-10.8834
418.738	-10.7713
420.42	-10.7286
422.101	-10.6255
423.783	-10.7013
425.465	-10.6937
427.146	-10.6209
428.828	-10.5211
430.51	-10.6293
432.191	-10.6093
433.873	-10.5732
435.555	-10.681
437.236	-10.4597
438.918	-10.3359
440.6	-10.2207
442.281	-10.3192
443.963	-10.4475
445.645	-10.4742
447.326	-10.4621
449.008	-10.582
450.69	-10.3785
452.371	-10.3434
454.053	-10.4078
455.735	-10.3692
457.416	-10.6113
459.098	-10.6678
460.78	-10.6936
462.461	-10.451
464.143	-10.5586
465.825	-10.5868
467.506	-10.4354
469.188	-10.471
470.87	-10.4806
472.551	-10.6299
474.233	-10.7377
475.915	-10.5939
477.596	-10.6274
479.278	-10.7279
480.96	-10.5407
482.642	-10.5939
484.323	-10.4979
486.005	-10.5027
487.687	-10.5205
489.368	-10.5267
491.05	-10.41
492.732	-10.5449
494.413	-10.5239
496.095	-10.5943
497.777	-10.4584
499.458	-10.3805
501.14	-10.2691
502.822	-10.368
504.503	-10.2755
506.185	-10.1115
507.867	-10.1666
509.548	-10.0245
511.23	-10.169
512.912	-10.2079
514.593	-10.1159
516.275	-10.2017
517.957	-10.1163
519.638	-10.1266
521.32	-10.1671
523.002	-10.2664
524.684	-10.1818
526.365	-10.0608
528.047	-9.99659
529.729	-10.116
531.41	-9.99363
533.092	-10.0555
534.774	-10.0788
536.455	-9.95124
538.137	-9.98316
539.819	-9.98621
541.501	-10.1397
543.182	-10.1757
544.864	-10.2509
546.546	-10.2833
548.227	-10.2889
549.909	-10.3511
551.591	-10.1006
553.272	-10.1331
554.954	-10.0981
556.636	-10.1173
558.318	-10.0857
559.999	-10.1988
561.681	-10.2237
563.363	-10.1186
565.044	-10.2549
566.726	-10.2212
568.408	-10.2016
570.089	-10.1176
571.771	-10.0475
573.453	-9.83674
575.135	-9.92652
576.816	-9.9892
578.498	-9.91877
580.18	-9.8888
581.861	-9.87638
583.543	-9.99897
585.225	-9.80213
586.906	-9.76175
588.588	-9.75126
590.27	-9.68879
591.952	-9.80234
593.633	-9.79761
595.315	-9.64164
596.997	-9.74097
598.678	-9.83024
600.36	-9.61835
602.042	-9.58216
603.724	-9.57834
605.405	-9.44782
607.087	-9.52094
608.769	-9.52613
610.45	-9.58719
612.132	-9.6981
613.814	-9.56904
615.495	-9.51536
617.177	-9.54407
618.859	-9.75617
620.541	-9.67612
622.222	-9.44788
623.904	-9.48273
625.586	-9.60361
627.267	-9.59839
628.949	-9.53483
630.631	-9.53547
632.312	-9.55524
633.994	-9.53928
635.676	-9.55469
637.358	-9.51206
639.039	-9.61133
640.721	-9.66767
642.403	-9.66968
644.084	-9.58576
645.766	-9.36146
647.448	-9.42509
649.129	-9.52918
650.811	-9.49552
652.493	-9.51969
654.175	-9.6243
655.856	-9.42679
657.538	-9.33527
659.22	-9.3873
660.901	-9.49363
662.583	-9.59055
664.265	-9.54648
665.946	-9.68561
667.628	-9.67344
669.31	-9.56528
670.992	-9.44031
672.673	-9.65937
674.355	-9.65388
676.037	-9.6276
677.718	-9.78806
679.4	-9.82151
681.082	-9.72867
682.763	-9.64011
684.445	-9.64426
686.127	-9.7602
687.809	-9.71592
689.49	-9.65235
691.172	-9.54371
692.854	-9.58124
694.535	-9.54484
696.217	-9.75675
697.899	-9.72181
699.581	-9.71293
701.262	-9.63975
702.944	-9.65687
704.626	-9.57837
706.307	-9.68165
707.989	-9.71088
709.671	-9.63865
711.352	-9.47666
713.034	-9.66587
714.716	-9.54517
716.398	-9.79429
718.079	-9.75941
719.761	-9.6757
721.443	-9.74668
723.124	-9.77863
724.806	-9.71131
726.488	-9.62858
728.169	-9.67866
729.851	-9.53498
731.533	-9.52366
733.215	-9.53043
734.896	-9.72895
736.578	-9.62134
738.26	-9.63889
739.941	-9.55698
741.623	-9.58179
743.305	-9.59681
744.986	-9.65275
746.668	-9.5972
748.35	-9.49451
750.032	-9.59623
751.713	-9.48658
753.395	-9.66102
755.077	-9.51075
756.758	-9.5925
758.44	-9.40458
760.122	-9.55268
761.803	-9.42649
763.485	-9.49323
765.167	-9.52051
766.849	-9.49503
768.53	-9.49198
770.212	-9.46415
771.894	-9.57264
773.575	-9.43677
775.257	-9.34086
776.939	-9.51478
778.62	-9.43778
780.302	-9.43998
781.984	-9.49067
783.666	-9.5199
785.347	-9.43778
787.029	-9.53879
788.711	-9.47147
790.392	-9.25144
792.074	-9.31843
793.756	-9.36069
795.438	-9.27109
797.119	-9.27686
798.801	-9.31598
800.483	-9.3863
802.164	-9.34098
803.846	-9.33057
805.528	-9.35004
807.209	-9.40919
808.891	-9.33396
810.573	-9.23386
812.255	-9.3274
813.936	-9.35279
815.618	-9.38431
817.3	-9.4213
818.981	-9.48716
820.663	-9.35691
822.345	-9.41132
824.026	-9.43296
825.708	-9.46049
827.39	-9.50181
829.072	-9.24003
830.753	-9.27469
832.435	-9.3671
834.117	-9.4928
835.798	-9.42823
837.48	-9.39499
839.162	-9.45759
840.843	-9.54471
842.525	-9.50953
844.207	-9.65958
845.889	-9.6182
847.57	-9.62763
849.252	-9.66181
850.934	-9.53287
852.615	-9.48093
854.297	-9.6019
855.979	-9.49625
857.66	-9.48438
859.342	-9.52714
861.024	-9.67411
862.706	-9.49265
864.387	-9.53736
866.069	-9.55951
867.751	-9.50812
869.432	-9.39152
871.114	-9.48298
872.796	-9.46558
874.477	-9.49497
876.159	-9.56339
877.841	-9.60038
879.523	-9.58915
881.204	-9.65681
882.886	-9.42615
884.568	-9.5362
886.249	-9.45194
887.931	-9.34107
889.613	-9.23307
891.294	-9.45075
892.976	-9.27418
894.658	-9.20923
896.34	-9.23569
898.021	-9.21137
899.703	-9.16648
901.385	-9.11329
903.066	-9.26353
904.748	-9.17261
906.43	-9.17206
908.112	-9.1774
909.793	-9.12153
911.475	-9.12107
913.157	-9.13416
914.838	-9.21049
916.52	-9.12354
918.202	-9.12546
919.883	-9.22187
921.565	-9.19709
923.247	-9.15922
924.929	-9.15131
926.61	-9.13965
928.292	-9.17582
929.974	-9.11359
931.655	-9.08436
933.337	-9.04883
935.019	-8.98359
936.7	-8.94648
938.382	-8.84186
940.064	-8.8679
941.746	-8.72547
943.427	-8.84894
945.109	-8.91816
946.791	-8.86127
948.472	-8.95103
950.154	-8.93793
951.836	-8.93818
953.517	-8.91895
955.199	-8.9321
956.881	-8.87989
958.563	-8.95151
960.244	-8.86765
961.926	-8.87974
963.608	-8.79871
965.289	-8.85258
966.971	-8.77817
968.653	-8.79911
970.334	-8.76563
972.016	-8.5933
973.698	-8.76868
975.38	-8.65421
977.061	-8.6117
978.743	-8.79645
980.425	-8.72877
982.106	-8.65833
983.788	-8.81434
985.47	-8.86109
987.151	-8.71421
988.833	-8.70002
990.515	-8.64573
992.197	-8.66944
993.878	-8.81208
995.56	-8.72529
997.242	-8.67566
998.923	-8.68751
1000.61	-8.671
1002.29	-8.7447
1003.97	-8.672
1005.65	-8.69288
1007.33	-8.69251
1009.01	-8.79316
1010.7	-8.64527
1012.38	-8.54932
1014.06	-8.80753
1015.74	-8.72568
1017.42	-8.9177
1019.1	-8.97397
1020.79	-8.93146
1022.47	-8.72388
1024.15	-8.67512
1025.83	-8.73041
1027.51	-8.85892
1029.19	-8.73112
1030.88	-8.68354
1032.56	-8.80021
1034.24	-8.67469
1035.92	-8.59827
1037.6	-8.64255
1039.28	-8.58539
1040.97	-8.65635
1042.65	-8.69666
1044.33	-8.74915
1046.01	-8.73374
1047.69	-8.87867
1049.37	-8.89411
1051.06	-8.84971
1052.74	-8.86899
1054.42	-8.83545
1056.1	-8.80619
1057.78	-8.85447
1059.46	-8.88144
1061.15	-8.84165
1062.83	-8.89243
1064.51	-9.04331
1066.19	-9.04963
1067.87	-8.97736
1069.55	-9.02332
1071.23	-9.03303
1072.92	-9.19871
1074.6	-9.12241
1076.28	-9.13798
1077.96	-8.94181
1079.64	-8.89182
1081.32	-8.89884
1083.01	-8.78574
1084.69	-8.80546
1086.37	-8.7912
1088.05	-8.97114
1089.73	-8.97108
1091.41	-8.93583
1093.1	-8.93714
1094.78	-8.88108
1096.46	-8.76673
1098.14	-8.90354
1099.82	-8.75959
1101.5	-8.78425
1103.19	-8.67026
1104.87	-8.80274
1106.55	-8.84824
1108.23	-8.60828
1109.91	-8.54093
1111.59	-8.46754
1113.28	-8.55637
1114.96	-8.7421
1116.64	-8.7577
1118.32	-8.7678
1120	-8.73334
1121.68	-8.66981
1123.37	-8.68451
1125.05	-8.66276
1126.73	-8.57877
1128.41	-8.73881
1130.09	-8.78071
1131.77	-8.85068
1133.46	-8.78293
1135.14	-8.72532
1136.82	-8.76609
1138.5	-8.80512
1140.18	-8.82126
1141.86	-8.85892
1143.55	-8.81428
1145.23	-8.68696
1146.91	-8.80945
1148.59	-8.89155
1150.27	-8.86149
1151.95	-8.86487
1153.64	-8.80808
1155.32	-8.86063
1157	-8.88486
1158.68	-8.8588
1160.36	-8.85016
1162.04	-8.77302
1163.73	-8.76731
1165.41	-8.82071
1167.09	-8.92576
1168.77	-8.87534
1170.45	-8.83176
1172.13	-8.85978
1173.81	-8.87635
1175.5	-8.75693
1177.18	-8.82941
1178.86	-8.85502
1180.54	-8.73279
1182.22	-8.66349
1183.9	-8.80695
1185.59	-8.79917
1187.27	-8.87626
1188.95	-8.84681
1190.63	-8.72407
1192.31	-8.69114
1193.99	-8.8108
1195.68	-8.73401
1197.36	-8.86143
1199.04	-8.78361
1200.72	-8.70951
1202.4	-8.8256
1204.08	-8.87485
1205.77	-8.82291
1207.45	-8.75577
1209.13	-8.72712
1210.81	-8.7761
1212.49	-8.76096
1214.17	-8.66404
1215.86	-8.6905
1217.54	-8.57078
1219.22	-8.63813
1220.9	-8.58661
1222.58	-8.55036
1224.26	-8.51426
1225.95	-8.47272
1227.63	-8.49076
1229.31	-8.42203
1230.99	-8.4506
1232.67	-8.31098
1234.35	-8.49994
1236.04	-8.48493
1237.72	-8.42155
1239.4	-8.56357
1241.08	-8.55091
1242.76	-8.52357
1244.44	-8.43473
1246.13	-8.4455
1247.81	-8.52842
1249.49	-8.53196
1251.17	-8.42774
1252.85	-8.29755
1254.53	-8.42637
1256.22	-8.37162
1257.9	-8.49842
1259.58	-8.54496
1261.26	-8.59955
1262.94	-8.65153
1264.62	-8.46625
1266.31	-8.50413
1267.99	-8.49009
1269.67	-8.61658
1271.35	-8.5409
1273.03	-8.47086
1274.71	-8.40403
1276.4	-8.48194
1278.08	-8.39564
1279.76	-8.49329
1281.44	-8.42591
1283.12	-8.42765
1284.8	-8.40034
1286.48	-8.46506
1288.17	-8.41816
1289.85	-8.37397
1291.53	-8.4401
1293.21	-8.41855
1294.89	-8.32325
1296.57	-8.3718
1298.26	-8.31306
1299.94	-8.32084
1301.62	-8.32612
1303.3	-8.38975
1304.98	-8.27353
1306.66	-8.37559
1308.35	-8.37119
1310.03	-8.42301
1311.71	-8.36829
1313.39	-8.38093
1315.07	-8.55985
1316.75	-8.54233
1318.44	-8.42978
1320.12	-8.35325
1321.8	-8.27616
1323.48	-8.21842
1325.16	-8.27085
1326.84	-8.36359
1328.53	-8.32645
1330.21	-8.31263
1331.89	-8.21061
1333.57	-8.17225
1335.25	-8.12455
1336.93	-8.04529
1338.62	-8.22718
1340.3	-8.15995
1341.98	-8.19581
1343.66	-8.17792
1345.34	-8.22303
1347.02	-8.15812
1348.71	-8.10785
1350.39	-8.1406
1352.07	-8.24445
1353.75	-8.23221
1355.43	-8.19486
1357.11	-8.25266
1358.8	-8.28116
1360.48	-8.38373
1362.16	-8.35416
1363.84	-8.23664
1365.52	-8.17643
1367.2	-8.1966
1368.89	-8.22297
1370.57	-8.23734
1372.25	-8.16999
1373.93	-8.14683
1375.61	-8.30503
1377.29	-8.36204
1378.98	-8.40626
1380.66	-8.2334
1382.34	-8.32621
1384.02	-8.29801
1385.7	-8.15479
1387.38	-8.2627
1389.06	-8.22001
1390.75	-8.27295
1392.43	-8.27491
1394.11	-8.25355
1395.79	-8.30027
1397.47	-8.20408
1399.15	-8.25776
1400.84	-8.41923
1402.52	-8.34449
1404.2	-8.16566
1405.88	-8.06418
1407.56	-8.05805
1409.24	-7.94019
1410.93	-8.14658
1412.61	-8.14704
1414.29	-8.04944
1415.97	-8.08146
1417.65	-8.17841
1419.33	-8.15754
1421.02	-8.01951
1422.7	-7.97571
1424.38	-8.11793
1426.06	-8.09525
1427.74	-8.11042
1429.42	-8.0958
1431.11	-8.08857
1432.79	-8.13386
1434.47	-8.03934
1436.15	-8.20521
1437.83	-8.09455
1439.51	-8.07621
1441.2	-8.07758
1442.88	-8.11503
1444.56	-8.16593
1446.24	-8.00648
1447.92	-8.15491
1449.6	-8.00324
1451.29	-8.21583
1452.97	-8.08719
1454.65	-8.03614
1456.33	-7.97629
1458.01	-7.8776
1459.69	-7.8794
1461.38	-7.88978
1463.06	-8.13111
1464.74	-7.98936
1466.42	-7.90598
1468.1	-7.95853
1469.78	-7.92084
1471.47	-7.87949
1473.15	-8.01139
1474.83	-8.00605
1476.51	-8.10657
1478.19	-7.96702
1479.87	-7.9892
1481.56	-7.95722
1483.24	-7.9416
1484.92	-7.977
1486.6	-7.98163
1488.28	-8.03968
1489.96	-8.06177
1491.65	-8.14274
1493.33	-8.15476
1495.01	-8.16831
1496.69	-8.09116
1498.37	-8.07889
1500.05	-8.01099
1501.73	-7.9947
1503.42	-8.02906
1505.1	-7.96876
1506.78	-8.04764
1508.46	-8.17808
1510.14	-8.04484
1511.82	-7.99894
1513.51	-7.95786
1515.19	-7.8931
1516.87	-7.81852
1518.55	-7.73859
1520.23	-7.76395
1521.91	-7.73154
1523.6	-7.74259
1525.28	-7.66675
1526.96	-7.80958
1528.64	-7.78797
1530.32	-7.7891
1532	-7.81653
1533.69	-7.7866
1535.37	-8.00056
1537.05	-7.81534
1538.73	-7.76377
1540.41	-7.76258
1542.09	-7.73963
1543.78	-7.76133
1545.46	-7.72483
1547.14	-7.80106
1548.82	-7.86359
1550.5	-7.7045
1552.18	-7.85844
1553.87	-7.94807
1555.55	-7.67319
1557.23	-7.58848
1558.91	-7.6431
1560.59	-7.71094
1562.27	-7.74186
1563.96	-7.74515
1565.64	-7.85035
1567.32	-7.77939
1569	-7.91465
1570.68	-7.86185
1572.36	-7.89451
1574.05	-7.93424
1575.73	-7.87302
1577.41	-7.73524
1579.09	-7.67054
1580.77	-7.76307
1582.45	-7.74229
1584.14	-7.6294
1585.82	-7.58365
1587.5	-7.70429
1589.18	-7.79691
1590.86	-7.73942
1592.54	-7.76292
1594.23	-7.81782
1595.91	-7.76319
1597.59	-7.62992
1599.27	-7.77503
1600.95	-7.91187
1602.63	-7.79478
1604.31	-7.84086
1606	-7.87076
1607.68	-7.83597
1609.36	-7.85932
1611.04	-8.00657
1612.72	-7.98038
1614.4	-7.98948
1616.09	-7.97532
1617.77	-7.95276
1619.45	-7.94016
1621.13	-8.07746
1622.81	-8.01972
1624.49	-7.98292
1626.18	-7.85212
1627.86	-7.91889
1629.54	-8.11765
1631.22	-7.99473
1632.9	-7.94584
1634.58	-7.95112
1636.27	-7.80735
1637.95	-7.78916
1639.63	-7.70011
1641.31	-7.70728
1642.99	-7.72782
1644.67	-7.84852
1646.36	-7.78483
1648.04	-7.8585
1649.72	-7.7858
1651.4	-7.71421
1653.08	-7.60734
1654.76	-7.58515
1656.45	-7.50117
1658.13	-7.69846
1659.81	-7.56214
1661.49	-7.6124
1663.17	-7.56513
1664.85	-7.64457
1666.54	-7.7197
1668.22	-7.6406
1669.9	-7.65403
1671.58	-7.70429
1673.26	-7.62406
1674.94	-7.65687
1676.63	-7.66703
1678.31	-7.76227
1679.99	-7.8238
