# Supplementary material for: Study on effects of the train-induced airflow on the temperature field of single-track high-speed railway tunnels in cold regions
Source: Sci Rep. 2025 Aug 21;15:30713. doi: 10.1038/s41598-025-16068-4 (PMC12370937; doi:10.1038/s41598-025-16068-4)
Supplement: Supplementary file 1 — Supplementary Material 1 [file 41598_2025_16068_MOESM1_ESM.zip › Relevant document/Train frequency(data)/5min.csv]

[Name]
Series 1 at /LINE:Line 1
[Data]
Z [ m ]	Temperature [ C ]
0.00000000e+00	-1.50000057e+01
1.68168163e+00	-1.49408932e+01
3.36336327e+00	-1.49169064e+01
5.04504490e+00	-1.48950863e+01
6.72672653e+00	-1.48750973e+01
8.40840816e+00	-1.48500118e+01
1.00900898e+01	-1.47905941e+01
1.17717714e+01	-1.47728634e+01
1.34534531e+01	-1.47433224e+01
1.51351347e+01	-1.47297726e+01
1.68168163e+01	-1.47179928e+01
1.84984970e+01	-1.46610775e+01
2.01801796e+01	-1.46208858e+01
2.18618622e+01	-1.45024166e+01
2.35435448e+01	-1.45952816e+01
2.52252274e+01	-1.45264645e+01
2.69069099e+01	-1.44947262e+01
2.85885925e+01	-1.45279293e+01
3.02702751e+01	-1.44583187e+01
3.19519577e+01	-1.44393978e+01
3.36336403e+01	-1.44248714e+01
3.53153229e+01	-1.44167233e+01
3.69970055e+01	-1.43251400e+01
3.86786880e+01	-1.42531185e+01
4.03603706e+01	-1.42229977e+01
4.20420532e+01	-1.42489681e+01
4.37237358e+01	-1.42519283e+01
4.54054184e+01	-1.42193050e+01
4.70871010e+01	-1.42076473e+01
4.87687836e+01	-1.41793270e+01
5.04504662e+01	-1.42174129e+01
5.21321487e+01	-1.43082027e+01
5.38138313e+01	-1.42598934e+01
5.54955139e+01	-1.41154232e+01
5.71771965e+01	-1.41875668e+01
5.88588791e+01	-1.40734310e+01
6.05405617e+01	-1.40716610e+01
6.22222443e+01	-1.39525814e+01
6.39039268e+01	-1.41092892e+01
6.55856094e+01	-1.41384945e+01
6.72672882e+01	-1.41649837e+01
6.89489670e+01	-1.41498775e+01
7.06306458e+01	-1.40706539e+01
7.23123245e+01	-1.39714108e+01
7.39940033e+01	-1.40271969e+01
7.56756821e+01	-1.39682674e+01
7.73573608e+01	-1.39538631e+01
7.90390396e+01	-1.40092525e+01
8.07207184e+01	-1.40098629e+01
8.24023972e+01	-1.39129391e+01
8.40840759e+01	-1.40099850e+01
8.57657547e+01	-1.38666439e+01
8.74474335e+01	-1.39430294e+01
8.91291122e+01	-1.39295406e+01
9.08107910e+01	-1.37595577e+01
9.24924698e+01	-1.38794308e+01
9.41741486e+01	-1.39132442e+01
9.58558273e+01	-1.39330196e+01
9.75375061e+01	-1.39252071e+01
9.92191849e+01	-1.38157406e+01
1.00900864e+02	-1.38284664e+01
1.02582542e+02	-1.38204098e+01
1.04264221e+02	-1.38001766e+01
1.05945900e+02	-1.38322811e+01
1.07627579e+02	-1.37005978e+01
1.09309258e+02	-1.36916866e+01
1.10990936e+02	-1.36156063e+01
1.12672615e+02	-1.36728573e+01
1.14354294e+02	-1.35310421e+01
1.16035973e+02	-1.36165218e+01
1.17717651e+02	-1.35923824e+01
1.19399330e+02	-1.35568905e+01
1.21081009e+02	-1.37649288e+01
1.22762688e+02	-1.37466793e+01
1.24444366e+02	-1.36970272e+01
1.26126045e+02	-1.36950741e+01
1.27807724e+02	-1.36405392e+01
1.29489410e+02	-1.36106014e+01
1.31171097e+02	-1.35854855e+01
1.32852783e+02	-1.35770931e+01
1.34534470e+02	-1.35881710e+01
1.36216156e+02	-1.34789181e+01
1.37897842e+02	-1.34321041e+01
1.39579529e+02	-1.34744625e+01
1.41261215e+02	-1.35237789e+01
1.42942902e+02	-1.34021358e+01
1.44624588e+02	-1.33131771e+01
1.46306274e+02	-1.33320980e+01
1.47987961e+02	-1.33858395e+01
1.49669647e+02	-1.32448483e+01
1.51351334e+02	-1.31992245e+01
1.53033020e+02	-1.30877438e+01
1.54714706e+02	-1.31622372e+01
1.56396393e+02	-1.31359005e+01
1.58078079e+02	-1.31219845e+01
1.59759766e+02	-1.31139584e+01
1.61441452e+02	-1.31975460e+01
1.63123138e+02	-1.30705318e+01
1.64804825e+02	-1.31471310e+01
1.66486511e+02	-1.30551815e+01
1.68168198e+02	-1.29883480e+01
1.69849884e+02	-1.29289303e+01
1.71531570e+02	-1.30115719e+01
1.73213257e+02	-1.28854427e+01
1.74894943e+02	-1.30436153e+01
1.76576630e+02	-1.28111324e+01
1.78258316e+02	-1.28181820e+01
1.79940002e+02	-1.27298336e+01
1.81621689e+02	-1.26391964e+01
1.83303375e+02	-1.26616268e+01
1.84985062e+02	-1.27424984e+01
1.86666748e+02	-1.28306942e+01
1.88348434e+02	-1.29086056e+01
1.90030121e+02	-1.28774471e+01
1.91711807e+02	-1.28758297e+01
1.93393494e+02	-1.28994808e+01
1.95075180e+02	-1.28288631e+01
1.96756866e+02	-1.27314510e+01
1.98438553e+02	-1.27224789e+01
2.00120239e+02	-1.26796932e+01
2.01801926e+02	-1.26668148e+01
2.03483612e+02	-1.24598751e+01
2.05165298e+02	-1.26758175e+01
2.06846985e+02	-1.28266048e+01
2.08528671e+02	-1.27857113e+01
2.10210358e+02	-1.27800655e+01
2.11892044e+02	-1.26803036e+01
2.13573730e+02	-1.26617184e+01
2.15255417e+02	-1.25859737e+01
2.16937103e+02	-1.26018734e+01
2.18618790e+02	-1.26205502e+01
2.20300476e+02	-1.26345577e+01
2.21982162e+02	-1.24491634e+01
2.23663849e+02	-1.24576473e+01
2.25345535e+02	-1.26312923e+01
2.27027222e+02	-1.25387325e+01
2.28708908e+02	-1.25649471e+01
2.30390594e+02	-1.24941769e+01
2.32072281e+02	-1.24126949e+01
2.33753967e+02	-1.23076534e+01
2.35435654e+02	-1.20622921e+01
2.37117340e+02	-1.22410641e+01
2.38799026e+02	-1.20910091e+01
2.40480713e+02	-1.20125179e+01
2.42162399e+02	-1.19909725e+01
2.43844086e+02	-1.19560909e+01
2.45525772e+02	-1.20015926e+01
2.47207458e+02	-1.18930111e+01
2.48889145e+02	-1.17703915e+01
2.50570831e+02	-1.18663082e+01
2.52252518e+02	-1.17626095e+01
2.53934204e+02	-1.17092037e+01
2.55615891e+02	-1.17347775e+01
2.57297577e+02	-1.16718502e+01
2.58979248e+02	-1.17629452e+01
2.60660919e+02	-1.17608089e+01
2.62342590e+02	-1.15767879e+01
2.64024261e+02	-1.17423458e+01
2.65705933e+02	-1.17913876e+01
2.67387604e+02	-1.17274227e+01
2.69069275e+02	-1.18291988e+01
2.70750946e+02	-1.17805233e+01
2.72432617e+02	-1.18839474e+01
2.74114288e+02	-1.16647701e+01
2.75795959e+02	-1.16764889e+01
2.77477631e+02	-1.17797604e+01
2.79159302e+02	-1.16201839e+01
2.80840973e+02	-1.14997005e+01
2.82522644e+02	-1.16761837e+01
2.84204315e+02	-1.15694332e+01
2.85885986e+02	-1.14836483e+01
2.87567657e+02	-1.14359493e+01
2.89249329e+02	-1.12836361e+01
2.90931000e+02	-1.11856136e+01
2.92612671e+02	-1.14137020e+01
2.94294342e+02	-1.14967098e+01
2.95976013e+02	-1.16339169e+01
2.97657684e+02	-1.15002804e+01
2.99339355e+02	-1.15483456e+01
3.01021027e+02	-1.15349483e+01
3.02702698e+02	-1.15252132e+01
3.04384369e+02	-1.14635983e+01
3.06066040e+02	-1.16389828e+01
3.07747711e+02	-1.15133724e+01
3.09429382e+02	-1.13656063e+01
3.11111053e+02	-1.13372555e+01
3.12792725e+02	-1.13950863e+01
3.14474396e+02	-1.14211178e+01
3.16156067e+02	-1.14001217e+01
3.17837738e+02	-1.14404964e+01
3.19519409e+02	-1.16066952e+01
3.21201080e+02	-1.15652828e+01
3.22882751e+02	-1.16858578e+01
3.24564423e+02	-1.16980953e+01
3.26246094e+02	-1.17287655e+01
3.27927765e+02	-1.17455502e+01
3.29609436e+02	-1.17952633e+01
3.31291107e+02	-1.17022457e+01
3.32972778e+02	-1.16877804e+01
3.34654449e+02	-1.17701168e+01
3.36336121e+02	-1.17066708e+01
3.38017792e+02	-1.16034298e+01
3.39699463e+02	-1.15684872e+01
3.41381134e+02	-1.15024776e+01
3.43062805e+02	-1.15472469e+01
3.44744476e+02	-1.16150265e+01
3.46426147e+02	-1.16153316e+01
3.48107819e+02	-1.15132198e+01
3.49789490e+02	-1.17616634e+01
3.51471161e+02	-1.16308041e+01
3.53152832e+02	-1.16813412e+01
3.54834503e+02	-1.16779842e+01
3.56516174e+02	-1.14613705e+01
3.58197845e+02	-1.14659176e+01
3.59879517e+02	-1.15528316e+01
3.61561188e+02	-1.14639339e+01
3.63242859e+02	-1.14236507e+01
3.64924530e+02	-1.14250546e+01
3.66606201e+02	-1.14172726e+01
3.68287872e+02	-1.14508724e+01
3.69969543e+02	-1.13147640e+01
3.71651215e+02	-1.13833370e+01
3.73332886e+02	-1.13941708e+01
3.75014557e+02	-1.12392330e+01
3.76696228e+02	-1.12486935e+01
3.78377899e+02	-1.11655331e+01
3.80059570e+02	-1.12023067e+01
3.81741241e+02	-1.10647945e+01
3.83422913e+02	-1.11559505e+01
3.85104584e+02	-1.11649227e+01
3.86786255e+02	-1.11348629e+01
3.88467926e+02	-1.10827084e+01
3.90149597e+02	-1.11631527e+01
3.91831268e+02	-1.10764523e+01
3.93512939e+02	-1.09915829e+01
3.95194611e+02	-1.10483150e+01
3.96876282e+02	-1.10244808e+01
3.98557953e+02	-1.07405453e+01
4.00239624e+02	-1.08796444e+01
4.01921295e+02	-1.08555355e+01
4.03602966e+02	-1.10166988e+01
4.05284637e+02	-1.09942379e+01
4.06966309e+02	-1.08543758e+01
4.08647980e+02	-1.09405270e+01
4.10329651e+02	-1.09939632e+01
4.12011322e+02	-1.08879147e+01
4.13692993e+02	-1.09426327e+01
4.15374664e+02	-1.10181942e+01
4.17056335e+02	-1.08998775e+01
4.18738007e+02	-1.07874813e+01
4.20419678e+02	-1.07466793e+01
4.22101349e+02	-1.06427059e+01
4.23783020e+02	-1.07222652e+01
4.25464691e+02	-1.07173214e+01
4.27146362e+02	-1.06443844e+01
4.28828033e+02	-1.05439205e+01
4.30509705e+02	-1.06562557e+01
4.32191376e+02	-1.06372433e+01
4.33873047e+02	-1.06036434e+01
4.35554718e+02	-1.07156734e+01
4.37236389e+02	-1.04916439e+01
4.38918060e+02	-1.03674984e+01
4.40599731e+02	-1.02525082e+01
4.42281403e+02	-1.03556881e+01
4.43963074e+02	-1.04873409e+01
4.45644745e+02	-1.05161495e+01
4.47326416e+02	-1.05033627e+01
4.49008087e+02	-1.06279354e+01
4.50689758e+02	-1.04193172e+01
4.52371429e+02	-1.03858700e+01
4.54053101e+02	-1.04523067e+01
4.55734772e+02	-1.04145260e+01
4.57416443e+02	-1.06650448e+01
4.59098114e+02	-1.07227840e+01
4.60779785e+02	-1.07473202e+01
4.62461456e+02	-1.05001583e+01
4.64143127e+02	-1.06097775e+01
4.65824799e+02	-1.06405392e+01
4.67506470e+02	-1.04873409e+01
4.69188141e+02	-1.05239010e+01
4.70869812e+02	-1.05345211e+01
4.72551483e+02	-1.06883297e+01
4.74233154e+02	-1.08013668e+01
4.75914825e+02	-1.06548824e+01
4.77596497e+02	-1.06893978e+01
4.79278168e+02	-1.07930965e+01
4.80959839e+02	-1.06039486e+01
4.82641510e+02	-1.06604366e+01
4.84323181e+02	-1.05635128e+01
4.86004852e+02	-1.05697689e+01
4.87686523e+02	-1.05879269e+01
4.89368195e+02	-1.05930233e+01
4.91049866e+02	-1.04751339e+01
4.92731537e+02	-1.06128902e+01
4.94413208e+02	-1.05935116e+01
4.96094879e+02	-1.06656246e+01
4.97776550e+02	-1.05284786e+01
4.99458221e+02	-1.04493160e+01
5.01139893e+02	-1.03363094e+01
5.02821564e+02	-1.04373531e+01
5.04503235e+02	-1.03457088e+01
5.06184906e+02	-1.01795712e+01
5.07866577e+02	-1.02365170e+01
5.09548248e+02	-1.00916805e+01
5.11229919e+02	-1.02373104e+01
5.12911621e+02	-1.02804623e+01
5.14593323e+02	-1.01877804e+01
5.16275024e+02	-1.02733212e+01
5.17956726e+02	-1.01865292e+01
5.19638428e+02	-1.01973629e+01
5.21320129e+02	-1.02409725e+01
5.23001831e+02	-1.03424129e+01
5.24683533e+02	-1.02565975e+01
5.26365234e+02	-1.01331844e+01
5.28046936e+02	-1.00689449e+01
5.29728638e+02	-1.01909542e+01
5.31410339e+02	-1.00650692e+01
5.33092041e+02	-1.01294003e+01
5.34773743e+02	-1.01548214e+01
5.36455444e+02	-1.00271358e+01
5.38137146e+02	-1.00597591e+01
5.39818848e+02	-1.00636654e+01
5.41500549e+02	-1.02215939e+01
5.43182251e+02	-1.02591610e+01
5.44863953e+02	-1.03365231e+01
5.46545654e+02	-1.03718929e+01
5.48227356e+02	-1.03792477e+01
5.49909058e+02	-1.04425106e+01
5.51590759e+02	-1.01880245e+01
5.53272461e+02	-1.02214413e+01
5.54954163e+02	-1.01853085e+01
5.56635864e+02	-1.02100277e+01
5.58317566e+02	-1.01811275e+01
5.59999268e+02	-1.02977352e+01
5.61680969e+02	-1.03233700e+01
5.63362671e+02	-1.02173214e+01
5.65044373e+02	-1.03595638e+01
5.66726074e+02	-1.03268490e+01
5.68407776e+02	-1.03111935e+01
5.70089478e+02	-1.02263241e+01
5.71771179e+02	-1.01550350e+01
5.73452881e+02	-9.93961143e+00
5.75134583e+02	-1.00322933e+01
5.76816284e+02	-1.01002254e+01
5.78497986e+02	-1.00279293e+01
5.80179688e+02	-1.00010433e+01
5.81861389e+02	-9.98798180e+00
5.83543091e+02	-1.01177120e+01
5.85224792e+02	-9.91724205e+00
5.86906494e+02	-9.87576866e+00
5.88588196e+02	-9.86661339e+00
5.90269897e+02	-9.80658531e+00
5.91951599e+02	-9.92407799e+00
5.93633301e+02	-9.91937828e+00
5.95315002e+02	-9.76053429e+00
5.96996704e+02	-9.86432457e+00
5.98678406e+02	-9.95895958e+00
6.00360107e+02	-9.74283409e+00
6.02041809e+02	-9.70450401e+00
6.03723511e+02	-9.70139122e+00
6.05405212e+02	-9.57013512e+00
6.07086914e+02	-9.64902306e+00
6.08768616e+02	-9.65643883e+00
6.10450317e+02	-9.72174644e+00
6.12132019e+02	-9.83688927e+00
6.13813721e+02	-9.70285606e+00
6.15495422e+02	-9.64896202e+00
6.17177124e+02	-9.67993736e+00
6.18858826e+02	-9.90094566e+00
6.20540527e+02	-9.81619835e+00
6.22222229e+02	-9.58225060e+00
6.23903931e+02	-9.62241173e+00
6.25585632e+02	-9.75223351e+00
6.27267334e+02	-9.74454308e+00
6.28949036e+02	-9.68182945e+00
6.30630737e+02	-9.68503380e+00
6.32312439e+02	-9.70636559e+00
6.33994141e+02	-9.69186974e+00
6.35675842e+02	-9.70969200e+00
6.37357544e+02	-9.66913414e+00
6.39039246e+02	-9.77249718e+00
6.40720947e+02	-9.83380699e+00
6.42402649e+02	-9.83643150e+00
6.44084351e+02	-9.74823570e+00
6.45766052e+02	-9.52206993e+00
6.47447754e+02	-9.58701134e+00
6.49129456e+02	-9.69635582e+00
6.50811157e+02	-9.66281700e+00
6.52492859e+02	-9.69150352e+00
6.54174561e+02	-9.80029869e+00
6.55856262e+02	-9.59418297e+00
6.57537964e+02	-9.50238609e+00
6.59219666e+02	-9.56018639e+00
6.60901367e+02	-9.67288780e+00
6.62583069e+02	-9.77136803e+00
6.64264771e+02	-9.72806358e+00
6.65946472e+02	-9.87149620e+00
6.67628174e+02	-9.86209679e+00
6.69309875e+02	-9.74753380e+00
6.70991577e+02	-9.61878014e+00
6.72673279e+02	-9.84848595e+00
6.74354980e+02	-9.84589195e+00
6.76036682e+02	-9.81946373e+00
6.77718384e+02	-9.99060631e+00
6.79400085e+02	-1.00269222e+01
6.81081787e+02	-9.93149376e+00
6.82763489e+02	-9.84058189e+00
6.84445190e+02	-9.84866905e+00
6.86126892e+02	-9.97064781e+00
6.87808594e+02	-9.92584801e+00
6.89490295e+02	-9.86395836e+00
6.91171997e+02	-9.75491905e+00
6.92853699e+02	-9.79382896e+00
6.94535400e+02	-9.76035118e+00
6.96217102e+02	-9.98355675e+00
6.97898804e+02	-9.94650841e+00
6.99580505e+02	-9.93869591e+00
7.01262207e+02	-9.86423302e+00
7.02943909e+02	-9.88339806e+00
7.04625610e+02	-9.80496788e+00
7.06307312e+02	-9.91461754e+00
7.07989014e+02	-9.94696617e+00
7.09670715e+02	-9.86908531e+00
7.11352417e+02	-9.70041466e+00
7.13034119e+02	-9.90012169e+00
7.14715820e+02	-9.77600670e+00
7.16397522e+02	-1.00395870e+01
7.18079224e+02	-1.00031490e+01
7.19760925e+02	-9.91690636e+00
7.21442627e+02	-9.99356651e+00
7.23124329e+02	-1.00257015e+01
7.24806030e+02	-9.95480919e+00
7.26487732e+02	-9.86783409e+00
7.28169434e+02	-9.92059898e+00
7.29851135e+02	-9.77307701e+00
7.31532837e+02	-9.75958824e+00
7.33214539e+02	-9.77011681e+00
7.34896240e+02	-9.97955894e+00
7.36577942e+02	-9.86853600e+00
7.38259644e+02	-9.88489342e+00
7.39941345e+02	-9.79813194e+00
7.41623047e+02	-9.82398033e+00
7.43304749e+02	-9.84253502e+00
7.44986450e+02	-9.90112877e+00
7.46668152e+02	-9.84430504e+00
7.48349854e+02	-9.73956871e+00
7.50031555e+02	-9.84586143e+00
7.51713257e+02	-9.72830772e+00
7.53394958e+02	-9.91419029e+00
7.55076660e+02	-9.75888634e+00
7.56758362e+02	-9.84293175e+00
7.58440063e+02	-9.65091515e+00
7.60121765e+02	-9.80505943e+00
7.61803467e+02	-9.67438316e+00
7.63485168e+02	-9.74670982e+00
7.65166870e+02	-9.77734947e+00
7.66848572e+02	-9.75391197e+00
7.68530273e+02	-9.75385094e+00
7.70211975e+02	-9.72543907e+00
7.71893677e+02	-9.83737755e+00
7.73575378e+02	-9.69794273e+00
7.75257080e+02	-9.59961510e+00
7.76938782e+02	-9.78461266e+00
7.78620483e+02	-9.70660973e+00
7.80302185e+02	-9.70963097e+00
7.81983887e+02	-9.76703453e+00
7.83665588e+02	-9.80078697e+00
7.85347290e+02	-9.71643639e+00
7.87028992e+02	-9.82401085e+00
7.88710693e+02	-9.75491905e+00
7.90392395e+02	-9.52744102e+00
7.92074097e+02	-9.60257530e+00
7.93755798e+02	-9.64938927e+00
7.95437500e+02	-9.55652428e+00
7.97119202e+02	-9.56485558e+00
7.98800903e+02	-9.60919762e+00
8.00482605e+02	-9.68549156e+00
8.02164307e+02	-9.63861656e+00
8.03846008e+02	-9.62509727e+00
8.05527710e+02	-9.64993858e+00
8.07209412e+02	-9.71350670e+00
8.08891113e+02	-9.63580894e+00
8.10572815e+02	-9.53528404e+00
8.12254517e+02	-9.62912560e+00
8.13936218e+02	-9.65872765e+00
8.15617920e+02	-9.69721031e+00
8.17299622e+02	-9.73389244e+00
8.18981323e+02	-9.80698204e+00
8.20663025e+02	-9.67035484e+00
8.22344727e+02	-9.72940636e+00
8.24026428e+02	-9.75174522e+00
8.25708130e+02	-9.78119469e+00
8.27389832e+02	-9.82263756e+00
8.29071533e+02	-9.54559898e+00
8.30753235e+02	-9.58490562e+00
8.32434937e+02	-9.68240929e+00
8.34116638e+02	-9.81592369e+00
8.35798340e+02	-9.74686241e+00
8.37480042e+02	-9.71704674e+00
8.39161743e+02	-9.78015709e+00
8.40843445e+02	-9.87351036e+00
8.42525146e+02	-9.83862877e+00
8.44206848e+02	-1.00002499e+01
8.45888550e+02	-9.95645714e+00
8.47570251e+02	-9.96881676e+00
8.49251953e+02	-1.00033627e+01
8.50933655e+02	-9.86871910e+00
8.52615356e+02	-9.81018639e+00
8.54297058e+02	-9.94159508e+00
8.55978760e+02	-9.83679771e+00
8.57660461e+02	-9.82773399e+00
8.59342163e+02	-9.87091637e+00
8.61023865e+02	-1.00255795e+01
8.62705566e+02	-9.83084679e+00
8.64387268e+02	-9.87900352e+00
8.66068970e+02	-9.90485191e+00
8.67750671e+02	-9.84702110e+00
8.69432373e+02	-9.72720909e+00
8.71114075e+02	-9.82791710e+00
8.72795776e+02	-9.81329918e+00
8.74477478e+02	-9.84488487e+00
8.76159180e+02	-9.92154503e+00
8.77840881e+02	-9.96176720e+00
8.79522583e+02	-9.94995689e+00
8.81204285e+02	-1.00225277e+01
8.82885986e+02	-9.78696251e+00
8.84567688e+02	-9.90250206e+00
8.86249390e+02	-9.81259727e+00
8.87931091e+02	-9.69714928e+00
8.89612793e+02	-9.58447838e+00
8.91294495e+02	-9.81491661e+00
8.92976196e+02	-9.63117027e+00
8.94657898e+02	-9.56375694e+00
8.96339600e+02	-9.59137535e+00
8.98021301e+02	-9.57196617e+00
8.99703003e+02	-9.52387047e+00
9.01384705e+02	-9.46838951e+00
9.03066406e+02	-9.63147545e+00
9.04748108e+02	-9.53497887e+00
9.06429810e+02	-9.53235435e+00
9.08111511e+02	-9.53842735e+00
9.09793213e+02	-9.48291588e+00
9.11474915e+02	-9.48273277e+00
9.13156616e+02	-9.49570274e+00
9.14838318e+02	-9.57559776e+00
9.16520020e+02	-9.48181725e+00
9.18201721e+02	-9.48172569e+00
9.19883423e+02	-9.58768272e+00
9.21565125e+02	-9.56049156e+00
9.23246826e+02	-9.51843834e+00
9.24928528e+02	-9.50913048e+00
9.26610229e+02	-9.49533653e+00
9.28291931e+02	-9.53354454e+00
9.29973633e+02	-9.46716881e+00
9.31655334e+02	-9.43610191e+00
9.33337036e+02	-9.39475060e+00
9.35018738e+02	-9.33026695e+00
9.36700439e+02	-9.28909874e+00
9.38382141e+02	-9.17938805e+00
9.40063843e+02	-9.20734215e+00
9.41745544e+02	-9.05585289e+00
9.43427246e+02	-9.18619347e+00
9.45108948e+02	-9.26181602e+00
9.46790649e+02	-9.19916344e+00
9.48472351e+02	-9.29245567e+00
9.50154053e+02	-9.28363609e+00
9.51835754e+02	-9.28183556e+00
9.53517456e+02	-9.25922203e+00
9.55199158e+02	-9.27072716e+00
9.56880859e+02	-9.21576500e+00
9.58562561e+02	-9.28607750e+00
9.60244263e+02	-9.20056725e+00
9.61925964e+02	-9.21170616e+00
9.63607666e+02	-9.13095665e+00
9.65289368e+02	-9.19382286e+00
9.66971069e+02	-9.11777306e+00
9.68652771e+02	-9.13547325e+00
9.70334473e+02	-9.09897423e+00
9.72016174e+02	-8.91748619e+00
9.73697876e+02	-9.10706139e+00
9.75379578e+02	-8.98703575e+00
9.77061279e+02	-8.94458580e+00
9.78742981e+02	-9.14081383e+00
9.80424683e+02	-9.06760216e+00
9.82106384e+02	-8.99435997e+00
9.83788086e+02	-9.16449547e+00
9.85469788e+02	-9.21530724e+00
9.87151489e+02	-9.06043053e+00
9.88833191e+02	-9.04489708e+00
9.90514893e+02	-8.98526573e+00
9.92196594e+02	-9.01175499e+00
9.93878296e+02	-9.16351891e+00
9.95559998e+02	-9.07242393e+00
9.97241699e+02	-9.01849937e+00
9.98923401e+02	-9.03388023e+00
1.00060510e+03	-9.02149010e+00
1.00228680e+03	-9.09451866e+00
1.00396851e+03	-9.02319908e+00
1.00565021e+03	-9.04614830e+00
1.00733191e+03	-9.03879356e+00
1.00901361e+03	-9.15064049e+00
1.01069531e+03	-8.98654747e+00
1.01237701e+03	-8.88397789e+00
1.01405872e+03	-9.16068077e+00
1.01574042e+03	-9.07251549e+00
1.01742212e+03	-9.27667809e+00
1.01910382e+03	-9.33685875e+00
1.02078552e+03	-9.29068565e+00
1.02246722e+03	-9.07120323e+00
1.02414893e+03	-9.01444054e+00
1.02583057e+03	-9.07169151e+00
1.02751221e+03	-9.20990562e+00
1.02919385e+03	-9.07999229e+00
1.03087549e+03	-9.02460289e+00
1.03255713e+03	-9.14453697e+00
1.03423877e+03	-9.01459312e+00
1.03592041e+03	-8.92993736e+00
1.03760205e+03	-8.97791100e+00
1.03928369e+03	-8.91711998e+00
1.04096533e+03	-8.99197960e+00
1.04264697e+03	-9.03879356e+00
1.04432861e+03	-9.09512901e+00
1.04601025e+03	-9.07691002e+00
1.04769189e+03	-9.22806358e+00
1.04937354e+03	-9.24625206e+00
1.05105518e+03	-9.20078087e+00
1.05273682e+03	-9.22180748e+00
1.05441846e+03	-9.18591881e+00
1.05610010e+03	-9.15463829e+00
1.05778174e+03	-9.20541954e+00
1.05946338e+03	-9.23319054e+00
1.06114502e+03	-9.19431114e+00
1.06282666e+03	-9.24542809e+00
1.06450830e+03	-9.40323448e+00
1.06618994e+03	-9.40921593e+00
1.06787158e+03	-9.33475304e+00
1.06955322e+03	-9.38440514e+00
1.07123486e+03	-9.39227867e+00
1.07291650e+03	-9.57016563e+00
1.07459814e+03	-9.49255943e+00
1.07627979e+03	-9.50977135e+00
1.07796143e+03	-9.30685997e+00
1.07964307e+03	-9.25351524e+00
1.08132471e+03	-9.26291466e+00
1.08300635e+03	-9.14221764e+00
1.08468799e+03	-9.16147423e+00
1.08636963e+03	-9.14719200e+00
1.08805127e+03	-9.34003258e+00
1.08973291e+03	-9.34473228e+00
1.09141455e+03	-9.30896568e+00
1.09309619e+03	-9.31055260e+00
1.09477783e+03	-9.24692345e+00
1.09645947e+03	-9.12668419e+00
1.09814111e+03	-9.27353477e+00
1.09982275e+03	-9.12848473e+00
1.10150439e+03	-9.15491295e+00
1.10318604e+03	-9.03848839e+00
1.10486768e+03	-9.18027306e+00
1.10654932e+03	-9.22858238e+00
1.10823096e+03	-8.97128868e+00
1.10991260e+03	-8.89673424e+00
1.11159424e+03	-8.81485558e+00
1.11327588e+03	-8.91480064e+00
1.11495752e+03	-9.11118126e+00
1.11663916e+03	-9.12656212e+00
1.11832080e+03	-9.14270592e+00
1.12000244e+03	-9.10532188e+00
1.12168408e+03	-9.04010582e+00
1.12336572e+03	-9.05197716e+00
1.12504736e+03	-9.02863121e+00
1.12672900e+03	-8.93469810e+00
1.12841064e+03	-9.10907555e+00
1.13009229e+03	-9.15476036e+00
1.13177393e+03	-9.22891808e+00
1.13345557e+03	-9.15787315e+00
1.13513721e+03	-9.09790611e+00
1.13681885e+03	-9.14191246e+00
1.13850049e+03	-9.18314171e+00
1.14018213e+03	-9.20007896e+00
1.14186377e+03	-9.24097252e+00
1.14354541e+03	-9.19119835e+00
1.14522705e+03	-9.05957603e+00
1.14690869e+03	-9.19034386e+00
1.14859033e+03	-9.27689171e+00
1.15027197e+03	-9.24628258e+00
1.15195361e+03	-9.24686241e+00
1.15363525e+03	-9.18845177e+00
1.15531689e+03	-9.24304771e+00
1.15699854e+03	-9.27130699e+00
1.15868018e+03	-9.24298668e+00
1.16036182e+03	-9.23364830e+00
1.16204346e+03	-9.15363121e+00
1.16372510e+03	-9.14468956e+00
1.16540674e+03	-9.20099449e+00
1.16708838e+03	-9.31503868e+00
1.16877002e+03	-9.26175499e+00
1.17045166e+03	-9.21845055e+00
1.17213330e+03	-9.24500084e+00
1.17381494e+03	-9.26376915e+00
1.17549658e+03	-9.13297081e+00
1.17717822e+03	-9.21005821e+00
1.17885986e+03	-9.23938560e+00
1.18054150e+03	-9.10788536e+00
1.18222314e+03	-9.03494835e+00
1.18390479e+03	-9.18884850e+00
1.18558643e+03	-9.18179893e+00
1.18726807e+03	-9.26187706e+00
1.18894971e+03	-9.23337364e+00
1.19063135e+03	-9.09735680e+00
1.19231299e+03	-9.06238365e+00
1.19399463e+03	-9.18915367e+00
1.19567627e+03	-9.10565758e+00
1.19735791e+03	-9.24463463e+00
1.19903955e+03	-9.16870689e+00
1.20072119e+03	-9.08658409e+00
1.20240283e+03	-9.20966148e+00
1.20408447e+03	-9.26285362e+00
1.20576611e+03	-9.20517540e+00
1.20744775e+03	-9.13287926e+00
1.20912939e+03	-9.10513878e+00
1.21081104e+03	-9.16016197e+00
1.21249268e+03	-9.14615440e+00
1.21417432e+03	-9.04428673e+00
1.21585596e+03	-9.06860924e+00
1.21753760e+03	-8.94537926e+00
1.21921924e+03	-9.01941490e+00
1.22090088e+03	-8.95917320e+00
1.22258252e+03	-8.92532921e+00
1.22426416e+03	-8.88895226e+00
1.22594580e+03	-8.84702110e+00
1.22762744e+03	-8.86728477e+00
1.22930908e+03	-8.79450035e+00
1.23099072e+03	-8.82489586e+00
1.23267236e+03	-8.67398643e+00
1.23435400e+03	-8.88077354e+00
1.23603564e+03	-8.86343956e+00
1.23771729e+03	-8.79614830e+00
1.23939893e+03	-8.95343590e+00
1.24108057e+03	-8.93973351e+00
1.24276221e+03	-8.91275597e+00
1.24444385e+03	-8.81421471e+00
1.24612549e+03	-8.82962608e+00
1.24780713e+03	-8.92136192e+00
1.24948877e+03	-8.92163658e+00
1.25117041e+03	-8.81186485e+00
1.25285205e+03	-8.67810631e+00
1.25453369e+03	-8.81641197e+00
1.25621533e+03	-8.75623131e+00
1.25789697e+03	-8.89594078e+00
1.25957861e+03	-8.94367027e+00
1.26126025e+03	-9.00198936e+00
1.26294189e+03	-9.06097984e+00
1.26462354e+03	-8.86395836e+00
1.26630518e+03	-8.90454674e+00
1.26798682e+03	-8.88776207e+00
1.26966846e+03	-9.02036095e+00
1.27135010e+03	-8.94470787e+00
1.27303174e+03	-8.86676598e+00
1.27471338e+03	-8.79431725e+00
1.27639502e+03	-8.88141441e+00
1.27807666e+03	-8.78757286e+00
1.27975830e+03	-8.89310265e+00
1.28143994e+03	-8.81854820e+00
1.28312158e+03	-8.82272911e+00
1.28480322e+03	-8.79462242e+00
1.28648486e+03	-8.86112022e+00
1.28816650e+03	-8.81387901e+00
1.28984814e+03	-8.76718712e+00
1.29152979e+03	-8.84009361e+00
1.29321143e+03	-8.81317711e+00
1.29489307e+03	-8.70783043e+00
1.29657471e+03	-8.76386070e+00
1.29825635e+03	-8.70340538e+00
1.29993799e+03	-8.71115685e+00
1.30161963e+03	-8.71713829e+00
1.30330127e+03	-8.78384972e+00
1.30498291e+03	-8.66162682e+00
1.30666455e+03	-8.77335167e+00
1.30834619e+03	-8.76721764e+00
1.31002783e+03	-8.82153893e+00
1.31170947e+03	-8.76596642e+00
1.31339111e+03	-8.77631187e+00
1.31507275e+03	-8.97037315e+00
1.31675439e+03	-8.95239830e+00
1.31843604e+03	-8.82715416e+00
1.32011768e+03	-8.74707603e+00
1.32179932e+03	-8.66238976e+00
1.32348096e+03	-8.60251427e+00
1.32516260e+03	-8.66058922e+00
1.32684424e+03	-8.75983238e+00
1.32852588e+03	-8.71991539e+00
1.33020752e+03	-8.70139122e+00
1.33188916e+03	-8.59332848e+00
1.33357080e+03	-8.55344200e+00
1.33525244e+03	-8.49899864e+00
1.33693408e+03	-8.41550255e+00
1.33861572e+03	-8.61380577e+00
1.34029736e+03	-8.54517174e+00
1.34197900e+03	-8.58234215e+00
1.34366064e+03	-8.56128502e+00
1.34534229e+03	-8.61054039e+00
1.34702393e+03	-8.54181480e+00
1.34870557e+03	-8.49124718e+00
1.35038721e+03	-8.52377892e+00
1.35206885e+03	-8.63693810e+00
1.35375049e+03	-8.62686729e+00
1.35543213e+03	-8.58533287e+00
1.35711377e+03	-8.64890099e+00
1.35879541e+03	-8.68112755e+00
1.36047705e+03	-8.79285240e+00
1.36215869e+03	-8.76074791e+00
1.36384033e+03	-8.63422203e+00
1.36552197e+03	-8.56717491e+00
1.36720361e+03	-8.59097862e+00
1.36888525e+03	-8.62039757e+00
1.37056689e+03	-8.63672447e+00
1.37224854e+03	-8.56323814e+00
1.37393018e+03	-8.54062462e+00
1.37561182e+03	-8.71268272e+00
1.37729346e+03	-8.77429771e+00
1.37897510e+03	-8.82443810e+00
1.38065674e+03	-8.63773155e+00
1.38233838e+03	-8.73789024e+00
1.38402002e+03	-8.70990562e+00
1.38570166e+03	-8.55768394e+00
1.38738330e+03	-8.67856407e+00
1.38906494e+03	-8.63309288e+00
1.39074658e+03	-8.69074059e+00
1.39242822e+03	-8.69235802e+00
1.39410986e+03	-8.66974449e+00
1.39579150e+03	-8.71994591e+00
1.39747314e+03	-8.61923790e+00
1.39915479e+03	-8.67966270e+00
1.40083643e+03	-8.85657310e+00
1.40251807e+03	-8.77582359e+00
1.40419971e+03	-8.58374596e+00
1.40588135e+03	-8.47263145e+00
1.40756299e+03	-8.46503258e+00
1.40924463e+03	-8.34479332e+00
1.41092627e+03	-8.57428551e+00
1.41260791e+03	-8.57446861e+00
1.41428955e+03	-8.47049522e+00
1.41597119e+03	-8.50760460e+00
1.41765283e+03	-8.61115074e+00
1.41933447e+03	-8.58917809e+00
1.42101611e+03	-8.43860435e+00
1.42269775e+03	-8.39514732e+00
1.42437939e+03	-8.55127525e+00
1.42606104e+03	-8.52878380e+00
1.42774268e+03	-8.54901695e+00
1.42942432e+03	-8.53034019e+00
1.43110596e+03	-8.52573204e+00
1.43278760e+03	-8.57492638e+00
1.43446924e+03	-8.47214317e+00
1.43615088e+03	-8.65402794e+00
1.43783252e+03	-8.53326988e+00
1.43951416e+03	-8.51242638e+00
1.44119580e+03	-8.51840782e+00
1.44287744e+03	-8.55722618e+00
1.44455908e+03	-8.61258507e+00
1.44624072e+03	-8.44208336e+00
1.44792236e+03	-8.60370445e+00
1.44960400e+03	-8.43982506e+00
1.45128564e+03	-8.66879845e+00
1.45296729e+03	-8.53119469e+00
1.45464893e+03	-8.47141075e+00
1.45633057e+03	-8.40616417e+00
1.45801221e+03	-8.29834557e+00
1.45969385e+03	-8.30267906e+00
1.46137549e+03	-8.31961632e+00
1.46305713e+03	-8.58222008e+00
1.46473877e+03	-8.42569542e+00
1.46642041e+03	-8.33701134e+00
1.46810205e+03	-8.39481163e+00
1.46978369e+03	-8.35538292e+00
1.47146533e+03	-8.30911827e+00
1.47314697e+03	-8.45505333e+00
1.47482861e+03	-8.45056725e+00
1.47651025e+03	-8.56226158e+00
1.47819189e+03	-8.40930748e+00
1.47987354e+03	-8.43439293e+00
1.48155518e+03	-8.39948082e+00
1.48323682e+03	-8.38471031e+00
1.48491846e+03	-8.42526817e+00
1.48660010e+03	-8.42963219e+00
1.48828174e+03	-8.49017906e+00
1.48996338e+03	-8.51297569e+00
1.49164502e+03	-8.60306358e+00
1.49332666e+03	-8.61478233e+00
1.49500830e+03	-8.63040733e+00
1.49668994e+03	-8.54614830e+00
1.49837158e+03	-8.53488731e+00
1.50005322e+03	-8.46466637e+00
1.50173486e+03	-8.44647789e+00
1.50341650e+03	-8.48413658e+00
1.50509814e+03	-8.41876793e+00
1.50677979e+03	-8.50440025e+00
1.50846143e+03	-8.64920616e+00
1.51014307e+03	-8.50400352e+00
1.51182471e+03	-8.45722008e+00
1.51350635e+03	-8.41553307e+00
1.51518799e+03	-8.34277916e+00
1.51686963e+03	-8.26001549e+00
1.51855127e+03	-8.17581749e+00
1.52023291e+03	-8.20343590e+00
1.52191455e+03	-8.17096519e+00
1.52359619e+03	-8.17636681e+00
1.52527783e+03	-8.09320641e+00
1.52695947e+03	-8.25137901e+00
1.52864111e+03	-8.22891808e+00
1.53032275e+03	-8.22977257e+00
1.53200439e+03	-8.26105309e+00
1.53368604e+03	-8.22507286e+00
1.53536768e+03	-8.45584679e+00
1.53704932e+03	-8.25815392e+00
1.53873096e+03	-8.20218468e+00
1.54041260e+03	-8.20169640e+00
1.54209424e+03	-8.17517662e+00
1.54377588e+03	-8.19901085e+00
1.54545752e+03	-8.16330528e+00
1.54713916e+03	-8.24417686e+00
1.54882080e+03	-8.31134605e+00
1.55050244e+03	-8.13593102e+00
1.55218408e+03	-8.30389977e+00
1.55386572e+03	-8.40469933e+00
1.55554736e+03	-8.10275841e+00
1.55722900e+03	-8.01126671e+00
1.55891064e+03	-8.07071495e+00
1.56059229e+03	-8.14444542e+00
1.56227393e+03	-8.18137169e+00
1.56395557e+03	-8.18582726e+00
1.56563721e+03	-8.29804039e+00
1.56731885e+03	-8.22482872e+00
1.56900049e+03	-8.36725426e+00
1.57068213e+03	-8.31479454e+00
1.57236377e+03	-8.34848595e+00
1.57404541e+03	-8.39346886e+00
1.57572705e+03	-8.32660484e+00
1.57740869e+03	-8.17783165e+00
1.57909033e+03	-8.10639000e+00
1.58077197e+03	-8.20722008e+00
1.58245361e+03	-8.18707848e+00
1.58413525e+03	-8.06400108e+00
1.58581689e+03	-8.01611900e+00
1.58749854e+03	-8.14792442e+00
1.58918018e+03	-8.25147057e+00
1.59086182e+03	-8.18805504e+00
1.59254346e+03	-8.21567345e+00
1.59422510e+03	-8.27533531e+00
1.59590674e+03	-8.21860313e+00
1.59758838e+03	-8.08057213e+00
1.59927002e+03	-8.23785973e+00
1.60095166e+03	-8.38773155e+00
1.60263330e+03	-8.26712608e+00
1.60431494e+03	-8.31531334e+00
1.60599658e+03	-8.34586143e+00
1.60767822e+03	-8.31110191e+00
1.60935986e+03	-8.33389854e+00
1.61104150e+03	-8.49521446e+00
1.61272314e+03	-8.46280479e+00
1.61440479e+03	-8.47324181e+00
1.61608643e+03	-8.45441246e+00
1.61776807e+03	-8.43005943e+00
1.61944971e+03	-8.41470909e+00
1.62113135e+03	-8.56821251e+00
1.62281299e+03	-8.50427818e+00
1.62449463e+03	-8.46790123e+00
1.62617627e+03	-8.32089806e+00
1.62785791e+03	-8.39371300e+00
1.62953955e+03	-8.61310387e+00
1.63122119e+03	-8.47562218e+00
1.63290283e+03	-8.42145348e+00
1.63458447e+03	-8.43070030e+00
1.63626611e+03	-8.26978111e+00
1.63794775e+03	-8.25037193e+00
1.63962939e+03	-8.15216637e+00
1.64131104e+03	-8.16300011e+00
1.64299268e+03	-8.18894005e+00
1.64467432e+03	-8.31744957e+00
1.64635596e+03	-8.25391197e+00
1.64803760e+03	-8.33698082e+00
1.64971924e+03	-8.25293541e+00
1.65140088e+03	-8.17227745e+00
1.65308252e+03	-8.05460167e+00
1.65476416e+03	-8.03458214e+00
1.65644580e+03	-7.94400644e+00
1.65812744e+03	-8.15707970e+00
1.65980908e+03	-8.01767540e+00
1.66149072e+03	-8.07269859e+00
1.66317236e+03	-8.02670860e+00
1.66485400e+03	-8.10907555e+00
1.66653564e+03	-8.19150352e+00
1.66821729e+03	-8.10989952e+00
1.66989893e+03	-8.12460899e+00
1.67158057e+03	-8.17691612e+00
1.67326221e+03	-8.09027672e+00
1.67494385e+03	-8.12964439e+00
1.67662549e+03	-8.14130211e+00
1.67830713e+03	-8.24680138e+00
1.67998877e+03	-8.31534386e+00
