# Supplementary material for: Study on effects of the train-induced airflow on the temperature field of single-track high-speed railway tunnels in cold regions
Source: Sci Rep. 2025 Aug 21;15:30713. doi: 10.1038/s41598-025-16068-4 (PMC12370937; doi:10.1038/s41598-025-16068-4)
Supplement: Supplementary file 1 — Supplementary Material 1 [file 41598_2025_16068_MOESM1_ESM.zip › Relevant document/Train frequency(data)/5min.xlsx]

## Sheet: 5min
[Name]
Series 1 at /LINE:Line 1
[Data]
Z [ m ]	Temperature [ C ]
0	-15
1.68168	-14.9409
3.36336	-14.9169
5.04504	-14.8951
6.72673	-14.8751
8.40841	-14.85
10.0901	-14.7906
11.7718	-14.7729
13.4535	-14.7433
15.1351	-14.7298
16.8168	-14.718
18.4985	-14.6611
20.1802	-14.6209
21.8619	-14.5024
23.5435	-14.5953
25.2252	-14.5265
26.9069	-14.4947
28.5886	-14.5279
30.2703	-14.4583
31.952	-14.4394
33.6336	-14.4249
35.3153	-14.4167
36.997	-14.3251
38.6787	-14.2531
40.3604	-14.223
42.0421	-14.249
43.7237	-14.2519
45.4054	-14.2193
47.0871	-14.2076
48.7688	-14.1793
50.4505	-14.2174
52.1321	-14.3082
53.8138	-14.2599
55.4955	-14.1154
57.1772	-14.1876
58.8589	-14.0734
60.5406	-14.0717
62.2222	-13.9526
63.9039	-14.1093
65.5856	-14.1385
67.2673	-14.165
68.949	-14.1499
70.6306	-14.0707
72.3123	-13.9714
73.994	-14.0272
75.6757	-13.9683
77.3574	-13.9539
79.039	-14.0093
80.7207	-14.0099
82.4024	-13.9129
84.0841	-14.01
85.7658	-13.8666
87.4474	-13.943
89.1291	-13.9295
90.8108	-13.7596
92.4925	-13.8794
94.1741	-13.9132
95.8558	-13.933
97.5375	-13.9252
99.2192	-13.8157
100.901	-13.8285
102.583	-13.8204
104.264	-13.8002
105.946	-13.8323
107.628	-13.7006
109.309	-13.6917
110.991	-13.6156
112.673	-13.6729
114.354	-13.531
116.036	-13.6165
117.718	-13.5924
119.399	-13.5569
121.081	-13.7649
122.763	-13.7467
124.444	-13.697
126.126	-13.6951
127.808	-13.6405
129.489	-13.6106
131.171	-13.5855
132.853	-13.5771
134.534	-13.5882
136.216	-13.4789
137.898	-13.4321
139.58	-13.4745
141.261	-13.5238
142.943	-13.4021
144.625	-13.3132
146.306	-13.3321
147.988	-13.3858
149.67	-13.2448
151.351	-13.1992
153.033	-13.0877
154.715	-13.1622
156.396	-13.1359
158.078	-13.122
159.76	-13.114
161.441	-13.1975
163.123	-13.0705
164.805	-13.1471
166.487	-13.0552
168.168	-12.9883
169.85	-12.9289
171.532	-13.0116
173.213	-12.8854
174.895	-13.0436
176.577	-12.8111
178.258	-12.8182
179.94	-12.7298
181.622	-12.6392
183.303	-12.6616
184.985	-12.7425
186.667	-12.8307
188.348	-12.9086
190.03	-12.8774
191.712	-12.8758
193.393	-12.8995
195.075	-12.8289
196.757	-12.7315
198.439	-12.7225
200.12	-12.6797
201.802	-12.6668
203.484	-12.4599
205.165	-12.6758
206.847	-12.8266
208.529	-12.7857
210.21	-12.7801
211.892	-12.6803
213.574	-12.6617
215.255	-12.586
216.937	-12.6019
218.619	-12.6206
220.3	-12.6346
221.982	-12.4492
223.664	-12.4576
225.346	-12.6313
227.027	-12.5387
228.709	-12.5649
230.391	-12.4942
232.072	-12.4127
233.754	-12.3077
235.436	-12.0623
237.117	-12.2411
238.799	-12.091
240.481	-12.0125
242.162	-11.991
243.844	-11.9561
245.526	-12.0016
247.207	-11.893
248.889	-11.7704
250.571	-11.8663
252.253	-11.7626
253.934	-11.7092
255.616	-11.7348
257.298	-11.6719
258.979	-11.7629
260.661	-11.7608
262.343	-11.5768
264.024	-11.7423
265.706	-11.7914
267.388	-11.7274
269.069	-11.8292
270.751	-11.7805
272.433	-11.8839
274.114	-11.6648
275.796	-11.6765
277.478	-11.7798
279.159	-11.6202
280.841	-11.4997
282.523	-11.6762
284.204	-11.5694
285.886	-11.4836
287.568	-11.4359
289.249	-11.2836
290.931	-11.1856
292.613	-11.4137
294.294	-11.4967
295.976	-11.6339
297.658	-11.5003
299.339	-11.5483
301.021	-11.5349
302.703	-11.5252
304.384	-11.4636
306.066	-11.639
307.748	-11.5134
309.429	-11.3656
311.111	-11.3373
312.793	-11.3951
314.474	-11.4211
316.156	-11.4001
317.838	-11.4405
319.519	-11.6067
321.201	-11.5653
322.883	-11.6859
324.564	-11.6981
326.246	-11.7288
327.928	-11.7456
329.609	-11.7953
331.291	-11.7022
332.973	-11.6878
334.654	-11.7701
336.336	-11.7067
338.018	-11.6034
339.699	-11.5685
341.381	-11.5025
343.063	-11.5472
344.744	-11.615
346.426	-11.6153
348.108	-11.5132
349.789	-11.7617
351.471	-11.6308
353.153	-11.6813
354.835	-11.678
356.516	-11.4614
358.198	-11.4659
359.88	-11.5528
361.561	-11.4639
363.243	-11.4237
364.925	-11.4251
366.606	-11.4173
368.288	-11.4509
369.97	-11.3148
371.651	-11.3833
373.333	-11.3942
375.015	-11.2392
376.696	-11.2487
378.378	-11.1655
380.06	-11.2023
381.741	-11.0648
383.423	-11.156
385.105	-11.1649
386.786	-11.1349
388.468	-11.0827
390.15	-11.1632
391.831	-11.0765
393.513	-10.9916
395.195	-11.0483
396.876	-11.0245
398.558	-10.7405
400.24	-10.8796
401.921	-10.8555
403.603	-11.0167
405.285	-10.9942
406.966	-10.8544
408.648	-10.9405
410.33	-10.994
412.011	-10.8879
413.693	-10.9426
415.375	-11.0182
417.056	-10.8999
418.738	-10.7875
420.42	-10.7467
422.101	-10.6427
423.783	-10.7223
425.465	-10.7173
427.146	-10.6444
428.828	-10.5439
430.51	-10.6563
432.191	-10.6372
433.873	-10.6036
435.555	-10.7157
437.236	-10.4916
438.918	-10.3675
440.6	-10.2525
442.281	-10.3557
443.963	-10.4873
445.645	-10.5161
447.326	-10.5034
449.008	-10.6279
450.69	-10.4193
452.371	-10.3859
454.053	-10.4523
455.735	-10.4145
457.416	-10.665
459.098	-10.7228
460.78	-10.7473
462.461	-10.5002
464.143	-10.6098
465.825	-10.6405
467.506	-10.4873
469.188	-10.5239
470.87	-10.5345
472.551	-10.6883
474.233	-10.8014
475.915	-10.6549
477.596	-10.6894
479.278	-10.7931
480.96	-10.6039
482.642	-10.6604
484.323	-10.5635
486.005	-10.5698
487.687	-10.5879
489.368	-10.593
491.05	-10.4751
492.732	-10.6129
494.413	-10.5935
496.095	-10.6656
497.777	-10.5285
499.458	-10.4493
501.14	-10.3363
502.822	-10.4374
504.503	-10.3457
506.185	-10.1796
507.867	-10.2365
509.548	-10.0917
511.23	-10.2373
512.912	-10.2805
514.593	-10.1878
516.275	-10.2733
517.957	-10.1865
519.638	-10.1974
521.32	-10.241
523.002	-10.3424
524.684	-10.2566
526.365	-10.1332
528.047	-10.0689
529.729	-10.191
531.41	-10.0651
533.092	-10.1294
534.774	-10.1548
536.455	-10.0271
538.137	-10.0598
539.819	-10.0637
541.501	-10.2216
543.182	-10.2592
544.864	-10.3365
546.546	-10.3719
548.227	-10.3792
549.909	-10.4425
551.591	-10.188
553.272	-10.2214
554.954	-10.1853
556.636	-10.21
558.318	-10.1811
559.999	-10.2977
561.681	-10.3234
563.363	-10.2173
565.044	-10.3596
566.726	-10.3268
568.408	-10.3112
570.089	-10.2263
571.771	-10.155
573.453	-9.93961
575.135	-10.0323
576.816	-10.1002
578.498	-10.0279
580.18	-10.001
581.861	-9.98798
583.543	-10.1177
585.225	-9.91724
586.906	-9.87577
588.588	-9.86661
590.27	-9.80659
591.952	-9.92408
593.633	-9.91938
595.315	-9.76053
596.997	-9.86432
598.678	-9.95896
600.36	-9.74283
602.042	-9.7045
603.724	-9.70139
605.405	-9.57014
607.087	-9.64902
608.769	-9.65644
610.45	-9.72175
612.132	-9.83689
613.814	-9.70286
615.495	-9.64896
617.177	-9.67994
618.859	-9.90095
620.541	-9.8162
622.222	-9.58225
623.904	-9.62241
625.586	-9.75223
627.267	-9.74454
628.949	-9.68183
630.631	-9.68503
632.312	-9.70637
633.994	-9.69187
635.676	-9.70969
637.358	-9.66913
639.039	-9.7725
640.721	-9.83381
642.403	-9.83643
644.084	-9.74824
645.766	-9.52207
647.448	-9.58701
649.129	-9.69636
650.811	-9.66282
652.493	-9.6915
654.175	-9.8003
655.856	-9.59418
657.538	-9.50239
659.22	-9.56019
660.901	-9.67289
662.583	-9.77137
664.265	-9.72806
665.946	-9.8715
667.628	-9.8621
669.31	-9.74753
670.992	-9.61878
672.673	-9.84849
674.355	-9.84589
676.037	-9.81946
677.718	-9.99061
679.4	-10.0269
681.082	-9.93149
682.763	-9.84058
684.445	-9.84867
686.127	-9.97065
687.809	-9.92585
689.49	-9.86396
691.172	-9.75492
692.854	-9.79383
694.535	-9.76035
696.217	-9.98356
697.899	-9.94651
699.581	-9.9387
701.262	-9.86423
702.944	-9.8834
704.626	-9.80497
706.307	-9.91462
707.989	-9.94697
709.671	-9.86909
711.352	-9.70041
713.034	-9.90012
714.716	-9.77601
716.398	-10.0396
718.079	-10.0031
719.761	-9.91691
721.443	-9.99357
723.124	-10.0257
724.806	-9.95481
726.488	-9.86783
728.169	-9.9206
729.851	-9.77308
731.533	-9.75959
733.215	-9.77012
734.896	-9.97956
736.578	-9.86854
738.26	-9.88489
739.941	-9.79813
741.623	-9.82398
743.305	-9.84254
744.986	-9.90113
746.668	-9.84431
748.35	-9.73957
750.032	-9.84586
751.713	-9.72831
753.395	-9.91419
755.077	-9.75889
756.758	-9.84293
758.44	-9.65092
760.122	-9.80506
761.803	-9.67438
763.485	-9.74671
765.167	-9.77735
766.849	-9.75391
768.53	-9.75385
770.212	-9.72544
771.894	-9.83738
773.575	-9.69794
775.257	-9.59962
776.939	-9.78461
778.62	-9.70661
780.302	-9.70963
781.984	-9.76703
783.666	-9.80079
785.347	-9.71644
787.029	-9.82401
788.711	-9.75492
790.392	-9.52744
792.074	-9.60258
793.756	-9.64939
795.438	-9.55652
797.119	-9.56486
798.801	-9.6092
800.483	-9.68549
802.164	-9.63862
803.846	-9.6251
805.528	-9.64994
807.209	-9.71351
808.891	-9.63581
810.573	-9.53528
812.255	-9.62913
813.936	-9.65873
815.618	-9.69721
817.3	-9.73389
818.981	-9.80698
820.663	-9.67035
822.345	-9.72941
824.026	-9.75175
825.708	-9.78119
827.39	-9.82264
829.072	-9.5456
830.753	-9.58491
832.435	-9.68241
834.117	-9.81592
835.798	-9.74686
837.48	-9.71705
839.162	-9.78016
840.843	-9.87351
842.525	-9.83863
844.207	-10.0002
845.889	-9.95646
847.57	-9.96882
849.252	-10.0034
850.934	-9.86872
852.615	-9.81019
854.297	-9.9416
855.979	-9.8368
857.66	-9.82773
859.342	-9.87092
861.024	-10.0256
862.706	-9.83085
864.387	-9.879
866.069	-9.90485
867.751	-9.84702
869.432	-9.72721
871.114	-9.82792
872.796	-9.8133
874.477	-9.84488
876.159	-9.92155
877.841	-9.96177
879.523	-9.94996
881.204	-10.0225
882.886	-9.78696
884.568	-9.9025
886.249	-9.8126
887.931	-9.69715
889.613	-9.58448
891.294	-9.81492
892.976	-9.63117
894.658	-9.56376
896.34	-9.59138
898.021	-9.57197
899.703	-9.52387
901.385	-9.46839
903.066	-9.63148
904.748	-9.53498
906.43	-9.53235
908.112	-9.53843
909.793	-9.48292
911.475	-9.48273
913.157	-9.4957
914.838	-9.5756
916.52	-9.48182
918.202	-9.48173
919.883	-9.58768
921.565	-9.56049
923.247	-9.51844
924.929	-9.50913
926.61	-9.49534
928.292	-9.53354
929.974	-9.46717
931.655	-9.4361
933.337	-9.39475
935.019	-9.33027
936.7	-9.2891
938.382	-9.17939
940.064	-9.20734
941.746	-9.05585
943.427	-9.18619
945.109	-9.26182
946.791	-9.19916
948.472	-9.29246
950.154	-9.28364
951.836	-9.28184
953.517	-9.25922
955.199	-9.27073
956.881	-9.21576
958.563	-9.28608
960.244	-9.20057
961.926	-9.21171
963.608	-9.13096
965.289	-9.19382
966.971	-9.11777
968.653	-9.13547
970.334	-9.09897
972.016	-8.91749
973.698	-9.10706
975.38	-8.98704
977.061	-8.94459
978.743	-9.14081
980.425	-9.0676
982.106	-8.99436
983.788	-9.1645
985.47	-9.21531
987.151	-9.06043
988.833	-9.0449
990.515	-8.98527
992.197	-9.01175
993.878	-9.16352
995.56	-9.07242
997.242	-9.0185
998.923	-9.03388
1000.61	-9.02149
1002.29	-9.09452
1003.97	-9.0232
1005.65	-9.04615
1007.33	-9.03879
1009.01	-9.15064
1010.7	-8.98655
1012.38	-8.88398
1014.06	-9.16068
1015.74	-9.07252
1017.42	-9.27668
1019.1	-9.33686
1020.79	-9.29069
1022.47	-9.0712
1024.15	-9.01444
1025.83	-9.07169
1027.51	-9.20991
1029.19	-9.07999
1030.88	-9.0246
1032.56	-9.14454
1034.24	-9.01459
1035.92	-8.92994
1037.6	-8.97791
1039.28	-8.91712
1040.97	-8.99198
1042.65	-9.03879
1044.33	-9.09513
1046.01	-9.07691
1047.69	-9.22806
1049.37	-9.24625
1051.06	-9.20078
1052.74	-9.22181
1054.42	-9.18592
1056.1	-9.15464
1057.78	-9.20542
1059.46	-9.23319
1061.15	-9.19431
1062.83	-9.24543
1064.51	-9.40323
1066.19	-9.40922
1067.87	-9.33475
1069.55	-9.38441
1071.23	-9.39228
1072.92	-9.57017
1074.6	-9.49256
1076.28	-9.50977
1077.96	-9.30686
1079.64	-9.25352
1081.32	-9.26291
1083.01	-9.14222
1084.69	-9.16147
1086.37	-9.14719
1088.05	-9.34003
1089.73	-9.34473
1091.41	-9.30897
1093.1	-9.31055
1094.78	-9.24692
1096.46	-9.12668
1098.14	-9.27353
1099.82	-9.12848
1101.5	-9.15491
1103.19	-9.03849
1104.87	-9.18027
1106.55	-9.22858
1108.23	-8.97129
1109.91	-8.89673
1111.59	-8.81486
1113.28	-8.9148
1114.96	-9.11118
1116.64	-9.12656
1118.32	-9.14271
1120	-9.10532
1121.68	-9.04011
1123.37	-9.05198
1125.05	-9.02863
1126.73	-8.9347
1128.41	-9.10908
1130.09	-9.15476
1131.77	-9.22892
1133.46	-9.15787
1135.14	-9.09791
1136.82	-9.14191
1138.5	-9.18314
1140.18	-9.20008
1141.86	-9.24097
1143.55	-9.1912
1145.23	-9.05958
1146.91	-9.19034
1148.59	-9.27689
1150.27	-9.24628
1151.95	-9.24686
1153.64	-9.18845
1155.32	-9.24305
1157	-9.27131
1158.68	-9.24299
1160.36	-9.23365
1162.04	-9.15363
1163.73	-9.14469
1165.41	-9.20099
1167.09	-9.31504
1168.77	-9.26175
1170.45	-9.21845
1172.13	-9.245
1173.81	-9.26377
1175.5	-9.13297
1177.18	-9.21006
1178.86	-9.23939
1180.54	-9.10789
1182.22	-9.03495
1183.9	-9.18885
1185.59	-9.1818
1187.27	-9.26188
1188.95	-9.23337
1190.63	-9.09736
1192.31	-9.06238
1193.99	-9.18915
1195.68	-9.10566
1197.36	-9.24463
1199.04	-9.16871
1200.72	-9.08658
1202.4	-9.20966
1204.08	-9.26285
1205.77	-9.20518
1207.45	-9.13288
1209.13	-9.10514
1210.81	-9.16016
1212.49	-9.14615
1214.17	-9.04429
1215.86	-9.06861
1217.54	-8.94538
1219.22	-9.01941
1220.9	-8.95917
1222.58	-8.92533
1224.26	-8.88895
1225.95	-8.84702
1227.63	-8.86728
1229.31	-8.7945
1230.99	-8.8249
1232.67	-8.67399
1234.35	-8.88077
1236.04	-8.86344
1237.72	-8.79615
1239.4	-8.95344
1241.08	-8.93973
1242.76	-8.91276
1244.44	-8.81421
1246.13	-8.82963
1247.81	-8.92136
1249.49	-8.92164
1251.17	-8.81186
1252.85	-8.67811
1254.53	-8.81641
1256.22	-8.75623
1257.9	-8.89594
1259.58	-8.94367
1261.26	-9.00199
1262.94	-9.06098
1264.62	-8.86396
1266.31	-8.90455
1267.99	-8.88776
1269.67	-9.02036
1271.35	-8.94471
1273.03	-8.86677
1274.71	-8.79432
1276.4	-8.88141
1278.08	-8.78757
1279.76	-8.8931
1281.44	-8.81855
1283.12	-8.82273
1284.8	-8.79462
1286.48	-8.86112
1288.17	-8.81388
1289.85	-8.76719
1291.53	-8.84009
1293.21	-8.81318
1294.89	-8.70783
1296.57	-8.76386
1298.26	-8.70341
1299.94	-8.71116
1301.62	-8.71714
1303.3	-8.78385
1304.98	-8.66163
1306.66	-8.77335
1308.35	-8.76722
1310.03	-8.82154
1311.71	-8.76597
1313.39	-8.77631
1315.07	-8.97037
1316.75	-8.9524
1318.44	-8.82715
1320.12	-8.74708
1321.8	-8.66239
1323.48	-8.60251
1325.16	-8.66059
1326.84	-8.75983
1328.53	-8.71992
1330.21	-8.70139
1331.89	-8.59333
1333.57	-8.55344
1335.25	-8.499
1336.93	-8.4155
1338.62	-8.61381
1340.3	-8.54517
1341.98	-8.58234
1343.66	-8.56129
1345.34	-8.61054
1347.02	-8.54181
1348.71	-8.49125
1350.39	-8.52378
1352.07	-8.63694
1353.75	-8.62687
1355.43	-8.58533
1357.11	-8.6489
1358.8	-8.68113
1360.48	-8.79285
1362.16	-8.76075
1363.84	-8.63422
1365.52	-8.56717
1367.2	-8.59098
1368.89	-8.6204
1370.57	-8.63672
1372.25	-8.56324
1373.93	-8.54062
1375.61	-8.71268
1377.29	-8.7743
1378.98	-8.82444
1380.66	-8.63773
1382.34	-8.73789
1384.02	-8.70991
1385.7	-8.55768
1387.38	-8.67856
1389.06	-8.63309
1390.75	-8.69074
1392.43	-8.69236
1394.11	-8.66974
1395.79	-8.71995
1397.47	-8.61924
1399.15	-8.67966
1400.84	-8.85657
1402.52	-8.77582
1404.2	-8.58375
1405.88	-8.47263
1407.56	-8.46503
1409.24	-8.34479
1410.93	-8.57429
1412.61	-8.57447
1414.29	-8.4705
1415.97	-8.5076
1417.65	-8.61115
1419.33	-8.58918
1421.02	-8.4386
1422.7	-8.39515
1424.38	-8.55128
1426.06	-8.52878
1427.74	-8.54902
1429.42	-8.53034
1431.11	-8.52573
1432.79	-8.57493
1434.47	-8.47214
1436.15	-8.65403
1437.83	-8.53327
1439.51	-8.51243
1441.2	-8.51841
1442.88	-8.55723
1444.56	-8.61259
1446.24	-8.44208
1447.92	-8.6037
1449.6	-8.43983
1451.29	-8.6688
1452.97	-8.53119
1454.65	-8.47141
1456.33	-8.40616
1458.01	-8.29835
1459.69	-8.30268
1461.38	-8.31962
1463.06	-8.58222
1464.74	-8.4257
1466.42	-8.33701
1468.1	-8.39481
1469.78	-8.35538
1471.47	-8.30912
1473.15	-8.45505
1474.83	-8.45057
1476.51	-8.56226
1478.19	-8.40931
1479.87	-8.43439
1481.56	-8.39948
1483.24	-8.38471
1484.92	-8.42527
1486.6	-8.42963
1488.28	-8.49018
1489.96	-8.51298
1491.65	-8.60306
1493.33	-8.61478
1495.01	-8.63041
1496.69	-8.54615
1498.37	-8.53489
1500.05	-8.46467
1501.73	-8.44648
1503.42	-8.48414
1505.1	-8.41877
1506.78	-8.5044
1508.46	-8.64921
1510.14	-8.504
1511.82	-8.45722
1513.51	-8.41553
1515.19	-8.34278
1516.87	-8.26002
1518.55	-8.17582
1520.23	-8.20344
1521.91	-8.17097
1523.6	-8.17637
1525.28	-8.09321
1526.96	-8.25138
1528.64	-8.22892
1530.32	-8.22977
1532	-8.26105
1533.69	-8.22507
1535.37	-8.45585
1537.05	-8.25815
1538.73	-8.20218
1540.41	-8.2017
1542.09	-8.17518
1543.78	-8.19901
1545.46	-8.16331
1547.14	-8.24418
1548.82	-8.31135
1550.5	-8.13593
1552.18	-8.3039
1553.87	-8.4047
1555.55	-8.10276
1557.23	-8.01127
1558.91	-8.07071
1560.59	-8.14445
1562.27	-8.18137
1563.96	-8.18583
1565.64	-8.29804
1567.32	-8.22483
1569	-8.36725
1570.68	-8.31479
1572.36	-8.34849
1574.05	-8.39347
1575.73	-8.3266
1577.41	-8.17783
1579.09	-8.10639
1580.77	-8.20722
1582.45	-8.18708
1584.14	-8.064
1585.82	-8.01612
1587.5	-8.14792
1589.18	-8.25147
1590.86	-8.18806
1592.54	-8.21567
1594.23	-8.27534
1595.91	-8.2186
1597.59	-8.08057
1599.27	-8.23786
1600.95	-8.38773
1602.63	-8.26713
1604.31	-8.31531
1606	-8.34586
1607.68	-8.3111
1609.36	-8.3339
1611.04	-8.49521
1612.72	-8.4628
1614.4	-8.47324
1616.09	-8.45441
1617.77	-8.43006
1619.45	-8.41471
1621.13	-8.56821
1622.81	-8.50428
1624.49	-8.4679
1626.18	-8.3209
1627.86	-8.39371
1629.54	-8.6131
1631.22	-8.47562
1632.9	-8.42145
1634.58	-8.4307
1636.27	-8.26978
1637.95	-8.25037
1639.63	-8.15217
1641.31	-8.163
1642.99	-8.18894
1644.67	-8.31745
1646.36	-8.25391
1648.04	-8.33698
1649.72	-8.25294
1651.4	-8.17228
1653.08	-8.0546
1654.76	-8.03458
1656.45	-7.94401
1658.13	-8.15708
1659.81	-8.01768
1661.49	-8.0727
1663.17	-8.02671
1664.85	-8.10908
1666.54	-8.1915
1668.22	-8.1099
1669.9	-8.12461
1671.58	-8.17692
1673.26	-8.09028
1674.94	-8.12964
1676.63	-8.1413
1678.31	-8.2468
1679.99	-8.31534
