# Supplementary material for: Study on effects of the train-induced airflow on the temperature field of single-track high-speed railway tunnels in cold regions
Source: Sci Rep. 2025 Aug 21;15:30713. doi: 10.1038/s41598-025-16068-4 (PMC12370937; doi:10.1038/s41598-025-16068-4)
Supplement: Supplementary file 1 — Supplementary Material 1 [file 41598_2025_16068_MOESM1_ESM.zip › Relevant document/Train frequency(data)/notrain.csv]

[Name]
Series 1 at /LINE:Line 1
[Data]
Z [ m ]	Temperature [ C ]
0.00000000e+00	-1.50000362e+01
1.68168163e+00	-1.48730221e+01
3.36336327e+00	-1.48223324e+01
5.04504490e+00	-1.47771358e+01
6.72672653e+00	-1.47348995e+01
8.40840816e+00	-1.46825314e+01
1.00900898e+01	-1.45599728e+01
1.17717714e+01	-1.45249996e+01
1.34534531e+01	-1.44604855e+01
1.51351347e+01	-1.44342709e+01
1.68168163e+01	-1.44058590e+01
1.84984970e+01	-1.42992611e+01
2.01801796e+01	-1.42208920e+01
2.18618622e+01	-1.39956722e+01
2.35435448e+01	-1.41657772e+01
2.52252274e+01	-1.40318661e+01
2.69069099e+01	-1.39688473e+01
2.85885925e+01	-1.40329952e+01
3.02702751e+01	-1.38981686e+01
3.19519577e+01	-1.38596859e+01
3.36336403e+01	-1.38359432e+01
3.53153229e+01	-1.38198299e+01
3.69970055e+01	-1.36521053e+01
3.86786880e+01	-1.35307064e+01
4.03603706e+01	-1.34693050e+01
4.20420532e+01	-1.35040035e+01
4.37237358e+01	-1.35038204e+01
4.54054184e+01	-1.34482479e+01
4.70871010e+01	-1.34374142e+01
4.87687836e+01	-1.33837948e+01
5.04504662e+01	-1.34404659e+01
5.21321487e+01	-1.36161861e+01
5.38138313e+01	-1.35356808e+01
5.54955139e+01	-1.32981625e+01
5.71771965e+01	-1.34193172e+01
5.88588791e+01	-1.32419796e+01
6.05405617e+01	-1.32373714e+01
6.22222443e+01	-1.30654964e+01
6.39039268e+01	-1.32900143e+01
6.55856094e+01	-1.33226070e+01
6.72672882e+01	-1.33604183e+01
6.89489670e+01	-1.33280697e+01
7.06306458e+01	-1.31892757e+01
7.23123245e+01	-1.30212460e+01
7.39940033e+01	-1.31215878e+01
7.56756821e+01	-1.30415401e+01
7.73573608e+01	-1.30058651e+01
7.90390396e+01	-1.30987301e+01
8.07207184e+01	-1.31013851e+01
8.24023972e+01	-1.29432430e+01
8.40840759e+01	-1.30931454e+01
8.57657547e+01	-1.28709774e+01
8.74474335e+01	-1.29828243e+01
8.91291122e+01	-1.29581356e+01
9.08107910e+01	-1.26961727e+01
9.24924698e+01	-1.28895626e+01
9.41741486e+01	-1.29502316e+01
9.58558273e+01	-1.29733334e+01
9.75375061e+01	-1.29553280e+01
9.92191849e+01	-1.27911129e+01
1.00900864e+02	-1.28132076e+01
1.02582542e+02	-1.27827816e+01
1.04264221e+02	-1.27624874e+01
1.05945900e+02	-1.28122921e+01
1.07627579e+02	-1.26012325e+01
1.09309258e+02	-1.25855465e+01
1.10990936e+02	-1.24628963e+01
1.12672615e+02	-1.25521603e+01
1.14354294e+02	-1.23501644e+01
1.16035973e+02	-1.24773922e+01
1.17717651e+02	-1.24350033e+01
1.19399330e+02	-1.23975887e+01
1.21081009e+02	-1.27163448e+01
1.22762688e+02	-1.26832027e+01
1.24444366e+02	-1.25967464e+01
1.26126045e+02	-1.26066036e+01
1.27807724e+02	-1.25034542e+01
1.29489410e+02	-1.24587765e+01
1.31171097e+02	-1.24213009e+01
1.32852783e+02	-1.24176083e+01
1.34534470e+02	-1.24204769e+01
1.36216156e+02	-1.22433224e+01
1.37897842e+02	-1.21593075e+01
1.39579529e+02	-1.22264156e+01
1.41261215e+02	-1.23032284e+01
1.42942902e+02	-1.20996761e+01
1.44624588e+02	-1.19655819e+01
1.46306274e+02	-1.20037899e+01
1.47987961e+02	-1.20880795e+01
1.49669647e+02	-1.18882198e+01
1.51351334e+02	-1.18418941e+01
1.53033020e+02	-1.17042599e+01
1.54714706e+02	-1.18017330e+01
1.56396393e+02	-1.17703915e+01
1.58078079e+02	-1.17381344e+01
1.59759766e+02	-1.17139034e+01
1.61441452e+02	-1.18377438e+01
1.63123138e+02	-1.16360836e+01
1.64804825e+02	-1.17445736e+01
1.66486511e+02	-1.16133175e+01
1.68168198e+02	-1.15190792e+01
1.69849884e+02	-1.14535275e+01
1.71531570e+02	-1.15762386e+01
1.73213257e+02	-1.13916988e+01
1.74894943e+02	-1.16206722e+01
1.76576630e+02	-1.13201046e+01
1.78258316e+02	-1.13205013e+01
1.79940002e+02	-1.12099361e+01
1.81621689e+02	-1.10867062e+01
1.83303375e+02	-1.11160641e+01
1.84985062e+02	-1.12320309e+01
1.86666748e+02	-1.13501644e+01
1.88348434e+02	-1.14548092e+01
1.90030121e+02	-1.14022274e+01
1.91711807e+02	-1.13889523e+01
1.93393494e+02	-1.14432735e+01
1.95075180e+02	-1.13555355e+01
1.96756866e+02	-1.12224483e+01
1.98438553e+02	-1.12178402e+01
2.00120239e+02	-1.11573238e+01
2.01801926e+02	-1.11398983e+01
2.03483612e+02	-1.08739376e+01
2.05165298e+02	-1.11603756e+01
2.06846985e+02	-1.13589840e+01
2.08528671e+02	-1.13046017e+01
2.10210358e+02	-1.12827816e+01
2.11892044e+02	-1.11341000e+01
2.13573730e+02	-1.11018429e+01
2.15255417e+02	-1.10124264e+01
2.16937103e+02	-1.10443478e+01
2.18618790e+02	-1.10767574e+01
2.20300476e+02	-1.10672970e+01
2.21982162e+02	-1.08117733e+01
2.23663849e+02	-1.08373470e+01
2.25345535e+02	-1.10541134e+01
2.27027222e+02	-1.09088192e+01
2.28708908e+02	-1.09453793e+01
2.30390594e+02	-1.08474789e+01
2.32072281e+02	-1.07232418e+01
2.33753967e+02	-1.05898495e+01
2.35435654e+02	-1.02497005e+01
2.37117340e+02	-1.04786739e+01
2.38799026e+02	-1.02840023e+01
2.40480713e+02	-1.01837215e+01
2.42162399e+02	-1.01571407e+01
2.43844086e+02	-1.01249752e+01
2.45525772e+02	-1.01827450e+01
2.47207458e+02	-1.00319881e+01
2.48889145e+02	-9.91449547e+00
2.50570831e+02	-1.00385189e+01
2.52252518e+02	-9.88229942e+00
2.53934204e+02	-9.82022667e+00
2.55615891e+02	-9.85660362e+00
2.57297577e+02	-9.77451134e+00
2.58979248e+02	-9.88760948e+00
2.60660919e+02	-9.86292076e+00
2.62342590e+02	-9.65939903e+00
2.64024261e+02	-9.85935020e+00
2.65705933e+02	-9.89786339e+00
2.67387604e+02	-9.80646324e+00
2.69069275e+02	-9.94513512e+00
2.70750946e+02	-9.88226891e+00
2.72432617e+02	-9.98996544e+00
2.74114288e+02	-9.73172569e+00
2.75795959e+02	-9.78546715e+00
2.77477631e+02	-9.90363121e+00
2.79159302e+02	-9.70825768e+00
2.80840973e+02	-9.55237389e+00
2.82522644e+02	-9.77744102e+00
2.84204315e+02	-9.66638756e+00
2.85885986e+02	-9.56552696e+00
2.87567657e+02	-9.51172447e+00
2.89249329e+02	-9.31601524e+00
2.90931000e+02	-9.18811607e+00
2.92612671e+02	-9.46130943e+00
2.94294342e+02	-9.58746910e+00
2.95976013e+02	-9.78064537e+00
2.97657684e+02	-9.61520958e+00
2.99339355e+02	-9.69928551e+00
3.01021027e+02	-9.69717979e+00
3.02702698e+02	-9.67978477e+00
3.04384369e+02	-9.57779503e+00
3.06066040e+02	-9.80060387e+00
3.07747711e+02	-9.66718102e+00
3.09429382e+02	-9.49896812e+00
3.11111053e+02	-9.48435020e+00
3.12792725e+02	-9.51206017e+00
3.14474396e+02	-9.54672813e+00
3.16156067e+02	-9.52618980e+00
3.17837738e+02	-9.56442833e+00
3.19519409e+02	-9.75430870e+00
3.21201080e+02	-9.72403526e+00
3.22882751e+02	-9.87045860e+00
3.24564423e+02	-9.88803673e+00
3.26246094e+02	-9.91394615e+00
3.27927765e+02	-9.95371056e+00
3.29609436e+02	-1.00151119e+01
3.31291107e+02	-9.89539146e+00
3.32972778e+02	-9.88901329e+00
3.34654449e+02	-9.98856163e+00
3.36336121e+02	-9.88089561e+00
3.38017792e+02	-9.76837730e+00
3.39699463e+02	-9.72699547e+00
3.41381134e+02	-9.67209435e+00
3.43062805e+02	-9.72583580e+00
3.44744476e+02	-9.81180382e+00
3.46426147e+02	-9.79971886e+00
3.48107819e+02	-9.70111656e+00
3.49789490e+02	-1.00013790e+01
3.51471161e+02	-9.83508873e+00
3.53152832e+02	-9.88034630e+00
3.54834503e+02	-9.86862755e+00
3.56516174e+02	-9.60498619e+00
3.58197845e+02	-9.61459923e+00
3.59879517e+02	-9.70407677e+00
3.61561188e+02	-9.58246422e+00
3.63242859e+02	-9.50263023e+00
3.64924530e+02	-9.54218102e+00
3.66606201e+02	-9.53095055e+00
3.68287872e+02	-9.57150841e+00
3.69969543e+02	-9.41364098e+00
3.71651215e+02	-9.49530602e+00
3.73332886e+02	-9.51715660e+00
3.75014557e+02	-9.32346153e+00
3.76696228e+02	-9.34305382e+00
3.78377899e+02	-9.23758507e+00
3.80059570e+02	-9.29407310e+00
3.81741241e+02	-9.10642052e+00
3.83422913e+02	-9.23908043e+00
3.85104584e+02	-9.24899864e+00
3.86786255e+02	-9.22739220e+00
3.88467926e+02	-9.16370201e+00
3.90149597e+02	-9.26059532e+00
3.91831268e+02	-9.14987755e+00
3.93512939e+02	-9.05014610e+00
3.95194611e+02	-9.13181114e+00
3.96876282e+02	-9.10257530e+00
3.98557953e+02	-8.75903893e+00
4.00239624e+02	-8.93927574e+00
4.01921295e+02	-8.90912437e+00
4.03602966e+02	-9.10971642e+00
4.05284637e+02	-9.08728600e+00
4.06966309e+02	-8.92008018e+00
4.08647980e+02	-9.02631187e+00
4.10329651e+02	-9.09699059e+00
4.12011322e+02	-8.97336388e+00
4.13692993e+02	-9.03000450e+00
4.15374664e+02	-9.11569786e+00
4.17056335e+02	-8.99271202e+00
4.18738007e+02	-8.86124229e+00
4.20419678e+02	-8.82126427e+00
4.22101349e+02	-8.70602989e+00
4.23783020e+02	-8.79157066e+00
4.25464691e+02	-8.77686119e+00
4.27146362e+02	-8.70566368e+00
4.28828033e+02	-8.60846519e+00
4.30509705e+02	-8.74316978e+00
4.32191376e+02	-8.73349571e+00
4.33873047e+02	-8.67252159e+00
4.35554718e+02	-8.80438805e+00
4.37236389e+02	-8.55463219e+00
4.38918060e+02	-8.41565514e+00
4.40599731e+02	-8.28479576e+00
4.42281403e+02	-8.38895226e+00
4.43963074e+02	-8.56363487e+00
4.45644745e+02	-8.58746910e+00
4.47326416e+02	-8.59555626e+00
4.49008087e+02	-8.74252892e+00
4.50689758e+02	-8.52362633e+00
4.52371429e+02	-8.47919273e+00
4.54053101e+02	-8.56989098e+00
4.55734772e+02	-8.52792931e+00
4.57416443e+02	-8.80185509e+00
4.59098114e+02	-8.87534142e+00
4.60779785e+02	-8.94125938e+00
4.62461456e+02	-8.65485191e+00
4.64143127e+02	-8.79681969e+00
4.65824799e+02	-8.82620811e+00
4.67506470e+02	-8.65781212e+00
4.69188141e+02	-8.70847130e+00
4.70869812e+02	-8.72336388e+00
4.72551483e+02	-8.90375328e+00
4.74233154e+02	-9.02445030e+00
4.75914825e+02	-8.85159874e+00
4.77596497e+02	-8.90372276e+00
4.79278168e+02	-9.02579308e+00
4.80959839e+02	-8.78818321e+00
4.82641510e+02	-8.85065269e+00
4.84323181e+02	-8.73987389e+00
4.86004852e+02	-8.74603844e+00
4.87686523e+02	-8.77921104e+00
4.89368195e+02	-8.80420494e+00
4.91049866e+02	-8.65588951e+00
4.92731537e+02	-8.82483482e+00
4.94413208e+02	-8.80402184e+00
4.96094879e+02	-8.88751793e+00
4.97776550e+02	-8.72174644e+00
4.99458221e+02	-8.63657188e+00
5.01139893e+02	-8.50900841e+00
5.02821564e+02	-8.64780235e+00
5.04503235e+02	-8.53238487e+00
5.06184906e+02	-8.33252525e+00
5.07866577e+02	-8.40671349e+00
5.09548248e+02	-8.24155235e+00
5.11229919e+02	-8.43503380e+00
5.12911621e+02	-8.46838951e+00
5.14593323e+02	-8.35993004e+00
5.16275024e+02	-8.47836876e+00
5.17956726e+02	-8.37454796e+00
5.19638428e+02	-8.39587975e+00
5.21320129e+02	-8.43601036e+00
5.23001831e+02	-8.55624962e+00
5.24683533e+02	-8.45425987e+00
5.26365234e+02	-8.31552696e+00
5.28046936e+02	-8.24619102e+00
5.29728638e+02	-8.39044762e+00
5.31410339e+02	-8.25479698e+00
5.33092041e+02	-8.33231163e+00
5.34773743e+02	-8.36060143e+00
5.36455444e+02	-8.19223595e+00
5.38137146e+02	-8.24402428e+00
5.39818848e+02	-8.24548912e+00
5.41500549e+02	-8.43320274e+00
5.43182251e+02	-8.47290611e+00
5.44863953e+02	-8.57709312e+00
5.46545654e+02	-8.60172081e+00
5.48227356e+02	-8.61588097e+00
5.49909058e+02	-8.69443321e+00
5.51590759e+02	-8.39404869e+00
5.53272461e+02	-8.44156456e+00
5.54954163e+02	-8.42099571e+00
5.56635864e+02	-8.43482018e+00
5.58317566e+02	-8.39822960e+00
5.59999268e+02	-8.54166222e+00
5.61680969e+02	-8.56921959e+00
5.63362671e+02	-8.45725060e+00
5.65044373e+02	-8.62204552e+00
5.66726074e+02	-8.58801842e+00
5.68407776e+02	-8.56149864e+00
5.70089478e+02	-8.46307945e+00
5.71771179e+02	-8.38623619e+00
5.73452881e+02	-8.15976524e+00
5.75134583e+02	-8.27979088e+00
5.76816284e+02	-8.35693932e+00
5.78497986e+02	-8.28104210e+00
5.80179688e+02	-8.24503136e+00
5.81861389e+02	-8.23691368e+00
5.83543091e+02	-8.37811852e+00
5.85224792e+02	-8.14594078e+00
5.86906494e+02	-8.10141563e+00
5.88588196e+02	-8.09866905e+00
5.90269897e+02	-8.02426720e+00
5.91951599e+02	-8.16934776e+00
5.93633301e+02	-8.16104698e+00
5.95315002e+02	-7.98850107e+00
5.96996704e+02	-8.11047935e+00
5.98678406e+02	-8.21356773e+00
6.00360107e+02	-7.96500254e+00
6.02041809e+02	-7.92609262e+00
6.03723511e+02	-7.92877817e+00
6.05405212e+02	-7.80716562e+00
6.07086914e+02	-7.88077402e+00
6.08768616e+02	-7.88492441e+00
6.10450317e+02	-7.94647837e+00
6.12132019e+02	-8.07706261e+00
6.13813721e+02	-7.93903208e+00
6.15495422e+02	-7.88199472e+00
6.17177124e+02	-7.91696787e+00
6.18858826e+02	-8.16135216e+00
6.20540527e+02	-8.07904625e+00
6.22222229e+02	-7.82190561e+00
6.23903931e+02	-7.85715342e+00
6.25585632e+02	-7.98993540e+00
6.27267334e+02	-7.98840952e+00
6.28949036e+02	-7.91684580e+00
6.30630737e+02	-7.92017221e+00
6.32312439e+02	-7.94190073e+00
6.33994141e+02	-7.92453623e+00
6.35675842e+02	-7.94022226e+00
6.37357544e+02	-7.88873911e+00
6.39039246e+02	-8.00821495e+00
6.40720947e+02	-8.06683922e+00
6.42402649e+02	-8.07941246e+00
6.44084351e+02	-7.98920298e+00
6.45766052e+02	-7.71851206e+00
6.47447754e+02	-7.79886484e+00
6.49129456e+02	-7.92008066e+00
6.50811157e+02	-7.88394785e+00
6.52492859e+02	-7.91956186e+00
6.54174561e+02	-8.04437828e+00
6.55856262e+02	-7.81839609e+00
6.57537964e+02	-7.71777964e+00
6.59219666e+02	-7.78363657e+00
6.60901367e+02	-7.89969492e+00
6.62583069e+02	-8.02374840e+00
6.64264771e+02	-7.97238779e+00
6.65946472e+02	-8.14597130e+00
6.67628174e+02	-8.13187218e+00
6.69309875e+02	-8.00928307e+00
6.70991577e+02	-7.87637949e+00
6.72673279e+02	-8.13397789e+00
6.74354980e+02	-8.13211632e+00
6.76036682e+02	-8.10910606e+00
6.77718384e+02	-8.30615807e+00
6.79400085e+02	-8.34598351e+00
6.81081787e+02	-8.23227501e+00
6.82763489e+02	-8.13117027e+00
6.84445190e+02	-8.14453697e+00
6.86126892e+02	-8.28119469e+00
6.87808594e+02	-8.23670006e+00
6.89490295e+02	-8.16391563e+00
6.91171997e+02	-8.04520226e+00
6.92853699e+02	-8.09366417e+00
6.94535400e+02	-8.06165123e+00
6.96217102e+02	-8.30887413e+00
6.97898804e+02	-8.27573204e+00
6.99580505e+02	-8.26563072e+00
7.01262207e+02	-8.18405724e+00
7.02943909e+02	-8.20892906e+00
7.04625610e+02	-8.11850548e+00
7.06307312e+02	-8.23886681e+00
7.07989014e+02	-8.28510094e+00
7.09670715e+02	-8.20352745e+00
7.11352417e+02	-8.00607872e+00
7.13034119e+02	-8.23560143e+00
7.14715820e+02	-8.09119225e+00
7.16397522e+02	-8.39792442e+00
7.18079224e+02	-8.36011314e+00
7.19760925e+02	-8.25607872e+00
7.21442627e+02	-8.34210777e+00
7.23124329e+02	-8.38025475e+00
7.24806030e+02	-8.29739952e+00
7.26487732e+02	-8.19620323e+00
7.28169434e+02	-8.26187706e+00
7.29851135e+02	-8.08337975e+00
7.31532837e+02	-8.07788658e+00
7.33214539e+02	-8.08136559e+00
7.34896240e+02	-8.32031822e+00
7.36577942e+02	-8.19342613e+00
7.38259644e+02	-8.21054649e+00
7.39941345e+02	-8.11356163e+00
7.41623047e+02	-8.14453697e+00
7.43304749e+02	-8.16776085e+00
7.44986450e+02	-8.23364830e+00
7.46668152e+02	-8.16513634e+00
7.48349854e+02	-8.04190636e+00
7.50031555e+02	-8.16422081e+00
7.51713257e+02	-8.04306602e+00
7.53394958e+02	-8.25241661e+00
7.55076660e+02	-8.07410240e+00
7.56758362e+02	-8.17404747e+00
7.58440063e+02	-7.94641733e+00
7.60121765e+02	-8.12998009e+00
7.61803467e+02	-7.98020029e+00
7.63485168e+02	-8.06366539e+00
7.65166870e+02	-8.09473228e+00
7.66848572e+02	-8.07413292e+00
7.68530273e+02	-8.06824303e+00
7.70211975e+02	-8.04010582e+00
7.71893677e+02	-8.18216515e+00
7.73575378e+02	-8.02744102e+00
7.75257080e+02	-7.92056894e+00
7.76938782e+02	-8.13419151e+00
7.78620483e+02	-8.04538536e+00
7.80302185e+02	-8.05344200e+00
7.81983887e+02	-8.12653160e+00
7.83665588e+02	-8.16650963e+00
7.85347290e+02	-8.06845665e+00
7.87028992e+02	-8.19217491e+00
7.88710693e+02	-8.11816978e+00
7.90392395e+02	-7.85785532e+00
7.92074097e+02	-7.94962168e+00
7.93755798e+02	-8.00223351e+00
7.95437500e+02	-7.89752817e+00
7.97119202e+02	-7.91828012e+00
7.98800903e+02	-7.96878672e+00
8.00482605e+02	-8.05478477e+00
8.02164307e+02	-8.00504112e+00
8.03846008e+02	-7.99606943e+00
8.05527710e+02	-8.02078819e+00
8.07209412e+02	-8.09784508e+00
8.08891113e+02	-8.00513268e+00
8.10572815e+02	-7.88916636e+00
8.12254517e+02	-8.00964928e+00
8.13936218e+02	-8.04092979e+00
8.15617920e+02	-8.07736778e+00
8.17299622e+02	-8.12347984e+00
8.18981323e+02	-8.19910240e+00
8.20663025e+02	-8.03864098e+00
8.22344727e+02	-8.11255455e+00
8.24026428e+02	-8.13944054e+00
8.25708130e+02	-8.16873741e+00
8.27389832e+02	-8.21729088e+00
8.29071533e+02	-7.89969492e+00
8.30753235e+02	-7.94943857e+00
8.32434937e+02	-8.05750084e+00
8.34116638e+02	-8.20776939e+00
8.35798340e+02	-8.13278770e+00
8.37480042e+02	-8.08978844e+00
8.39161743e+02	-8.16876793e+00
8.40843445e+02	-8.26941490e+00
8.42525146e+02	-8.22711754e+00
8.44206848e+02	-8.40711021e+00
8.45888550e+02	-8.35584068e+00
8.47570251e+02	-8.37357140e+00
8.49251953e+02	-8.40817833e+00
8.50933655e+02	-8.24774742e+00
8.52615356e+02	-8.18832970e+00
8.54297058e+02	-8.33548546e+00
8.55978760e+02	-8.20258141e+00
8.57660461e+02	-8.19278526e+00
8.59342163e+02	-8.24649620e+00
8.61023865e+02	-8.42560387e+00
8.62705566e+02	-8.19846153e+00
8.64387268e+02	-8.25702477e+00
8.66068970e+02	-8.28415489e+00
8.67750671e+02	-8.22116661e+00
8.69432373e+02	-8.08511925e+00
8.71114075e+02	-8.20807457e+00
8.72795776e+02	-8.18485069e+00
8.74477478e+02	-8.22253990e+00
8.76159180e+02	-8.31259727e+00
8.77840881e+02	-8.35660362e+00
8.79522583e+02	-8.34207726e+00
8.81204285e+02	-8.42606163e+00
8.82885986e+02	-8.14850426e+00
8.84567688e+02	-8.27979088e+00
8.86249390e+02	-8.18573570e+00
8.87931091e+02	-8.06003380e+00
8.89612793e+02	-7.93170786e+00
8.91294495e+02	-8.19348717e+00
8.92976196e+02	-7.98184824e+00
8.94657898e+02	-7.90906382e+00
8.96339600e+02	-7.94788218e+00
8.98021301e+02	-7.92639780e+00
8.99703003e+02	-7.88077402e+00
9.01384705e+02	-7.81204844e+00
9.03066406e+02	-7.99811411e+00
9.04748108e+02	-7.88907480e+00
9.06429810e+02	-7.89307261e+00
9.08111511e+02	-7.89993906e+00
9.09793213e+02	-7.83499765e+00
9.11474915e+02	-7.83389902e+00
9.13156616e+02	-7.84906626e+00
9.14838318e+02	-7.94641733e+00
9.16520020e+02	-7.83893442e+00
9.18201721e+02	-7.84058237e+00
9.19883423e+02	-7.95453501e+00
9.21565125e+02	-7.92609262e+00
9.23246826e+02	-7.88297129e+00
9.24928528e+02	-7.87302256e+00
9.26610229e+02	-7.86011362e+00
9.28291931e+02	-7.89279795e+00
9.29973633e+02	-7.82013559e+00
9.31655334e+02	-7.78925180e+00
9.33337036e+02	-7.75079966e+00
9.35018738e+02	-7.68466806e+00
9.36700439e+02	-7.63294077e+00
9.38382141e+02	-7.51083994e+00
9.40063843e+02	-7.54245615e+00
9.41745544e+02	-7.37680674e+00
9.43427246e+02	-7.52634287e+00
9.45108948e+02	-7.60678720e+00
9.46790649e+02	-7.53342295e+00
9.48472351e+02	-7.64337778e+00
9.50154053e+02	-7.62570810e+00
9.51835754e+02	-7.62116098e+00
9.53517456e+02	-7.59335947e+00
9.55199158e+02	-7.60642099e+00
9.56880859e+02	-7.54141855e+00
9.58562561e+02	-7.63028574e+00
9.60244263e+02	-7.52838755e+00
9.61925964e+02	-7.54788828e+00
9.63607666e+02	-7.45529795e+00
9.65289368e+02	-7.51990366e+00
9.66971069e+02	-7.43018198e+00
9.68652771e+02	-7.45764780e+00
9.70334473e+02	-7.41928720e+00
9.72016174e+02	-7.21878672e+00
9.73697876e+02	-7.42566538e+00
9.75379578e+02	-7.29730844e+00
9.77061279e+02	-7.24689341e+00
9.78742981e+02	-7.46600962e+00
9.80424683e+02	-7.37601328e+00
9.82106384e+02	-7.30026865e+00
9.83788086e+02	-7.49155283e+00
9.85469788e+02	-7.54340219e+00
9.87151489e+02	-7.36591196e+00
9.88833191e+02	-7.35788584e+00
9.90514893e+02	-7.29465342e+00
9.92196594e+02	-7.32578135e+00
9.93878296e+02	-7.49793100e+00
9.95559998e+02	-7.38779306e+00
9.97241699e+02	-7.32715464e+00
9.98923401e+02	-7.34635019e+00
1.00060510e+03	-7.32901621e+00
1.00228680e+03	-7.42606211e+00
1.00396851e+03	-7.33621836e+00
1.00565021e+03	-7.35697031e+00
1.00733191e+03	-7.36533213e+00
1.00901361e+03	-7.48660898e+00
1.01069531e+03	-7.31665659e+00
1.01237701e+03	-7.20725107e+00
1.01405872e+03	-7.51044321e+00
1.01574042e+03	-7.40430307e+00
1.01742212e+03	-7.63669443e+00
1.01910382e+03	-7.70804453e+00
1.02078552e+03	-7.64856577e+00
1.02246722e+03	-7.39697886e+00
1.02414893e+03	-7.33380747e+00
1.02583057e+03	-7.40750742e+00
1.02751221e+03	-7.55649424e+00
1.02919385e+03	-7.41644907e+00
1.03087549e+03	-7.36118174e+00
1.03255713e+03	-7.49292612e+00
1.03423877e+03	-7.33078623e+00
1.03592041e+03	-7.24500132e+00
1.03760205e+03	-7.29437876e+00
1.03928369e+03	-7.23001719e+00
1.04096533e+03	-7.31564951e+00
1.04264697e+03	-7.36252451e+00
1.04432861e+03	-7.41770029e+00
1.04601025e+03	-7.39893198e+00
1.04769189e+03	-7.56931162e+00
1.04937354e+03	-7.57858896e+00
1.05105518e+03	-7.52481699e+00
1.05273682e+03	-7.54859018e+00
1.05441846e+03	-7.50528574e+00
1.05610010e+03	-7.46866465e+00
1.05778174e+03	-7.52048349e+00
1.05946338e+03	-7.55359507e+00
1.06114502e+03	-7.50141001e+00
1.06282666e+03	-7.56198740e+00
1.06450830e+03	-7.74103403e+00
1.06618994e+03	-7.74054575e+00
1.06787158e+03	-7.65308237e+00
1.06955322e+03	-7.70841074e+00
1.07123486e+03	-7.72003794e+00
1.07291650e+03	-7.92322397e+00
1.07459814e+03	-7.82355356e+00
1.07627979e+03	-7.83392954e+00
1.07796143e+03	-7.60288095e+00
1.07964307e+03	-7.55383921e+00
1.08132471e+03	-7.55707407e+00
1.08300635e+03	-7.42249155e+00
1.08468799e+03	-7.45691538e+00
1.08636963e+03	-7.44418955e+00
1.08805127e+03	-7.66495371e+00
1.08973291e+03	-7.65500498e+00
1.09141455e+03	-7.61240244e+00
1.09309619e+03	-7.62192392e+00
1.09477783e+03	-7.55527353e+00
1.09645947e+03	-7.42352915e+00
1.09814111e+03	-7.59503794e+00
1.09982275e+03	-7.40140390e+00
1.10150439e+03	-7.44281626e+00
1.10318604e+03	-7.31580210e+00
1.10486768e+03	-7.48319101e+00
1.10654932e+03	-7.53238535e+00
1.10823096e+03	-7.24573374e+00
1.10991260e+03	-7.17615366e+00
1.11159424e+03	-7.09946299e+00
1.11327588e+03	-7.20514536e+00
1.11495752e+03	-7.42215586e+00
1.11663916e+03	-7.43521738e+00
1.11832080e+03	-7.44632578e+00
1.12000244e+03	-7.40378428e+00
1.12168408e+03	-7.32520151e+00
1.12336572e+03	-7.34900522e+00
1.12504736e+03	-7.32456064e+00
1.12672900e+03	-7.22391367e+00
1.12841064e+03	-7.41675425e+00
1.13009229e+03	-7.46417856e+00
1.13177393e+03	-7.54239511e+00
1.13345557e+03	-7.46292734e+00
1.13513721e+03	-7.39163828e+00
1.13681885e+03	-7.44162607e+00
1.13850049e+03	-7.49304819e+00
1.14018213e+03	-7.51090097e+00
1.14186377e+03	-7.55307627e+00
1.14354541e+03	-7.49417734e+00
1.14522705e+03	-7.35214853e+00
1.14690869e+03	-7.49921274e+00
1.14859033e+03	-7.59430552e+00
1.15027197e+03	-7.55786753e+00
1.15195361e+03	-7.55933237e+00
1.15363525e+03	-7.49301767e+00
1.15531689e+03	-7.55637217e+00
1.15699854e+03	-7.58441782e+00
1.15868018e+03	-7.55396128e+00
1.16036182e+03	-7.53327036e+00
1.16204346e+03	-7.44107676e+00
1.16372510e+03	-7.43836069e+00
1.16540674e+03	-7.50626230e+00
1.16708838e+03	-7.62882090e+00
1.16877002e+03	-7.56879282e+00
1.17045166e+03	-7.51569223e+00
1.17213330e+03	-7.54599619e+00
1.17381494e+03	-7.56693125e+00
1.17549658e+03	-7.42563486e+00
1.17717822e+03	-7.51010752e+00
1.17885986e+03	-7.53424692e+00
1.18054150e+03	-7.39752817e+00
1.18222314e+03	-7.32880259e+00
1.18390479e+03	-7.48801279e+00
1.18558643e+03	-7.47891855e+00
1.18726807e+03	-7.56772470e+00
1.18894971e+03	-7.52854013e+00
1.19063135e+03	-7.37378550e+00
1.19231299e+03	-7.33887339e+00
1.19399463e+03	-7.48245859e+00
1.19567627e+03	-7.38556528e+00
1.19735791e+03	-7.53980112e+00
1.19903955e+03	-7.44467783e+00
1.20072119e+03	-7.35059214e+00
1.20240283e+03	-7.48944712e+00
1.20408447e+03	-7.54669809e+00
1.20576611e+03	-7.48786020e+00
1.20744775e+03	-7.39966440e+00
1.20912939e+03	-7.37003183e+00
1.21081104e+03	-7.43448496e+00
1.21249268e+03	-7.41712046e+00
1.21417432e+03	-7.31604624e+00
1.21585596e+03	-7.33914804e+00
1.21753760e+03	-7.19580698e+00
1.21921924e+03	-7.28308725e+00
1.22090088e+03	-7.22196054e+00
1.22258252e+03	-7.18506479e+00
1.22426416e+03	-7.14423227e+00
1.22594580e+03	-7.10422373e+00
1.22762744e+03	-7.12641001e+00
1.22930908e+03	-7.05136728e+00
1.23099072e+03	-7.08270884e+00
1.23267236e+03	-6.92001963e+00
1.23435400e+03	-7.13992929e+00
1.23603564e+03	-7.13303232e+00
1.23771729e+03	-7.06391001e+00
1.23939893e+03	-7.22696543e+00
1.24108057e+03	-7.21234751e+00
1.24276221e+03	-7.18060923e+00
1.24444385e+03	-7.07971811e+00
1.24612549e+03	-7.09705210e+00
1.24780713e+03	-7.20398569e+00
1.24948877e+03	-7.20145273e+00
1.25117041e+03	-7.07858896e+00
1.25285205e+03	-6.92493296e+00
1.25453369e+03	-7.07895517e+00
1.25621533e+03	-7.01929331e+00
1.25789697e+03	-7.16812754e+00
1.25957861e+03	-7.22547007e+00
1.26126025e+03	-7.28812265e+00
1.26294189e+03	-7.35120249e+00
1.26462354e+03	-7.13068247e+00
1.26630518e+03	-7.17737436e+00
1.26798682e+03	-7.16239023e+00
1.26966846e+03	-7.30478525e+00
1.27135010e+03	-7.21820688e+00
1.27303174e+03	-7.12991953e+00
1.27471338e+03	-7.06006479e+00
1.27639502e+03	-7.15555429e+00
1.27807666e+03	-7.05640268e+00
1.27975830e+03	-7.17166758e+00
1.28143994e+03	-7.09448862e+00
1.28312158e+03	-7.09668589e+00
1.28480322e+03	-7.06415415e+00
1.28648486e+03	-7.14304209e+00
1.28816650e+03	-7.08609629e+00
1.28984814e+03	-7.03870249e+00
1.29152979e+03	-7.11450815e+00
1.29321143e+03	-7.08222055e+00
1.29489307e+03	-6.97449350e+00
1.29657471e+03	-7.03082895e+00
1.29825635e+03	-6.96845102e+00
1.29993799e+03	-6.97739267e+00
1.30161963e+03	-6.98462534e+00
1.30330127e+03	-7.06076670e+00
1.30498291e+03	-6.92142344e+00
1.30666455e+03	-7.04489756e+00
1.30834619e+03	-7.03620005e+00
1.31002783e+03	-7.09439707e+00
1.31170947e+03	-7.03409433e+00
1.31339111e+03	-7.04410410e+00
1.31507275e+03	-7.25714731e+00
1.31675439e+03	-7.23209238e+00
1.31843604e+03	-7.09778452e+00
1.32011768e+03	-7.00861216e+00
1.32179932e+03	-6.92240000e+00
1.32348096e+03	-6.85364389e+00
1.32516260e+03	-6.91937876e+00
1.32684424e+03	-7.03027964e+00
1.32852588e+03	-6.98596811e+00
1.33020752e+03	-6.97543955e+00
1.33188916e+03	-6.85474253e+00
1.33357080e+03	-6.81098032e+00
1.33525244e+03	-6.75192881e+00
1.33693408e+03	-6.66324472e+00
1.33861572e+03	-6.88172007e+00
1.34029736e+03	-6.79895639e+00
1.34197900e+03	-6.84104013e+00
1.34366064e+03	-6.81986094e+00
1.34534229e+03	-6.87406015e+00
1.34702393e+03	-6.79807138e+00
1.34870557e+03	-6.73572397e+00
1.35038721e+03	-6.77811289e+00
1.35206885e+03	-6.89353037e+00
1.35375049e+03	-6.87882090e+00
1.35543213e+03	-6.84110117e+00
1.35711377e+03	-6.90881968e+00
1.35879541e+03	-6.93469858e+00
1.36047705e+03	-7.05402231e+00
1.36215869e+03	-7.01749277e+00
1.36384033e+03	-6.88849497e+00
1.36552197e+03	-6.82453012e+00
1.36720361e+03	-6.84683847e+00
1.36888525e+03	-6.88437510e+00
1.37056689e+03	-6.90054941e+00
1.37224854e+03	-6.82642221e+00
1.37393018e+03	-6.80994272e+00
1.37561182e+03	-6.99335337e+00
1.37729346e+03	-7.06030893e+00
1.37897510e+03	-7.11163950e+00
1.38065674e+03	-6.90799570e+00
1.38233838e+03	-7.01880503e+00
1.38402002e+03	-6.98883677e+00
1.38570166e+03	-6.82379770e+00
1.38738330e+03	-6.95090342e+00
1.38906494e+03	-6.90286875e+00
1.39074658e+03	-6.96811533e+00
1.39242822e+03	-6.97467661e+00
1.39410986e+03	-6.94748545e+00
1.39579150e+03	-6.99970102e+00
1.39747314e+03	-6.88693857e+00
1.39915479e+03	-6.95038462e+00
1.40083643e+03	-7.14676523e+00
1.40251807e+03	-7.05560923e+00
1.40419971e+03	-6.84366465e+00
1.40588135e+03	-6.72708750e+00
1.40756299e+03	-6.73047495e+00
1.40924463e+03	-6.60523081e+00
1.41092627e+03	-6.84110117e+00
1.41260791e+03	-6.83701181e+00
1.41428955e+03	-6.72043467e+00
1.41597119e+03	-6.75806284e+00
1.41765283e+03	-6.87183237e+00
1.41933447e+03	-6.84338999e+00
1.42101611e+03	-6.68479013e+00
1.42269775e+03	-6.63892221e+00
1.42437939e+03	-6.80493784e+00
1.42606104e+03	-6.77530527e+00
1.42774268e+03	-6.78745127e+00
1.42942432e+03	-6.76700449e+00
1.43110596e+03	-6.76270151e+00
1.43278760e+03	-6.82089853e+00
1.43446924e+03	-6.70450449e+00
1.43615088e+03	-6.89887094e+00
1.43783252e+03	-6.76755381e+00
1.43951416e+03	-6.75543833e+00
1.44119580e+03	-6.74716806e+00
1.44287744e+03	-6.79147959e+00
1.44455908e+03	-6.84906626e+00
1.44624072e+03	-6.66849375e+00
1.44792236e+03	-6.83612680e+00
1.44960400e+03	-6.66031504e+00
1.45128564e+03	-6.91135263e+00
1.45296729e+03	-6.75787973e+00
1.45464893e+03	-6.69168711e+00
1.45633057e+03	-6.62912607e+00
1.45801221e+03	-6.51941538e+00
1.45969385e+03	-6.52634287e+00
1.46137549e+03	-6.53656626e+00
1.46305713e+03	-6.81802988e+00
1.46473877e+03	-6.65286875e+00
1.46642041e+03	-6.55634165e+00
1.46810205e+03	-6.62412119e+00
1.46978369e+03	-6.57660532e+00
1.47146533e+03	-6.53513193e+00
1.47314697e+03	-6.68619394e+00
1.47482861e+03	-6.67441416e+00
1.47651025e+03	-6.79578257e+00
1.47819189e+03	-6.63593149e+00
1.47987354e+03	-6.67169809e+00
1.48155518e+03	-6.62952280e+00
1.48323682e+03	-6.62402964e+00
1.48491846e+03	-6.66501474e+00
1.48660010e+03	-6.67349863e+00
1.48828174e+03	-6.74198008e+00
1.48996338e+03	-6.77094126e+00
1.49164502e+03	-6.86792612e+00
1.49332666e+03	-6.88596201e+00
1.49500830e+03	-6.90494394e+00
1.49668994e+03	-6.81220102e+00
1.49837158e+03	-6.79913950e+00
1.50005322e+03	-6.72107553e+00
1.50173486e+03	-6.70526743e+00
1.50341650e+03	-6.74451303e+00
1.50509814e+03	-6.67502451e+00
1.50677979e+03	-6.76865244e+00
1.50846143e+03	-6.92529917e+00
1.51014307e+03	-6.76071787e+00
1.51182471e+03	-6.71127939e+00
1.51350635e+03	-6.66608286e+00
1.51518799e+03	-6.59488535e+00
1.51686963e+03	-6.51508188e+00
1.51855127e+03	-6.42032480e+00
1.52023291e+03	-6.45599985e+00
1.52191455e+03	-6.40769053e+00
1.52359619e+03	-6.43677378e+00
1.52527783e+03	-6.35230112e+00
1.52695947e+03	-6.51547861e+00
1.52864111e+03	-6.48712778e+00
1.53032275e+03	-6.48660898e+00
1.53200439e+03	-6.52503061e+00
1.53368604e+03	-6.48587656e+00
1.53536768e+03	-6.73297739e+00
1.53704932e+03	-6.51288462e+00
1.53873096e+03	-6.45130014e+00
1.54041260e+03	-6.44882822e+00
1.54209424e+03	-6.41971445e+00
1.54377588e+03	-6.44739389e+00
1.54545752e+03	-6.41098642e+00
1.54713916e+03	-6.49405527e+00
1.54882080e+03	-6.57379770e+00
1.55050244e+03	-6.38062143e+00
1.55218408e+03	-6.56229258e+00
1.55386572e+03	-6.66135263e+00
1.55554736e+03	-6.33344126e+00
1.55722900e+03	-6.24252939e+00
1.55891064e+03	-6.31220102e+00
1.56059229e+03	-6.39139414e+00
1.56227393e+03	-6.42471933e+00
1.56395557e+03	-6.42844248e+00
1.56563721e+03	-6.54740000e+00
1.56731885e+03	-6.46069956e+00
1.56900049e+03	-6.62302256e+00
1.57068213e+03	-6.56351328e+00
1.57236377e+03	-6.59720469e+00
1.57404541e+03	-6.64151621e+00
1.57572705e+03	-6.56320810e+00
1.57740869e+03	-6.41278696e+00
1.57909033e+03	-6.34338999e+00
1.58077197e+03	-6.45236826e+00
1.58245361e+03	-6.42761850e+00
1.58413525e+03	-6.29978037e+00
1.58581689e+03	-6.25131845e+00
1.58749854e+03	-6.39441538e+00
1.58918018e+03	-6.50025034e+00
1.59086182e+03	-6.43198252e+00
1.59254346e+03	-6.45984507e+00
1.59422510e+03	-6.52399302e+00
1.59590674e+03	-6.45941782e+00
1.59758838e+03	-6.31400156e+00
1.59927002e+03	-6.48911142e+00
1.60095166e+03	-6.64502573e+00
1.60263330e+03	-6.51044321e+00
1.60431494e+03	-6.56088877e+00
1.60599658e+03	-6.58939219e+00
1.60767822e+03	-6.55222178e+00
1.60935986e+03	-6.58524179e+00
1.61104150e+03	-6.76309824e+00
1.61272314e+03	-6.72943735e+00
1.61440479e+03	-6.74112558e+00
1.61608643e+03	-6.72513437e+00
1.61776807e+03	-6.70023203e+00
1.61944971e+03	-6.69040537e+00
1.62113135e+03	-6.85074472e+00
1.62281299e+03	-6.77835703e+00
1.62449463e+03	-6.73819590e+00
1.62617627e+03	-6.58655405e+00
1.62785791e+03	-6.66821909e+00
1.62953955e+03	-6.90729380e+00
1.63122119e+03	-6.74982309e+00
1.63290283e+03	-6.69870615e+00
1.63458447e+03	-6.70065928e+00
1.63626611e+03	-6.52539682e+00
1.63794775e+03	-6.51230478e+00
1.63962939e+03	-6.41330576e+00
1.64131104e+03	-6.41501474e+00
1.64299268e+03	-6.44681406e+00
1.64467432e+03	-6.58862925e+00
1.64635596e+03	-6.51355600e+00
1.64803760e+03	-6.59714365e+00
1.64971924e+03	-6.50589609e+00
1.65140088e+03	-6.42606211e+00
1.65308252e+03	-6.30463266e+00
1.65476416e+03	-6.28378916e+00
1.65644580e+03	-6.19046640e+00
1.65812744e+03	-6.42648935e+00
1.65980908e+03	-6.26380014e+00
1.66149072e+03	-6.32266855e+00
1.66317236e+03	-6.26889658e+00
1.66485400e+03	-6.35932016e+00
1.66653564e+03	-6.44370127e+00
1.66821729e+03	-6.35269785e+00
1.66989893e+03	-6.36636972e+00
1.67158057e+03	-6.42157602e+00
1.67326221e+03	-6.32697153e+00
1.67494385e+03	-6.36905527e+00
1.67662549e+03	-6.38114023e+00
1.67830713e+03	-6.48767710e+00
1.67998877e+03	-6.55087900e+00
